# Supplementary material for: Proteome Expression Signatures: Differences between Orbital and Subcutaneous Abdominal Adipose Tissues
Source: Life (Basel). 2024 Oct 15;14(10):1308. doi: 10.3390/life14101308 (PMC11509502; doi:10.3390/life14101308)
Supplement: Supplementary file 1 [file life-14-01308-s001.zip]

Archive with 6 entries (5 files):
- life-3154073-supplementary/
- life-3154073-supplementary/Figure S1. Correlation between Cyp450 1b1 expression and BMI.pdf
- life-3154073-supplementary/TableS1. Raw measurements.xlsx
- life-3154073-supplementary/TableS2. Differential expression results.xlsx
- life-3154073-supplementary/TableS3.GOrilla inputs.csv
- life-3154073-supplementary/TableS4.GOrilla outputs.xlsx
