# Supplementary material for: Proteome Expression Signatures: Differences between Orbital and Subcutaneous Abdominal Adipose Tissues
Source: Life (Basel). 2024 Oct 15;14(10):1308. doi: 10.3390/life14101308 (PMC11509502; doi:10.3390/life14101308)
Supplement: Supplementary file 1 [file life-14-01308-s001.zip › life-3154073-supplementary/TableS1. Raw measurements.xlsx]

## Sheet: proteinGroups
Protein IDs	Majority protein IDs	Protein names	Gene names	Fasta headers	Number of proteins	Razor + unique peptides	Razor + unique peptides F10B_P Fat belly	Razor + unique peptides F10R_P Fat right eye	Razor + unique peptides F1B_P Fat belly	Razor + unique peptides F1L_P Fat left eye	Razor + unique peptides F2B_P Fat belly	Razor + unique peptides F2L_P Fat left eye	Razor + unique peptides F3B_P Fat belly	Razor + unique peptides F3L_P Fat left eye	Razor + unique peptides F4B_P Fat belly	Razor + unique peptides F4R_P Fat right eye	Razor + unique peptides F5B_P Fat belly	Razor + unique peptides F5L_P Fat left eye	Razor + unique peptides F6B_P Fat belly	Razor + unique peptides F6L_P Fat left eye	Razor + unique peptides F7B_P Fat belly	Razor + unique peptides F7R_P Fat right eye	Razor + unique peptides F8B_P Fat belly	Razor + unique peptides F8R_P Fat right eye	Razor + unique peptides F9B_P Fat belly	Razor + unique peptides F9R_P Fat right eye	Unique peptides F10B_P Fat belly	Unique peptides F10R_P Fat right eye	Unique peptides F1B_P Fat belly	Unique peptides F1L_P Fat left eye	Unique peptides F2B_P Fat belly	Unique peptides F2L_P Fat left eye	Unique peptides F3B_P Fat belly	Unique peptides F3L_P Fat left eye	Unique peptides F4B_P Fat belly	Unique peptides F4R_P Fat right eye	Unique peptides F5B_P Fat belly	Unique peptides F5L_P Fat left eye	Unique peptides F6B_P Fat belly	Unique peptides F6L_P Fat left eye	Unique peptides F7B_P Fat belly	Unique peptides F7R_P Fat right eye	Unique peptides F8B_P Fat belly	Unique peptides F8R_P Fat right eye	Unique peptides F9B_P Fat belly	Unique peptides F9R_P Fat right eye	Sequence coverage [%]	Unique + razor sequence coverage [%]	Unique sequence coverage [%]
Q09666;P48552	Q09666	Neuroblast differentiation-associated protein AHNAK	AHNAK	sp|Q09666|AHNK_HUMAN Neuroblast differentiation-associated protein AHNAK OS=Homo sapiens OX=9606 GN=AHNAK PE=1 SV=2	2	422	334	280	270	300	254	302	347	362	306	331	360	290	351	332	303	326	335	307	281	251	334	280	270	300	254	302	347	361	306	331	359	290	351	332	303	326	335	307	281	251	83.8	83.8	83.8
Q15149;P58107	Q15149	Plectin	PLEC	sp|Q15149|PLEC_HUMAN Plectin OS=Homo sapiens OX=9606 GN=PLEC PE=1 SV=3	2	304	236	118	103	111	67	138	199	207	142	142	232	85	229	182	158	133	223	158	175	96	236	118	103	111	67	137	199	206	142	142	232	85	228	182	158	133	222	158	175	96	66.5	66.5	66.3
Q13813	Q13813	Spectrin alpha chain, non-erythrocytic 1	SPTAN1	sp|Q13813|SPTN1_HUMAN Spectrin alpha chain, non-erythrocytic 1 OS=Homo sapiens OX=9606 GN=SPTAN1 PE=1 SV=3	1	274	213	189	140	193	131	176	208	223	198	205	216	188	233	217	189	207	215	188	190	157	213	188	140	192	131	176	208	223	198	204	215	188	233	217	189	206	215	187	190	157	85.2	85.2	85.2
Q01082	Q01082	Spectrin beta chain, non-erythrocytic 1	SPTBN1	sp|Q01082|SPTB2_HUMAN Spectrin beta chain, non-erythrocytic 1 OS=Homo sapiens OX=9606 GN=SPTBN1 PE=1 SV=2	1	233	190	152	122	154	107	139	173	190	178	168	193	152	191	170	163	174	170	149	183	148	170	138	112	140	99	130	157	169	156	151	176	137	168	156	148	158	153	138	160	130	82.3	82.3	74.6
P98160	P98160	Basement membrane-specific heparan sulfate proteoglycan core protein	HSPG2	sp|P98160|PGBM_HUMAN Basement membrane-specific heparan sulfate proteoglycan core protein OS=Homo sapiens OX=9606 GN=HSPG2 PE=1 SV=4	1	220	194	145	118	127	75	128	186	176	159	146	190	144	201	175	172	130	179	145	181	130	194	145	118	127	75	128	186	176	159	146	190	144	201	175	172	130	179	145	181	130	67.2	67.2	67.2
Q14204	Q14204	Cytoplasmic dynein 1 heavy chain 1	DYNC1H1	sp|Q14204|DYHC1_HUMAN Cytoplasmic dynein 1 heavy chain 1 OS=Homo sapiens OX=9606 GN=DYNC1H1 PE=1 SV=5	1	218	149	73	62	77	25	86	110	151	63	98	173	67	149	106	109	96	124	86	96	60	149	73	62	77	25	86	110	151	63	98	173	67	149	106	109	96	124	86	96	60	55.3	55.3	55.3
P35579;REV__Q9UKV3	P35579	Myosin-9	MYH9	sp|P35579|MYH9_HUMAN Myosin-9 OS=Homo sapiens OX=9606 GN=MYH9 PE=1 SV=4	2	214	165	122	110	110	76	136	160	180	144	139	175	104	193	158	151	123	164	139	170	118	136	95	91	88	58	109	132	149	118	111	145	81	158	132	124	99	138	113	139	94	75.7	75.7	67.4
P12111	P12111	Collagen alpha-3(VI) chain	COL6A3	sp|P12111|CO6A3_HUMAN Collagen alpha-3(VI) chain OS=Homo sapiens OX=9606 GN=COL6A3 PE=1 SV=5	1	206	162	152	148	142	136	158	172	168	154	152	158	149	170	187	143	155	171	161	177	151	162	152	148	142	136	158	172	168	154	152	158	149	170	187	143	155	171	161	177	151	63.1	63.1	63.1
P04114;CON__ENSEMBL:ENSBTAP00000032840	P04114	Apolipoprotein B-100	APOB	sp|P04114|APOB_HUMAN Apolipoprotein B-100 OS=Homo sapiens OX=9606 GN=APOB PE=1 SV=2	2	193	168	75	87	85	40	47	146	54	110	31	80	29	90	43	65	66	92	69	83	56	168	75	87	85	40	47	146	54	110	31	80	29	90	43	65	66	92	69	83	56	48.7	48.7	48.7
Q9Y490	Q9Y490	Talin-1	TLN1	sp|Q9Y490|TLN1_HUMAN Talin-1 OS=Homo sapiens OX=9606 GN=TLN1 PE=1 SV=3	1	187	157	107	105	115	74	114	161	160	157	136	165	105	166	141	156	128	157	128	159	113	137	92	92	98	62	99	141	141	138	120	144	90	144	122	138	112	139	113	139	101	79.3	79.3	73.3
P02549	P02549	Spectrin alpha chain, erythrocytic 1	SPTA1	sp|P02549|SPTA1_HUMAN Spectrin alpha chain, erythrocytic 1 OS=Homo sapiens OX=9606 GN=SPTA1 PE=1 SV=5	1	168	132	41	68	25	31	25	124	63	143	53	66	15	72	41	55	40	125	95	66	29	132	41	68	25	31	25	124	63	143	53	66	15	72	41	55	40	125	95	66	29	71.1	71.1	71.1
P21333	P21333	Filamin-A	FLNA	sp|P21333|FLNA_HUMAN Filamin-A OS=Homo sapiens OX=9606 GN=FLNA PE=1 SV=4	1	163	133	104	98	107	123	125	127	137	117	111	137	96	137	122	112	109	128	128	122	91	121	97	89	100	114	115	116	127	110	102	125	88	128	113	101	101	117	117	113	83	70.3	70.3	67.4
P49327	P49327	Fatty acid synthase	FASN	sp|P49327|FAS_HUMAN Fatty acid synthase OS=Homo sapiens OX=9606 GN=FASN PE=1 SV=3	1	161	140	24	30	20	10	21	116	145	108	40	140	9	147	44	149	35	98	13	146	26	140	24	30	20	10	21	116	145	108	40	140	9	147	44	149	35	98	13	146	26	73.3	73.3	73.3
Q9Y4G6	Q9Y4G6	Talin-2	TLN2	sp|Q9Y4G6|TLN2_HUMAN Talin-2 OS=Homo sapiens OX=9606 GN=TLN2 PE=1 SV=4	1	156	126	62	57	65	12	63	121	128	111	89	133	56	129	84	98	78	124	65	102	55	126	62	57	65	12	63	121	128	111	89	133	56	129	84	98	78	124	65	102	55	75.2	68.9	68.9
P01024;O95568	P01024	Complement C3	C3	sp|P01024|CO3_HUMAN Complement C3 OS=Homo sapiens OX=9606 GN=C3 PE=1 SV=2	2	150	127	124	92	103	100	89	125	89	135	108	111	108	118	106	93	108	109	106	104	113	115	112	81	92	88	79	113	79	123	97	100	96	107	96	82	98	98	95	94	103	85.8	85.8	83
P11277	P11277	Spectrin beta chain, erythrocytic	SPTB	sp|P11277|SPTB1_HUMAN Spectrin beta chain, erythrocytic OS=Homo sapiens OX=9606 GN=SPTB PE=1 SV=5	1	144	118	42	51	32	32	32	100	47	116	58	66	14	74	34	60	52	116	91	67	32	118	42	51	32	32	32	100	47	116	58	66	14	74	34	60	52	116	91	67	32	74.6	69.8	69.8
P02452	P02452	Collagen alpha-1(I) chain	COL1A1	sp|P02452|CO1A1_HUMAN Collagen alpha-1(I) chain OS=Homo sapiens OX=9606 GN=COL1A1 PE=1 SV=6	1	142	104	126	109	118	119	123	121	116	118	122	107	127	117	132	122	124	116	123	124	128	101	122	105	114	115	119	117	112	115	118	103	123	114	128	118	120	112	119	120	124	73.3	73.3	72.7
P35555	P35555	Fibrillin-1	FBN1	sp|P35555|FBN1_HUMAN Fibrillin-1 OS=Homo sapiens OX=9606 GN=FBN1 PE=1 SV=4	1	137	112	114	97	106	106	120	115	118	100	116	127	117	124	127	118	125	129	114	101	121	106	108	92	101	101	114	109	112	95	110	121	112	118	121	113	119	123	109	97	116	55.2	55.2	54.2
P22105;Q16473;REV__Q96CG3	P22105	Tenascin-X	TNXB	sp|P22105|TENX_HUMAN Tenascin-X OS=Homo sapiens OX=9606 GN=TNXB PE=1 SV=5	3	132	66	50	73	85	62	96	98	77	65	93	82	52	56	112	81	108	86	104	39	52	66	50	73	85	62	96	98	77	65	93	82	52	56	112	81	108	86	104	39	52	44	44	44
P02461	P02461	Collagen alpha-1(III) chain	COL3A1	sp|P02461|CO3A1_HUMAN Collagen alpha-1(III) chain OS=Homo sapiens OX=9606 GN=COL3A1 PE=1 SV=4	1	121	91	97	102	99	100	103	105	95	87	96	98	102	95	104	101	98	101	104	88	93	73	79	80	78	81	82	83	77	71	77	77	81	77	85	81	79	79	84	71	74	68.7	68.7	61.7
O75369	O75369	Filamin-B	FLNB	sp|O75369|FLNB_HUMAN Filamin-B OS=Homo sapiens OX=9606 GN=FLNB PE=1 SV=2	1	120	75	83	53	85	47	69	68	100	42	98	90	81	85	90	78	86	76	74	64	57	74	81	51	83	47	68	67	98	42	96	88	79	84	89	76	84	74	72	64	56	66.5	64.6	63.5
CON__P02768-1;P02768	CON__P02768-1;P02768	Albumin	ALB	;sp|P02768|ALBU_HUMAN Albumin OS=Homo sapiens OX=9606 GN=ALB PE=1 SV=2	2	119	93	104	94	103	89	87	87	93	106	97	93	103	108	106	92	100	80	90	110	106	85	96	88	95	81	80	79	85	98	89	85	95	100	98	85	92	74	82	102	99	94.6	94.6	94.6
P08123	P08123	Collagen alpha-2(I) chain	COL1A2	sp|P08123|CO1A2_HUMAN Collagen alpha-2(I) chain OS=Homo sapiens OX=9606 GN=COL1A2 PE=1 SV=7	1	119	86	108	104	106	106	107	107	105	102	107	99	106	99	112	107	107	107	110	97	108	86	108	104	106	106	107	107	105	102	107	99	106	99	112	107	107	107	110	97	108	76	76	76
P18206	P18206	Vinculin	VCL	sp|P18206|VINC_HUMAN Vinculin OS=Homo sapiens OX=9606 GN=VCL PE=1 SV=4	1	114	87	74	61	75	59	75	85	96	92	77	90	68	98	82	78	78	84	76	94	64	87	74	61	75	59	75	85	96	92	77	90	68	98	82	78	78	84	76	94	64	78.7	78.7	78.7
P55268;A4D0S4	P55268	Laminin subunit beta-2	LAMB2	sp|P55268|LAMB2_HUMAN Laminin subunit beta-2 OS=Homo sapiens OX=9606 GN=LAMB2 PE=1 SV=2	2	113	101	65	65	47	24	60	87	88	82	63	86	59	105	78	76	41	79	63	89	51	101	65	65	47	24	60	87	88	82	63	86	59	105	78	76	41	79	63	89	51	68.2	68.2	68.2
O00159;Q8N1T3;O00160	O00159	Unconventional myosin-Ic	MYO1C	sp|O00159|MYO1C_HUMAN Unconventional myosin-Ic OS=Homo sapiens OX=9606 GN=MYO1C PE=1 SV=4	3	110	85	62	56	56	30	57	81	90	92	64	90	51	95	76	80	62	83	60	86	49	84	62	56	56	30	57	81	89	90	63	88	51	94	75	79	62	82	60	85	49	78.5	78.5	77.6
P35749	P35749	Myosin-11	MYH11	sp|P35749|MYH11_HUMAN Myosin-11 OS=Homo sapiens OX=9606 GN=MYH11 PE=1 SV=3	1	109	16	51	48	62	102	87	30	20	6	19	23	43	53	54	24	54	15	82	25	33	11	48	46	59	97	82	27	17	4	16	19	41	50	51	20	52	11	77	21	30	59.4	53	49.7
P11047;Q9Y6N6	P11047	Laminin subunit gamma-1	LAMC1	sp|P11047|LAMC1_HUMAN Laminin subunit gamma-1 OS=Homo sapiens OX=9606 GN=LAMC1 PE=1 SV=3	2	104	87	53	55	48	14	52	89	86	56	62	88	56	95	65	75	51	78	53	76	52	87	53	55	48	14	52	89	86	56	62	88	56	95	65	75	51	78	53	76	52	66.4	66.4	66.4
P46939	P46939	Utrophin	UTRN	sp|P46939|UTRN_HUMAN Utrophin OS=Homo sapiens OX=9606 GN=UTRN PE=1 SV=2	1	104	77	16	13	19	3	19	61	67	30	28	82	10	63	33	41	22	63	19	46	12	76	16	13	18	3	19	60	67	30	28	81	10	63	33	41	22	62	19	46	12	38.8	38.8	38.5
Q9HBL0	Q9HBL0	Tensin-1	TNS1	sp|Q9HBL0|TENS1_HUMAN Tensin-1 OS=Homo sapiens OX=9606 GN=TNS1 PE=1 SV=2	1	100	78	47	50	56	29	47	75	92	69	60	85	47	82	63	68	55	72	55	76	44	75	45	48	54	27	44	72	88	65	57	81	45	78	60	65	53	70	53	72	42	74.3	74.3	73
Q96Q06	Q96Q06	Perilipin-4	PLIN4	sp|Q96Q06|PLIN4_HUMAN Perilipin-4 OS=Homo sapiens OX=9606 GN=PLIN4 PE=1 SV=2	1	98	86	74	64	74	31	62	80	88	87	71	86	65	90	77	84	73	82	64	91	64	86	74	64	74	31	62	80	88	87	71	86	65	90	77	84	73	82	64	91	64	88.7	88.7	88.7
Q00610	Q00610	Clathrin heavy chain 1	CLTC	sp|Q00610|CLH1_HUMAN Clathrin heavy chain 1 OS=Homo sapiens OX=9606 GN=CLTC PE=1 SV=5	1	96	75	51	50	49	29	59	70	78	61	68	81	53	80	64	70	66	74	61	56	47	55	39	38	35	21	46	50	60	44	49	60	39	60	50	52	48	54	48	42	33	64.2	64.2	51.8
Q07954	Q07954	Prolow-density lipoprotein receptor-related protein 1	LRP1	sp|Q07954|LRP1_HUMAN Prolow-density lipoprotein receptor-related protein 1 OS=Homo sapiens OX=9606 GN=LRP1 PE=1 SV=2	1	96	77	52	40	41	24	33	57	57	27	58	79	50	63	63	39	41	62	32	52	35	77	52	40	41	24	33	57	57	27	58	79	50	63	63	39	41	62	32	52	35	28.5	28.5	28.5
P0C0L5	P0C0L5	Complement C4-B	C4B_2	sp|P0C0L5|CO4B_HUMAN Complement C4-B OS=Homo sapiens OX=9606 GN=C4B_2 PE=1 SV=2	1	94	81	64	37	43	50	22	57	39	77	56	60	53	29	24	46	46	71	55	45	53	4	3	1	4	3	3	5	3	3	3	5	5	2	3	3	3	4	3	2	2	63.1	63.1	4.4
P04275	P04275	von Willebrand factor	VWF	sp|P04275|VWF_HUMAN von Willebrand factor OS=Homo sapiens OX=9606 GN=VWF PE=1 SV=4	1	93	69	30	38	30	7	39	67	71	31	34	68	19	74	47	55	32	73	47	56	41	69	30	38	30	7	39	67	71	31	34	68	19	74	47	55	32	73	47	56	41	45.5	45.5	45.5
P07942	P07942	Laminin subunit beta-1	LAMB1	sp|P07942|LAMB1_HUMAN Laminin subunit beta-1 OS=Homo sapiens OX=9606 GN=LAMB1 PE=1 SV=2	1	92	67	26	15	25	2	16	69	66	24	42	76	38	75	43	62	45	77	15	45	39	67	26	15	25	2	16	69	66	24	42	76	38	75	43	62	45	77	15	45	39	55.8	55.8	55.8
P08670;P14136;Q16352;P07197;P07196	P08670	Vimentin	VIM	sp|P08670|VIME_HUMAN Vimentin OS=Homo sapiens OX=9606 GN=VIM PE=1 SV=4	5	92	80	74	72	70	72	73	77	82	85	72	80	72	85	83	75	75	82	73	87	76	69	64	62	60	62	63	67	73	76	62	70	62	75	73	65	65	72	63	77	66	97.2	97.2	90.8
Q16363	Q16363	Laminin subunit alpha-4	LAMA4	sp|Q16363|LAMA4_HUMAN Laminin subunit alpha-4 OS=Homo sapiens OX=9606 GN=LAMA4 PE=1 SV=4	1	92	76	46	52	42	10	38	73	77	61	50	76	58	85	59	70	43	73	36	68	48	76	46	52	42	10	38	73	77	61	50	76	58	85	59	70	43	73	36	68	48	43.4	43.4	43.4
P02545;REV__Q5VX52	P02545	Prelamin-A/C	LMNA	sp|P02545|LMNA_HUMAN Prelamin-A/C OS=Homo sapiens OX=9606 GN=LMNA PE=1 SV=1	2	90	63	65	59	60	61	64	67	70	76	67	66	63	82	77	65	67	64	70	75	74	61	63	57	58	59	63	65	69	74	65	64	62	81	76	63	65	62	68	73	73	85.7	85.7	85.7
P02751	P02751	Fibronectin	FN1	sp|P02751|FINC_HUMAN Fibronectin OS=Homo sapiens OX=9606 GN=FN1 PE=1 SV=5	1	90	74	36	39	36	28	35	84	49	60	38	54	32	58	44	42	37	75	65	39	27	74	36	39	36	28	35	84	49	60	38	54	32	58	44	42	37	75	65	39	27	53.2	53.2	53.2
P02787;CON__Q2HJF0	P02787	Serotransferrin	TF	sp|P02787|TRFE_HUMAN Serotransferrin OS=Homo sapiens OX=9606 GN=TF PE=1 SV=3	2	90	74	80	62	73	73	70	72	71	84	76	73	80	84	83	72	76	72	72	78	82	70	76	60	69	69	66	69	67	80	72	70	76	80	80	68	72	68	68	74	79	83	83	79.9
Q05707	Q05707	Collagen alpha-1(XIV) chain	COL14A1	sp|Q05707|COEA1_HUMAN Collagen alpha-1(XIV) chain OS=Homo sapiens OX=9606 GN=COL14A1 PE=1 SV=3	1	90	6	60	50	71	68	68	46	40	12	71	34	68	49	87	41	71	38	76	28	60	6	60	50	71	68	68	46	40	12	71	34	68	49	87	41	71	38	76	28	60	63.3	63.3	63.3
P16157	P16157	Ankyrin-1	ANK1	sp|P16157|ANK1_HUMAN Ankyrin-1 OS=Homo sapiens OX=9606 GN=ANK1 PE=1 SV=3	1	89	73	27	44	18	15	12	62	34	69	30	42	6	44	22	31	26	69	47	40	23	70	25	43	18	15	12	59	33	67	29	41	6	43	21	31	25	66	45	39	23	59	59	57.5
P01023;P20742;CON__ENSEMBL:ENSBTAP00000024146;Q6Y2X3	P01023	Alpha-2-macroglobulin	A2M	sp|P01023|A2MG_HUMAN Alpha-2-macroglobulin OS=Homo sapiens OX=9606 GN=A2M PE=1 SV=3	4	88	82	72	67	66	53	53	68	66	72	63	68	57	73	64	67	68	66	66	68	62	82	72	67	66	53	53	68	66	72	63	68	57	73	64	67	68	66	66	68	62	69	69	69
P46940	P46940	Ras GTPase-activating-like protein IQGAP1	IQGAP1	sp|P46940|IQGA1_HUMAN Ras GTPase-activating-like protein IQGAP1 OS=Homo sapiens OX=9606 GN=IQGAP1 PE=1 SV=1	1	84	64	47	45	50	24	51	55	57	40	50	70	37	60	57	49	58	66	54	40	32	62	46	44	48	23	50	54	54	39	48	67	36	57	56	46	57	63	53	40	31	63.9	63.9	62.5
P08133	P08133	Annexin A6	ANXA6	sp|P08133|ANXA6_HUMAN Annexin A6 OS=Homo sapiens OX=9606 GN=ANXA6 PE=1 SV=3	1	83	69	56	54	59	43	52	67	73	70	60	74	55	74	66	67	60	71	59	70	57	69	56	54	59	43	52	67	73	70	60	74	55	74	66	67	60	71	59	70	57	86.2	86.2	86.2
Q02952	Q02952	A-kinase anchor protein 12	AKAP12	sp|Q02952|AKA12_HUMAN A-kinase anchor protein 12 OS=Homo sapiens OX=9606 GN=AKAP12 PE=1 SV=4	1	82	56	35	27	50	34	40	49	70	42	59	67	60	61	51	40	55	39	40	46	36	56	35	27	50	34	40	49	70	42	59	67	60	61	51	40	55	39	40	46	36	58.7	58.7	58.7
Q9NZM1	Q9NZM1	Myoferlin	MYOF	sp|Q9NZM1|MYOF_HUMAN Myoferlin OS=Homo sapiens OX=9606 GN=MYOF PE=1 SV=1	1	82	58	17	16	22	5	32	50	48	16	17	72	13	61	43	7	25	58	31	16	9	58	17	16	22	5	31	49	47	16	17	71	13	60	42	6	25	57	30	16	9	52.3	52.3	51.6
O00763	O00763	Acetyl-CoA carboxylase 2	ACACB	sp|O00763|ACACB_HUMAN Acetyl-CoA carboxylase 2 OS=Homo sapiens OX=9606 GN=ACACB PE=1 SV=3	1	81	73	23	12	14	1	14	30	61	16	12	60	13	41	20	57	14	27	10	55	11	64	20	10	13	1	13	26	54	15	10	54	12	36	19	50	13	25	9	47	9	44.5	44.5	40.8
P12109	P12109	Collagen alpha-1(VI) chain	COL6A1	sp|P12109|CO6A1_HUMAN Collagen alpha-1(VI) chain OS=Homo sapiens OX=9606 GN=COL6A1 PE=1 SV=3	1	81	61	47	53	48	47	54	60	62	62	53	62	52	66	66	54	53	64	56	62	59	61	47	53	48	47	54	60	62	62	53	62	52	66	66	54	53	64	56	62	59	68.7	68.7	68.7
O43707	O43707	Alpha-actinin-4	ACTN4	sp|O43707|ACTN4_HUMAN Alpha-actinin-4 OS=Homo sapiens OX=9606 GN=ACTN4 PE=1 SV=2	1	80	60	56	43	52	36	56	58	59	65	53	65	45	65	58	58	56	57	57	66	46	38	36	29	35	21	36	39	38	42	35	43	30	43	37	38	36	36	37	42	28	81.2	81.2	60.5
P35580	P35580	Myosin-10	MYH10	sp|P35580|MYH10_HUMAN Myosin-10 OS=Homo sapiens OX=9606 GN=MYH10 PE=1 SV=3	1	77	51	34	25	33	16	33	41	58	38	34	58	28	58	37	41	30	43	40	45	28	51	34	25	33	16	32	40	57	38	34	57	28	58	36	40	29	42	40	45	28	57.3	46.5	45.9
O15230	O15230	Laminin subunit alpha-5	LAMA5	sp|O15230|LAMA5_HUMAN Laminin subunit alpha-5 OS=Homo sapiens OX=9606 GN=LAMA5 PE=1 SV=8	1	74	36	35	33	20	13	37	41	36	9	33	42	21	59	58	29	27	28	46	24	29	35	35	33	20	13	37	41	35	9	33	42	21	58	58	29	27	28	46	23	29	28.6	28.6	28.2
P11532;Q13474	P11532	Dystrophin	DMD	sp|P11532|DMD_HUMAN Dystrophin OS=Homo sapiens OX=9606 GN=DMD PE=1 SV=3	2	74	51	7	7	12	3	5	36	54	9	4	60	3	31	11	41	8	40	8	29	2	51	7	7	12	3	5	36	54	9	4	60	3	31	11	41	8	40	8	29	2	28	27.7	27.7
P06737	P06737	Glycogen phosphorylase, liver form	PYGL	sp|P06737|PYGL_HUMAN Glycogen phosphorylase, liver form OS=Homo sapiens OX=9606 GN=PYGL PE=1 SV=4	1	73	57	34	33	37	9	33	56	61	53	37	61	33	64	41	55	42	54	45	68	29	46	24	28	32	6	27	46	49	40	29	50	26	52	31	43	33	45	36	53	20	73.2	73.2	58.6
P26038	P26038	Moesin	MSN	sp|P26038|MOES_HUMAN Moesin OS=Homo sapiens OX=9606 GN=MSN PE=1 SV=3	1	72	55	41	30	47	34	39	51	57	64	48	60	40	63	52	48	46	49	46	59	42	44	29	23	35	23	29	39	46	51	36	48	29	51	40	36	34	37	34	46	32	88.7	88.7	68.5
P27816	P27816	Microtubule-associated protein 4	MAP4	sp|P27816|MAP4_HUMAN Microtubule-associated protein 4 OS=Homo sapiens OX=9606 GN=MAP4 PE=1 SV=3	1	68	46	27	31	36	21	30	45	56	40	35	57	29	54	41	32	42	48	41	34	22	46	27	31	36	21	30	45	56	40	35	57	29	54	41	32	42	48	41	34	22	65.2	65.2	65.2
CON__P02769	CON__P02769				1	65	7	21	7	2	4	63	5	3	2	2	3	2	2	4	5	3	3	8	5	3	7	21	7	2	4	63	5	3	2	2	3	2	2	4	5	3	3	8	5	3	83.2	77.9	77.9
O60437	O60437	Periplakin	PPL	sp|O60437|PEPL_HUMAN Periplakin OS=Homo sapiens OX=9606 GN=PPL PE=1 SV=4	1	65	30	5	19	16	7	15	36	30	23	15	32	6	16	42	11	18	45	18	10	7	30	5	19	16	7	15	36	30	23	15	32	6	16	42	11	18	45	18	10	7	42.8	42.8	42.8
P11498	P11498	Pyruvate carboxylase, mitochondrial	PC	sp|P11498|PYC_HUMAN Pyruvate carboxylase, mitochondrial OS=Homo sapiens OX=9606 GN=PC PE=1 SV=2	1	65	47	9	14	12	3	9	43	51	42	14	51	8	55	13	60	18	41	11	54	14	47	9	14	12	3	9	43	51	42	14	51	8	55	13	60	18	41	11	54	14	65.4	65.4	65.4
P07355;A6NMY6	P07355;A6NMY6	Annexin A2; Putative annexin A2-like protein	ANXA2;ANXA2P2	sp|P07355|ANXA2_HUMAN Annexin A2 OS=Homo sapiens OX=9606 GN=ANXA2 PE=1 SV=2;sp|A6NMY6|AXA2L_HUMAN Putative annexin A2-like protein OS=Homo sapiens OX=9606 GN=ANXA2P2 PE=5 SV=2	2	63	46	49	41	41	37	44	43	51	56	44	48	43	56	56	44	42	45	44	56	50	46	49	41	41	37	44	43	51	56	44	48	43	56	56	44	42	45	44	56	50	97.3	97.3	97.3
P11586	P11586	C-1-tetrahydrofolate synthase, cytoplasmic	MTHFD1	sp|P11586|C1TC_HUMAN C-1-tetrahydrofolate synthase, cytoplasmic OS=Homo sapiens OX=9606 GN=MTHFD1 PE=1 SV=4	1	63	48	15	20	15	2	16	39	47	44	25	53	17	48	30	45	25	38	19	49	15	48	15	20	15	2	16	39	47	44	25	53	17	48	30	45	25	38	19	49	15	68	68	68
P55072	P55072	Transitional endoplasmic reticulum ATPase	VCP	sp|P55072|TERA_HUMAN Transitional endoplasmic reticulum ATPase OS=Homo sapiens OX=9606 GN=VCP PE=1 SV=4	1	63	53	32	34	36	23	33	49	54	50	46	54	34	56	43	42	37	46	39	49	37	53	32	34	36	23	33	49	54	50	46	54	34	56	43	42	37	46	39	49	37	76.4	76.4	76.4
P12110	P12110	Collagen alpha-2(VI) chain	COL6A2	sp|P12110|CO6A2_HUMAN Collagen alpha-2(VI) chain OS=Homo sapiens OX=9606 GN=COL6A2 PE=1 SV=4	1	62	46	47	43	43	43	44	47	47	49	47	46	50	50	52	39	45	49	49	52	43	46	47	43	43	43	44	47	47	49	47	46	50	50	52	39	45	49	49	52	43	50.7	50.7	50.7
P40939	P40939	Trifunctional enzyme subunit alpha, mitochondrial	HADHA	sp|P40939|ECHA_HUMAN Trifunctional enzyme subunit alpha, mitochondrial OS=Homo sapiens OX=9606 GN=HADHA PE=1 SV=2	1	62	44	25	34	30	16	34	39	46	46	36	47	30	50	42	48	33	45	35	53	35	44	25	34	30	16	34	39	46	46	36	47	30	50	42	48	33	45	35	53	35	73.1	73.1	73.1
Q9NZN4	Q9NZN4	EH domain-containing protein 2	EHD2	sp|Q9NZN4|EHD2_HUMAN EH domain-containing protein 2 OS=Homo sapiens OX=9606 GN=EHD2 PE=1 SV=2	1	61	55	45	43	43	37	40	50	55	53	44	56	43	59	50	50	47	53	43	53	45	49	42	38	39	35	37	45	49	48	39	50	38	53	44	45	42	48	39	48	40	89.1	89.1	83.8
P02671;CON__P02672	P02671	Fibrinogen alpha chain	FGA	sp|P02671|FIBA_HUMAN Fibrinogen alpha chain OS=Homo sapiens OX=9606 GN=FGA PE=1 SV=2	2	60	50	34	21	29	32	28	55	42	54	34	41	28	45	41	36	35	56	48	37	37	50	34	21	29	32	28	55	42	54	34	41	28	45	41	36	35	56	48	37	37	61.2	61.2	61.2
P00450	P00450	Ceruloplasmin	CP	sp|P00450|CERU_HUMAN Ceruloplasmin OS=Homo sapiens OX=9606 GN=CP PE=1 SV=1	1	58	48	48	32	42	42	31	47	32	48	46	42	45	42	45	33	47	32	40	38	47	41	42	27	36	36	27	41	29	44	39	36	39	39	40	30	41	29	36	35	41	68.7	68.7	65
Q14112	Q14112	Nidogen-2	NID2	sp|Q14112|NID2_HUMAN Nidogen-2 OS=Homo sapiens OX=9606 GN=NID2 PE=1 SV=3	1	58	41	26	31	27	21	36	44	49	38	35	41	34	48	34	39	31	43	31	42	33	40	25	31	26	20	35	43	48	37	34	40	33	47	33	38	30	42	30	41	32	49.5	49.5	49.5
O43491	O43491	Band 4.1-like protein 2	EPB41L2	sp|O43491|E41L2_HUMAN Band 4.1-like protein 2 OS=Homo sapiens OX=9606 GN=EPB41L2 PE=1 SV=1	1	57	38	33	27	39	14	31	37	45	26	43	49	30	45	40	32	42	35	34	30	30	35	31	24	36	14	28	32	41	25	39	45	26	41	37	29	38	30	32	28	27	61.2	61.2	59.8
O75891	O75891	Cytosolic 10-formyltetrahydrofolate dehydrogenase	ALDH1L1	sp|O75891|AL1L1_HUMAN Cytosolic 10-formyltetrahydrofolate dehydrogenase OS=Homo sapiens OX=9606 GN=ALDH1L1 PE=1 SV=2	1	57	41	19	17	19	2	18	22	54	22	23	53	21	38	27	55	33	32	19	31	12	35	17	16	16	1	16	20	47	19	19	47	19	33	25	49	30	29	17	27	12	71.5	71.5	67.2
P02675	P02675	Fibrinogen beta chain	FGB	sp|P02675|FIBB_HUMAN Fibrinogen beta chain OS=Homo sapiens OX=9606 GN=FGB PE=1 SV=2	1	57	48	37	29	33	36	33	53	41	52	37	42	37	48	41	38	39	52	48	45	42	43	33	26	30	31	30	46	36	45	33	37	31	41	37	34	35	45	42	38	36	79.6	79.6	73.1
P05997	P05997	Collagen alpha-2(V) chain	COL5A2	sp|P05997|CO5A2_HUMAN Collagen alpha-2(V) chain OS=Homo sapiens OX=9606 GN=COL5A2 PE=1 SV=3	1	57	38	51	43	45	46	46	47	44	32	47	43	46	33	48	44	50	42	49	31	32	37	50	42	44	45	45	46	43	31	46	42	45	32	47	43	49	41	48	30	31	50	50	50
P07900;Q14568;Q58FG1	P07900	Heat shock protein HSP 90-alpha	HSP90AA1	sp|P07900|HS90A_HUMAN Heat shock protein HSP 90-alpha OS=Homo sapiens OX=9606 GN=HSP90AA1 PE=1 SV=5	3	57	49	37	39	38	24	38	43	46	37	42	50	35	54	39	45	37	40	36	43	32	28	24	25	23	15	24	27	25	21	26	28	23	32	24	28	23	23	23	28	19	63.7	63.7	43.6
P08603;Q02985	P08603	Complement factor H	CFH	sp|P08603|CFAH_HUMAN Complement factor H OS=Homo sapiens OX=9606 GN=CFH PE=1 SV=4	2	57	52	44	36	45	44	33	47	36	46	42	43	43	46	46	26	40	46	41	39	45	49	42	33	41	40	31	44	33	43	39	42	40	43	43	25	38	42	37	37	41	59.9	59.9	53.7
Q99715	Q99715	Collagen alpha-1(XII) chain	COL12A1	sp|Q99715|COCA1_HUMAN Collagen alpha-1(XII) chain OS=Homo sapiens OX=9606 GN=COL12A1 PE=1 SV=2	1	57	32	11	17	5	5	26	30	18	8	7	20	9	39	22	14	5	31	33	8	2	32	11	17	5	5	26	30	18	8	7	20	9	39	22	14	5	31	32	8	2	27.5	27.5	27.3
P04040	P04040	Catalase	CAT	sp|P04040|CATA_HUMAN Catalase OS=Homo sapiens OX=9606 GN=CAT PE=1 SV=3	1	56	46	30	30	33	26	27	42	44	50	37	41	30	50	33	39	32	36	35	42	35	46	30	30	33	26	27	42	44	50	37	41	30	50	33	39	32	36	35	42	35	79.9	79.9	79.9
P06396;REV__Q6TDU7	P06396	Gelsolin	GSN	sp|P06396|GELS_HUMAN Gelsolin OS=Homo sapiens OX=9606 GN=GSN PE=1 SV=1	2	56	42	46	40	50	43	41	44	45	43	46	44	46	43	48	41	46	38	42	37	39	18	22	18	22	18	19	19	20	19	19	19	20	17	21	20	21	16	17	14	18	65.3	65.3	43.9
P14543	P14543	Nidogen-1	NID1	sp|P14543|NID1_HUMAN Nidogen-1 OS=Homo sapiens OX=9606 GN=NID1 PE=1 SV=3	1	55	45	38	31	42	29	36	46	46	43	41	47	37	49	41	43	41	45	37	41	34	45	38	31	42	29	36	46	46	43	41	47	37	49	41	43	41	45	37	41	34	55.7	55.7	55.7
P14625;Q58FF3	P14625	Endoplasmin	HSP90B1	sp|P14625|ENPL_HUMAN Endoplasmin OS=Homo sapiens OX=9606 GN=HSP90B1 PE=1 SV=1	2	55	45	39	28	42	20	37	40	44	40	40	47	33	46	42	41	41	49	41	44	32	43	37	26	40	18	35	38	42	38	38	45	31	44	40	39	39	47	39	42	31	60.3	60.3	58.5
P21399	P21399	Cytoplasmic aconitate hydratase	ACO1	sp|P21399|ACOHC_HUMAN Cytoplasmic aconitate hydratase OS=Homo sapiens OX=9606 GN=ACO1 PE=1 SV=3	1	55	45	32	27	26	9	27	41	49	38	34	51	28	50	39	47	33	41	33	45	27	44	31	27	25	9	26	40	48	37	33	50	27	49	38	46	32	40	32	44	27	67.7	67.7	67.7
Q14697	Q14697	Neutral alpha-glucosidase AB	GANAB	sp|Q14697|GANAB_HUMAN Neutral alpha-glucosidase AB OS=Homo sapiens OX=9606 GN=GANAB PE=1 SV=3	1	55	45	32	27	35	16	35	45	48	36	39	50	33	43	37	42	36	46	41	34	35	45	32	27	35	16	35	45	48	36	39	50	33	43	37	42	36	46	41	34	35	69.8	69.8	69.8
CON__P35908v2;P35908	CON__P35908v2;P35908	Keratin, type II cytoskeletal 2 epidermal	KRT2	;sp|P35908|K22E_HUMAN Keratin, type II cytoskeletal 2 epidermal OS=Homo sapiens OX=9606 GN=KRT2 PE=1 SV=2	2	54	42	33	46	45	46	40	45	37	37	44	37	47	34	36	39	46	41	41	29	34	1	1	1	1	1	1	1	1	1	1	1	1	1	1	1	1	1	1	1	1	85.4	85.4	4.7
Q05682;REV__Q13136;REV__O75334;Q7Z7B0	Q05682	Caldesmon	CALD1	sp|Q05682|CALD1_HUMAN Caldesmon OS=Homo sapiens OX=9606 GN=CALD1 PE=1 SV=3	4	54	34	20	16	23	38	25	25	36	21	22	28	17	40	29	22	26	28	27	22	22	34	20	16	23	38	25	25	36	21	22	28	17	40	29	22	26	28	27	22	22	54.2	54.2	54.2
O15061	O15061	Synemin	SYNM	sp|O15061|SYNEM_HUMAN Synemin OS=Homo sapiens OX=9606 GN=SYNM PE=1 SV=3	1	52	38	18	10	23	14	7	24	31	29	26	43	18	39	29	10	19	33	10	23	10	38	18	10	23	14	7	24	31	29	26	43	18	39	29	10	19	33	10	23	10	38.6	38.6	38.6
P29401;P51854	P29401	Transketolase	TKT	sp|P29401|TKT_HUMAN Transketolase OS=Homo sapiens OX=9606 GN=TKT PE=1 SV=3	2	52	42	30	29	28	23	28	42	44	39	37	46	27	45	35	38	32	40	33	46	32	42	30	29	28	23	28	42	44	39	37	46	27	45	35	38	32	40	33	46	32	91	91	91
Q05469	Q05469	Hormone-sensitive lipase	LIPE	sp|Q05469|LIPS_HUMAN Hormone-sensitive lipase OS=Homo sapiens OX=9606 GN=LIPE PE=1 SV=4	1	52	43	28	24	31	8	19	43	47	42	36	46	28	43	36	45	37	43	26	46	26	43	28	24	31	8	19	43	47	42	36	46	28	43	36	45	37	43	26	46	26	57.9	57.9	57.9
Q15075	Q15075	Early endosome antigen 1	EEA1	sp|Q15075|EEA1_HUMAN Early endosome antigen 1 OS=Homo sapiens OX=9606 GN=EEA1 PE=1 SV=2	1	52	39	7	9	23	4	9	20	36	15	16	40	5	28	27	18	10	32	13	24	9	39	7	9	23	4	9	20	36	15	16	40	5	28	27	18	10	32	13	24	9	46.7	46.7	46.7
Q9BSJ8	Q9BSJ8	Extended synaptotagmin-1	ESYT1	sp|Q9BSJ8|ESYT1_HUMAN Extended synaptotagmin-1 OS=Homo sapiens OX=9606 GN=ESYT1 PE=1 SV=1	1	52	43	31	18	29	9	28	41	47	39	34	45	23	44	36	40	38	44	27	41	23	43	31	18	29	9	28	41	47	39	34	45	23	44	36	40	38	44	27	41	23	57.2	57.2	57.2
P11142	P11142	Heat shock cognate 71 kDa protein	HSPA8	sp|P11142|HSP7C_HUMAN Heat shock cognate 71 kDa protein OS=Homo sapiens OX=9606 GN=HSPA8 PE=1 SV=1	1	51	42	33	32	36	28	33	44	42	37	34	43	30	41	37	40	38	39	35	36	25	28	22	19	23	16	21	28	28	23	22	29	19	28	25	27	25	26	21	23	15	68	68	50.6
P23634;P20020;Q16720;Q01814	P23634	Plasma membrane calcium-transporting ATPase 4	ATP2B4	sp|P23634|AT2B4_HUMAN Plasma membrane calcium-transporting ATPase 4 OS=Homo sapiens OX=9606 GN=ATP2B4 PE=1 SV=2	4	51	39	27	16	21	7	19	38	41	33	24	43	17	37	32	35	26	38	26	32	11	39	27	16	21	7	19	38	41	33	24	43	17	37	32	35	26	38	26	32	11	42.7	42.7	42.7
P33121;Q9UKU0;REV__Q9P2K8	P33121	Long-chain-fatty-acid--CoA ligase 1	ACSL1	sp|P33121|ACSL1_HUMAN Long-chain-fatty-acid--CoA ligase 1 OS=Homo sapiens OX=9606 GN=ACSL1 PE=1 SV=1	3	51	44	32	28	30	16	28	41	45	39	32	45	31	44	38	46	33	42	32	47	29	42	31	27	29	16	27	39	42	36	31	42	30	41	36	43	32	39	31	44	29	70.3	70.3	68.2
Q02218;Q9ULD0	Q02218	2-oxoglutarate dehydrogenase, mitochondrial	OGDH	sp|Q02218|ODO1_HUMAN 2-oxoglutarate dehydrogenase, mitochondrial OS=Homo sapiens OX=9606 GN=OGDH PE=1 SV=3	2	51	39	12	10	12	4	11	38	42	27	18	45	8	38	19	41	14	38	15	28	9	39	12	10	12	4	11	38	42	27	18	45	8	38	19	41	14	38	15	28	9	60.2	60.2	60.2
P13639	P13639	Elongation factor 2	EEF2	sp|P13639|EF2_HUMAN Elongation factor 2 OS=Homo sapiens OX=9606 GN=EEF2 PE=1 SV=4	1	50	43	34	30	28	13	32	41	41	35	37	45	26	39	32	41	36	40	38	34	33	42	34	30	27	13	32	40	40	34	36	44	26	38	31	40	35	39	37	33	33	63.3	63.3	62.1
P14618	P14618	Pyruvate kinase PKM	PKM	sp|P14618|KPYM_HUMAN Pyruvate kinase PKM OS=Homo sapiens OX=9606 GN=PKM PE=1 SV=4	1	50	38	39	36	41	35	39	41	41	39	42	46	42	41	42	39	38	38	42	40	39	37	38	35	40	34	38	40	40	37	41	45	41	40	41	38	37	37	41	38	38	86.4	86.4	83.2
P23141;Q9UKY3	P23141	Liver carboxylesterase 1	CES1	sp|P23141|EST1_HUMAN Liver carboxylesterase 1 OS=Homo sapiens OX=9606 GN=CES1 PE=1 SV=2	2	49	40	28	29	29	19	30	39	40	38	32	42	26	45	39	33	32	38	28	45	30	40	28	29	29	19	30	39	40	38	32	42	26	45	39	33	32	38	28	45	30	71.8	71.8	71.8
P00747;CON__P06868;Q02325;Q15195	P00747	Plasminogen	PLG	sp|P00747|PLMN_HUMAN Plasminogen OS=Homo sapiens OX=9606 GN=PLG PE=1 SV=2	4	48	40	25	15	30	32	13	38	29	41	29	32	30	33	33	22	30	40	27	26	29	40	25	15	30	32	13	38	29	41	29	32	30	33	33	22	30	40	27	26	29	71.6	71.6	71.6
P04264;CON__P04264;CON__H-INV:HIT000016045	P04264;CON__P04264	Keratin, type II cytoskeletal 1	KRT1	sp|P04264|K2C1_HUMAN Keratin, type II cytoskeletal 1 OS=Homo sapiens OX=9606 GN=KRT1 PE=1 SV=6;	3	48	42	40	34	39	40	40	43	44	43	41	36	44	41	38	33	40	40	39	38	38	30	28	24	29	29	29	32	32	31	29	26	32	29	27	22	30	29	28	26	28	65.8	65.8	54.8
P10809	P10809	60 kDa heat shock protein, mitochondrial	HSPD1	sp|P10809|CH60_HUMAN 60 kDa heat shock protein, mitochondrial OS=Homo sapiens OX=9606 GN=HSPD1 PE=1 SV=2	1	48	37	25	23	26	17	25	38	39	37	30	40	25	42	32	40	31	38	28	42	26	37	25	23	26	17	25	38	39	37	30	40	25	42	32	40	31	38	28	42	26	83.4	83.4	83.4
P11216	P11216	Glycogen phosphorylase, brain form	PYGB	sp|P11216|PYGB_HUMAN Glycogen phosphorylase, brain form OS=Homo sapiens OX=9606 GN=PYGB PE=1 SV=5	1	48	38	18	14	18	16	16	30	36	21	17	43	14	31	15	33	15	28	20	30	16	36	15	12	16	15	15	27	34	19	16	39	14	29	13	30	14	25	18	28	16	69.3	56.1	52.2
P12814	P12814	Alpha-actinin-1	ACTN1	sp|P12814|ACTN1_HUMAN Alpha-actinin-1 OS=Homo sapiens OX=9606 GN=ACTN1 PE=1 SV=2	1	48	41	28	26	32	27	31	37	41	34	27	44	29	38	34	34	28	40	36	35	20	38	27	26	30	25	30	35	39	33	26	42	28	37	33	32	27	38	34	34	19	79.7	61.3	59.6
P22314	P22314	Ubiquitin-like modifier-activating enzyme 1	UBA1	sp|P22314|UBA1_HUMAN Ubiquitin-like modifier-activating enzyme 1 OS=Homo sapiens OX=9606 GN=UBA1 PE=1 SV=3	1	48	45	34	29	27	17	30	32	37	32	33	38	30	38	40	34	34	31	32	31	27	45	34	29	27	17	30	32	37	32	33	38	30	38	40	34	34	31	32	31	27	59.9	59.9	59.9
Q12797	Q12797	Aspartyl/asparaginyl beta-hydroxylase	ASPH	sp|Q12797|ASPH_HUMAN Aspartyl/asparaginyl beta-hydroxylase OS=Homo sapiens OX=9606 GN=ASPH PE=1 SV=3	1	48	37	8	18	18	6	17	37	39	36	23	39	14	39	21	34	16	37	20	35	13	37	8	18	18	6	17	37	39	36	23	39	14	39	21	34	16	37	20	35	13	54.2	54.2	54.2
Q14203	Q14203	Dynactin subunit 1	DCTN1	sp|Q14203|DCTN1_HUMAN Dynactin subunit 1 OS=Homo sapiens OX=9606 GN=DCTN1 PE=1 SV=3	1	48	31	18	10	18	4	11	16	34	14	18	33	11	32	24	18	16	22	14	26	11	31	18	10	18	4	11	16	34	14	18	33	11	32	24	18	16	22	14	26	11	50.1	50.1	50.1
Q16891	Q16891	MICOS complex subunit MIC60	IMMT	sp|Q16891|MIC60_HUMAN MICOS complex subunit MIC60 OS=Homo sapiens OX=9606 GN=IMMT PE=1 SV=1	1	48	33	5	13	10	7	9	26	39	26	11	36	8	36	18	31	12	24	12	31	7	33	5	13	10	7	9	26	39	26	11	36	8	36	18	31	12	24	12	31	7	62.1	62.1	62.1
Q9BX66	Q9BX66	Sorbin and SH3 domain-containing protein 1	SORBS1	sp|Q9BX66|SRBS1_HUMAN Sorbin and SH3 domain-containing protein 1 OS=Homo sapiens OX=9606 GN=SORBS1 PE=1 SV=3	1	48	39	24	15	26	23	15	34	42	34	23	37	22	38	25	33	23	37	20	33	22	38	23	15	25	22	14	33	41	33	22	36	21	37	24	32	22	36	19	32	21	34.9	34.9	34.1
P07237	P07237	Protein disulfide-isomerase	P4HB	sp|P07237|PDIA1_HUMAN Protein disulfide-isomerase OS=Homo sapiens OX=9606 GN=P4HB PE=1 SV=3	1	47	38	31	31	31	19	27	38	42	43	38	41	30	45	36	37	35	39	33	43	34	38	31	31	31	19	27	38	42	43	38	41	30	45	36	37	35	39	33	43	34	72.6	72.6	72.6
P11021	P11021	Endoplasmic reticulum chaperone BiP	HSPA5	sp|P11021|BIP_HUMAN Endoplasmic reticulum chaperone BiP OS=Homo sapiens OX=9606 GN=HSPA5 PE=1 SV=2	1	47	42	30	27	33	24	26	38	38	41	30	42	28	40	36	37	35	37	31	35	28	42	30	27	33	24	26	38	38	41	30	42	28	40	36	37	35	37	31	35	28	60.4	60.4	60.4
P05091	P05091	Aldehyde dehydrogenase, mitochondrial	ALDH2	sp|P05091|ALDH2_HUMAN Aldehyde dehydrogenase, mitochondrial OS=Homo sapiens OX=9606 GN=ALDH2 PE=1 SV=2	1	46	39	33	33	32	27	36	36	41	38	37	41	34	37	36	40	34	38	35	43	35	34	29	30	28	24	31	31	36	33	32	36	29	33	31	35	29	33	30	38	32	78.3	78.3	75
P36871	P36871	Phosphoglucomutase-1	PGM1	sp|P36871|PGM1_HUMAN Phosphoglucomutase-1 OS=Homo sapiens OX=9606 GN=PGM1 PE=1 SV=3	1	46	35	27	20	26	10	19	27	33	30	29	39	19	39	28	36	25	30	20	38	22	35	27	20	26	10	19	27	33	30	29	39	19	39	28	36	25	30	20	38	22	87.2	87.2	87.2
Q16851	Q16851	UTP--glucose-1-phosphate uridylyltransferase	UGP2	sp|Q16851|UGPA_HUMAN UTP--glucose-1-phosphate uridylyltransferase OS=Homo sapiens OX=9606 GN=UGP2 PE=1 SV=5	1	46	35	15	17	20	9	15	33	36	31	22	35	15	36	23	31	18	31	19	41	13	35	15	17	20	9	15	33	36	31	22	35	15	36	23	31	18	31	19	41	13	72	72	72
O43301	O43301	Heat shock 70 kDa protein 12A	HSPA12A	sp|O43301|HS12A_HUMAN Heat shock 70 kDa protein 12A OS=Homo sapiens OX=9606 GN=HSPA12A PE=1 SV=2	1	45	37	18	13	19	12	9	31	40	28	22	43	18	38	19	30	17	30	19	37	16	35	17	12	17	11	8	28	37	25	19	40	16	35	17	27	15	27	17	34	15	52.9	52.9	49.8
P30101	P30101	Protein disulfide-isomerase A3	PDIA3	sp|P30101|PDIA3_HUMAN Protein disulfide-isomerase A3 OS=Homo sapiens OX=9606 GN=PDIA3 PE=1 SV=4	1	45	34	27	30	32	31	32	37	37	38	35	40	30	40	33	34	33	36	33	36	29	34	27	30	32	31	32	37	37	38	35	40	30	40	33	34	33	36	33	36	29	69.5	69.5	69.5
Q15063;CON__Q2KJC7	Q15063	Periostin OS=Homo sapiens OX=9606 GN=	POSTN	sp|Q15063|POSTN_HUMAN Periostin OS=Homo sapiens OX=9606 GN=POSTN PE=1 SV=2	2	45	38	11	15	15	5	13	36	38	30	12	38	14	43	27	38	21	37	15	43	6	38	11	15	15	5	13	36	38	30	12	38	14	43	27	38	21	37	15	43	6	54.8	54.8	54.8
Q6UVK1	Q6UVK1	Chondroitin sulfate proteoglycan 4	CSPG4	sp|Q6UVK1|CSPG4_HUMAN Chondroitin sulfate proteoglycan 4 OS=Homo sapiens OX=9606 GN=CSPG4 PE=1 SV=2	1	45	33	0	4	0	1	0	30	27	18	1	34	4	26	2	23	1	38	0	23	0	33	0	4	0	1	0	30	27	18	1	34	4	26	2	23	1	38	0	23	0	29.3	29.3	29.3
Q8WUM4	Q8WUM4	Programmed cell death 6-interacting protein	PDCD6IP	sp|Q8WUM4|PDC6I_HUMAN Programmed cell death 6-interacting protein OS=Homo sapiens OX=9606 GN=PDCD6IP PE=1 SV=1	1	45	33	19	17	17	7	18	24	32	28	27	33	14	30	20	22	26	26	20	27	13	33	19	17	17	7	18	24	32	28	27	33	14	30	20	22	26	26	20	27	13	59.3	59.3	59.3
Q99798	Q99798	Aconitate hydratase, mitochondrial	ACO2	sp|Q99798|ACON_HUMAN Aconitate hydratase, mitochondrial OS=Homo sapiens OX=9606 GN=ACO2 PE=1 SV=2	1	45	37	20	14	17	10	19	32	39	30	23	36	17	38	21	38	25	33	18	40	16	37	20	14	17	10	19	32	39	30	23	36	17	38	21	38	25	33	18	40	16	67.1	67.1	67.1
CON__Q3SX28	CON__Q3SX28				1	44	27	32	26	36	36	30	29	30	24	23	31	30	32	31	26	32	29	32	22	23	5	4	2	4	5	4	5	4	3	3	4	3	5	4	4	4	5	5	4	3	79.2	79.2	16.9
O60240	O60240	Perilipin-1	PLIN1	sp|O60240|PLIN1_HUMAN Perilipin-1 OS=Homo sapiens OX=9606 GN=PLIN1 PE=1 SV=2	1	44	41	35	37	37	30	36	41	42	34	38	42	36	39	35	41	37	39	36	38	34	41	35	37	37	30	36	41	42	34	38	42	36	39	35	41	37	39	36	38	34	78.7	78.7	78.7
P06727	P06727	Apolipoprotein A-IV	APOA4	sp|P06727|APOA4_HUMAN Apolipoprotein A-IV OS=Homo sapiens OX=9606 GN=APOA4 PE=1 SV=4	1	44	27	27	23	28	31	19	27	31	40	28	29	27	35	30	25	27	26	24	40	35	25	25	21	26	29	17	25	29	38	26	27	25	33	28	23	25	24	23	38	33	76.5	76.5	73.7
P08758	P08758	Annexin A5	ANXA5	sp|P08758|ANXA5_HUMAN Annexin A5 OS=Homo sapiens OX=9606 GN=ANXA5 PE=1 SV=2	1	44	35	31	31	29	30	32	34	36	33	31	38	31	39	37	30	32	35	31	34	30	35	31	31	29	30	32	34	36	33	31	38	31	39	37	30	32	35	31	34	30	92.8	92.8	92.8
Q03252	Q03252	Lamin-B2	LMNB2	sp|Q03252|LMNB2_HUMAN Lamin-B2 OS=Homo sapiens OX=9606 GN=LMNB2 PE=1 SV=4	1	44	30	32	23	29	19	25	29	33	21	33	32	25	33	35	28	35	28	30	23	19	28	29	21	26	18	23	27	30	19	30	30	22	31	33	26	32	26	27	20	18	59	59	54
Q7Z406	Q7Z406	Myosin-14	MYH14	sp|Q7Z406|MYH14_HUMAN Myosin-14 OS=Homo sapiens OX=9606 GN=MYH14 PE=1 SV=2	1	44	28	3	5	3	2	2	18	30	9	1	36	1	26	4	25	4	25	1	23	1	28	3	5	3	2	2	18	30	9	1	36	1	26	4	25	4	25	1	23	1	37.3	31.8	31.8
Q96AC1;Q9BQL6	Q96AC1	Fermitin family homolog 2	FERMT2	sp|Q96AC1|FERM2_HUMAN Fermitin family homolog 2 OS=Homo sapiens OX=9606 GN=FERMT2 PE=1 SV=1	2	44	36	22	18	23	17	24	36	37	34	26	41	18	34	27	36	27	33	26	29	18	36	22	18	23	17	24	36	37	34	26	41	18	34	27	36	27	33	26	29	18	61.8	61.8	61.8
P13645;CON__P13645;CON__P02535-1;Q7Z3Y7;CON__Q7Z3Y7;Q2M2I5;CON__Q2M2I5;CON__Q148H6;CON__P05784;Q7Z3Z0;Q99456;CON__Q7Z3Z0;CON__Q99456;CON__O76014;CON__A2AB72;CON__Q7Z3Y9;CON__O76013;O76013;O76014;Q7Z3Y9	P13645;CON__P13645	Keratin, type I cytoskeletal 10	KRT10	sp|P13645|K1C10_HUMAN Keratin, type I cytoskeletal 10 OS=Homo sapiens OX=9606 GN=KRT10 PE=1 SV=6;	20	43	37	40	35	36	36	37	38	37	35	37	34	39	34	36	32	37	38	37	27	29	29	32	28	28	28	29	30	30	29	30	28	31	28	28	26	30	31	29	21	24	67.5	67.5	59.8
O75874	O75874	Isocitrate dehydrogenase [NADP] cytoplasmic	IDH1	sp|O75874|IDHC_HUMAN Isocitrate dehydrogenase [NADP] cytoplasmic OS=Homo sapiens OX=9606 GN=IDH1 PE=1 SV=2	1	43	33	25	20	26	18	23	29	33	34	24	34	23	35	30	30	27	24	25	39	26	32	24	19	25	17	22	28	31	33	23	32	22	33	29	29	26	23	24	38	25	88.2	88.2	84.3
P00558	P00558	Phosphoglycerate kinase 1	PGK1	sp|P00558|PGK1_HUMAN Phosphoglycerate kinase 1 OS=Homo sapiens OX=9606 GN=PGK1 PE=1 SV=3	1	43	33	29	26	30	25	28	33	36	35	30	39	33	35	35	33	35	35	33	40	28	29	24	21	25	22	23	27	31	30	25	33	28	30	30	28	29	29	27	35	24	92.3	92.3	83
P02647;CON__P15497	P02647	Apolipoprotein A-I	APOA1	sp|P02647|APOA1_HUMAN Apolipoprotein A-I OS=Homo sapiens OX=9606 GN=APOA1 PE=1 SV=1	2	43	39	37	33	36	35	33	36	40	42	37	37	38	42	40	39	37	36	35	43	40	39	37	33	36	35	33	36	40	42	37	37	38	42	40	39	37	36	35	43	40	82.4	82.4	82.4
P04075	P04075	Fructose-bisphosphate aldolase A	ALDOA	sp|P04075|ALDOA_HUMAN Fructose-bisphosphate aldolase A OS=Homo sapiens OX=9606 GN=ALDOA PE=1 SV=2	1	43	37	33	22	31	24	29	33	37	35	32	38	32	36	31	35	31	35	33	38	26	29	28	20	26	22	25	28	30	30	27	31	27	31	26	27	27	29	28	32	23	95.9	95.9	82.1
P25705	P25705	ATP synthase subunit alpha, mitochondrial	ATP5F1A	sp|P25705|ATPA_HUMAN ATP synthase subunit alpha, mitochondrial OS=Homo sapiens OX=9606 GN=ATP5F1A PE=1 SV=1	1	43	27	20	14	27	28	28	32	36	39	32	37	30	32	31	37	32	35	32	36	30	27	20	14	27	28	28	32	36	39	32	37	30	32	31	37	32	35	32	36	30	66.9	66.9	66.9
P49748	P49748	Very long-chain specific acyl-CoA dehydrogenase, mitochondrial	ACADVL	sp|P49748|ACADV_HUMAN Very long-chain specific acyl-CoA dehydrogenase, mitochondrial OS=Homo sapiens OX=9606 GN=ACADVL PE=1 SV=1	1	43	32	17	16	23	9	21	34	38	32	25	38	22	32	21	36	28	36	29	35	21	32	17	16	23	9	21	34	38	32	25	38	22	32	21	36	28	36	29	35	21	67.3	67.3	67.3
Q9C0C2	Q9C0C2	182 kDa tankyrase-1-binding protein	TNKS1BP1	sp|Q9C0C2|TB182_HUMAN 182 kDa tankyrase-1-binding protein OS=Homo sapiens OX=9606 GN=TNKS1BP1 PE=1 SV=4	1	43	29	8	9	22	4	9	18	30	18	14	34	10	30	19	14	20	21	12	14	3	29	8	9	22	4	9	18	30	18	14	34	10	30	19	14	20	21	12	14	3	40.5	40.5	40.5
P00488	P00488	Coagulation factor XIII A chain	F13A1	sp|P00488|F13A_HUMAN Coagulation factor XIII A chain OS=Homo sapiens OX=9606 GN=F13A1 PE=1 SV=4	1	42	34	29	31	32	21	35	35	29	22	32	33	31	30	33	31	40	38	34	26	29	33	28	30	31	20	34	34	28	21	31	32	30	29	32	30	39	37	33	25	28	56.1	56.1	55.2
P01009;P20848	P01009	Alpha-1-antitrypsin	SERPINA1	sp|P01009|A1AT_HUMAN Alpha-1-antitrypsin OS=Homo sapiens OX=9606 GN=SERPINA1 PE=1 SV=3	2	42	33	36	31	32	32	32	33	34	39	38	33	34	38	36	31	31	32	31	39	37	33	36	31	32	32	32	33	34	39	38	33	34	38	36	31	31	32	31	39	37	71.1	71.1	71.1
P0DMV9;P0DMV8	P0DMV9;P0DMV8	Heat shock 70 kDa protein 1B; Heat shock 70 kDa protein 1A	HSPA1B;HSPA1A	sp|P0DMV9|HS71B_HUMAN Heat shock 70 kDa protein 1B OS=Homo sapiens OX=9606 GN=HSPA1B PE=1 SV=1;sp|P0DMV8|HS71A_HUMAN Heat shock 70 kDa protein 1A OS=Homo sapiens OX=9606 GN=HSPA1A PE=1 SV=1	2	42	31	32	28	31	29	34	34	35	37	33	31	33	39	35	29	32	31	30	36	34	19	20	17	19	17	22	22	24	25	21	19	21	26	24	17	20	20	18	23	23	67.1	62.6	40.2
P38646	P38646	Stress-70 protein, mitochondrial	HSPA9	sp|P38646|GRP75_HUMAN Stress-70 protein, mitochondrial OS=Homo sapiens OX=9606 GN=HSPA9 PE=1 SV=2	1	42	34	17	15	17	8	15	31	32	23	19	34	18	38	20	32	19	31	17	27	14	34	17	15	17	8	15	31	32	23	19	34	18	38	20	32	19	31	17	27	14	58.6	58.6	58.6
P43121	P43121	Cell surface glycoprotein MUC18	MCAM	sp|P43121|MUC18_HUMAN Cell surface glycoprotein MUC18 OS=Homo sapiens OX=9606 GN=MCAM PE=1 SV=2	1	42	35	13	16	16	11	13	33	26	27	16	36	17	38	20	20	15	34	16	25	14	35	13	16	16	11	13	33	26	27	16	36	17	38	20	20	15	34	16	25	14	57.7	57.7	57.7
Q01518	Q01518	Adenylyl cyclase-associated protein 1	CAP1	sp|Q01518|CAP1_HUMAN Adenylyl cyclase-associated protein 1 OS=Homo sapiens OX=9606 GN=CAP1 PE=1 SV=5	1	42	30	20	18	23	18	20	29	38	34	32	37	20	33	28	31	30	32	29	33	25	29	19	17	22	17	19	28	37	33	31	36	19	32	27	30	29	31	28	32	24	74.9	74.9	74.9
Q13228	Q13228	Methanethiol oxidase	SELENBP1	sp|Q13228|SBP1_HUMAN Methanethiol oxidase OS=Homo sapiens OX=9606 GN=SELENBP1 PE=1 SV=2	1	42	36	34	24	30	23	29	32	35	37	33	34	30	39	36	35	33	31	30	34	30	36	34	24	30	23	29	32	35	37	33	34	30	39	36	35	33	31	30	34	30	87.5	87.5	87.5
Q16853;O75106	Q16853	Membrane primary amine oxidase	AOC3	sp|Q16853|AOC3_HUMAN Membrane primary amine oxidase OS=Homo sapiens OX=9606 GN=AOC3 PE=1 SV=3	2	42	35	32	27	25	24	29	32	34	38	29	37	29	36	33	32	31	34	31	37	29	35	32	27	25	24	29	32	34	38	29	37	29	36	33	32	31	34	31	37	29	65.3	65.3	65.3
Q7KZF4	Q7KZF4	Staphylococcal nuclease domain-containing protein 1	SND1	sp|Q7KZF4|SND1_HUMAN Staphylococcal nuclease domain-containing protein 1 OS=Homo sapiens OX=9606 GN=SND1 PE=1 SV=1	1	42	31	11	8	12	3	8	25	32	13	12	35	8	31	19	19	15	26	19	20	4	31	11	8	12	3	8	25	32	13	12	35	8	31	19	19	15	26	19	20	4	51.2	51.2	51.2
Q9NYU2	Q9NYU2	UDP-glucose:glycoprotein glucosyltransferase 1	UGGT1	sp|Q9NYU2|UGGG1_HUMAN UDP-glucose:glycoprotein glucosyltransferase 1 OS=Homo sapiens OX=9606 GN=UGGT1 PE=1 SV=3	1	42	34	12	12	17	4	12	28	28	17	15	37	9	22	21	22	16	30	19	16	11	32	12	12	17	4	12	27	27	17	15	35	9	20	21	22	16	30	19	16	11	40.4	40.4	39.3
Q9P2E9	Q9P2E9	Ribosome-binding protein 1	RRBP1	sp|Q9P2E9|RRBP1_HUMAN Ribosome-binding protein 1 OS=Homo sapiens OX=9606 GN=RRBP1 PE=1 SV=5	1	42	23	8	8	6	1	8	13	24	18	12	26	9	29	17	10	15	23	14	17	8	22	8	8	6	1	8	13	23	18	11	26	9	29	16	9	15	22	13	17	7	52.3	52.3	51.6
P00751	P00751	Complement factor B	CFB	sp|P00751|CFAB_HUMAN Complement factor B OS=Homo sapiens OX=9606 GN=CFB PE=1 SV=2	1	41	31	27	17	24	26	15	28	18	32	31	24	32	25	28	15	25	22	27	27	25	31	27	17	24	26	15	28	18	32	31	24	32	25	28	15	25	22	27	27	25	48.2	48.2	48.2
P04083	P04083	Annexin A1	ANXA1	sp|P04083|ANXA1_HUMAN Annexin A1 OS=Homo sapiens OX=9606 GN=ANXA1 PE=1 SV=2	1	41	32	30	31	30	28	29	34	35	39	33	33	29	38	34	30	31	34	31	39	35	32	30	31	30	28	29	34	35	39	33	33	29	38	34	30	31	34	31	39	35	85.5	85.5	85.5
P06733	P06733	Alpha-enolase	ENO1	sp|P06733|ENOA_HUMAN Alpha-enolase OS=Homo sapiens OX=9606 GN=ENO1 PE=1 SV=2	1	41	35	28	27	32	29	30	37	36	36	34	39	32	38	34	36	32	34	32	36	33	32	25	25	29	27	27	33	33	32	30	35	29	33	31	33	29	31	30	32	31	83.6	83.6	72.6
P06744	P06744	Glucose-6-phosphate isomerase	GPI	sp|P06744|G6PI_HUMAN Glucose-6-phosphate isomerase OS=Homo sapiens OX=9606 GN=GPI PE=1 SV=4	1	41	31	25	19	23	14	18	29	29	29	22	35	20	31	25	29	25	30	23	35	21	23	18	13	16	11	14	21	24	24	17	26	15	26	19	22	17	22	17	28	16	72	72	58.4
P07099	P07099	Epoxide hydrolase 1	EPHX1	sp|P07099|HYEP_HUMAN Epoxide hydrolase 1 OS=Homo sapiens OX=9606 GN=EPHX1 PE=1 SV=1	1	41	34	24	22	27	21	27	34	34	29	30	37	27	33	32	32	31	36	28	31	29	34	24	22	27	21	27	34	34	29	30	37	27	33	32	32	31	36	28	31	29	71	71	71
P42704	P42704	Leucine-rich PPR motif-containing protein, mitochondrial	LRPPRC	sp|P42704|LPPRC_HUMAN Leucine-rich PPR motif-containing protein, mitochondrial OS=Homo sapiens OX=9606 GN=LRPPRC PE=1 SV=3	1	41	29	8	8	7	0	8	21	24	11	10	33	2	23	10	32	5	24	4	18	4	28	8	8	7	0	8	21	23	11	10	32	2	22	10	31	5	24	4	18	4	40.2	40.2	39.7
P50395	P50395	Rab GDP dissociation inhibitor beta	GDI2	sp|P50395|GDIB_HUMAN Rab GDP dissociation inhibitor beta OS=Homo sapiens OX=9606 GN=GDI2 PE=1 SV=2	1	41	35	27	23	28	16	25	30	34	31	32	39	27	26	26	32	30	30	29	28	25	27	21	18	22	13	19	23	25	24	25	29	20	18	19	25	23	24	24	21	18	83.4	83.4	67.2
Q13423	Q13423	NAD(P) transhydrogenase, mitochondrial	NNT	sp|Q13423|NNTM_HUMAN NAD(P) transhydrogenase, mitochondrial OS=Homo sapiens OX=9606 GN=NNT PE=1 SV=3	1	41	18	3	3	6	1	6	26	35	32	11	35	2	18	9	35	12	26	7	30	8	18	3	3	6	1	6	26	35	32	11	35	2	18	9	35	12	26	7	30	8	42.7	42.7	42.7
P02788	P02788	Lactotransferrin	LTF	sp|P02788|TRFL_HUMAN Lactotransferrin OS=Homo sapiens OX=9606 GN=LTF PE=1 SV=6	1	40	29	3	3	5	7	13	30	12	20	4	9	1	11	3	12	7	40	27	5	2	27	2	2	5	6	12	28	11	18	3	8	1	9	3	10	7	36	25	4	1	68	68	63.8
P07814	P07814	Bifunctional glutamate/proline--tRNA ligase	EPRS1	sp|P07814|SYEP_HUMAN Bifunctional glutamate/proline--tRNA ligase OS=Homo sapiens OX=9606 GN=EPRS1 PE=1 SV=5	1	40	30	4	4	12	1	7	20	29	16	15	30	6	24	15	20	11	24	13	16	5	30	4	4	12	1	7	20	29	16	15	30	6	24	15	20	11	24	13	16	5	37.9	37.9	37.9
P17661	P17661	Desmin	DES	sp|P17661|DESM_HUMAN Desmin OS=Homo sapiens OX=9606 GN=DES PE=1 SV=3	1	40	0	8	0	25	40	23	1	1	1	0	1	2	0	9	0	2	1	6	1	10	0	8	0	25	40	23	1	1	1	0	1	2	0	9	0	2	1	6	1	10	81.9	74.9	74.9
P46821	P46821	Microtubule-associated protein 1B	MAP1B	sp|P46821|MAP1B_HUMAN Microtubule-associated protein 1B OS=Homo sapiens OX=9606 GN=MAP1B PE=1 SV=2	1	40	22	9	7	12	11	11	15	31	24	21	26	10	24	20	7	12	17	12	16	13	21	8	6	11	10	10	14	30	24	20	25	9	23	19	6	11	16	11	15	12	28.3	28.3	27.9
P55084	P55084	Trifunctional enzyme subunit beta, mitochondrial	HADHB	sp|P55084|ECHB_HUMAN Trifunctional enzyme subunit beta, mitochondrial OS=Homo sapiens OX=9606 GN=HADHB PE=1 SV=3	1	40	24	16	14	27	14	20	32	36	35	29	36	22	28	25	35	26	32	25	35	22	24	16	14	27	14	20	32	36	35	29	36	22	28	25	35	26	32	25	35	22	75.1	75.1	75.1
Q13683	Q13683	Integrin alpha-7	ITGA7	sp|Q13683|ITA7_HUMAN Integrin alpha-7 OS=Homo sapiens OX=9606 GN=ITGA7 PE=1 SV=3	1	40	33	16	13	24	3	14	30	34	23	16	34	10	32	20	31	18	28	18	26	12	33	16	13	24	3	14	30	34	23	16	34	10	32	20	31	18	28	18	26	12	41.7	41.7	41.7
Q9NZ08	Q9NZ08	Endoplasmic reticulum aminopeptidase 1	ERAP1	sp|Q9NZ08|ERAP1_HUMAN Endoplasmic reticulum aminopeptidase 1 OS=Homo sapiens OX=9606 GN=ERAP1 PE=1 SV=3	1	40	31	12	8	12	4	11	19	29	22	18	30	10	32	20	19	18	23	11	19	8	31	12	8	12	4	11	19	29	22	18	30	10	32	20	19	18	23	11	19	8	48.4	48.4	48.4
P02774;CON__Q3MHN5;CON__ENSEMBL:ENSBTAP00000018229;Q8TDJ6	P02774	Vitamin D-binding protein	GC	sp|P02774|VTDB_HUMAN Vitamin D-binding protein OS=Homo sapiens OX=9606 GN=GC PE=1 SV=2	4	39	32	33	28	30	28	25	28	29	31	31	32	33	31	29	30	30	24	26	29	33	32	33	28	30	28	25	28	29	31	31	32	33	31	29	30	30	24	26	29	33	70.5	70.5	70.5
P24043	P24043	Laminin subunit alpha-2	LAMA2	sp|P24043|LAMA2_HUMAN Laminin subunit alpha-2 OS=Homo sapiens OX=9606 GN=LAMA2 PE=1 SV=4	1	39	25	2	3	3	0	4	14	15	2	0	35	0	20	2	20	2	13	2	2	0	25	2	3	3	0	4	14	15	2	0	35	0	20	2	20	2	13	2	2	0	18.4	18.4	18.4
P35527;CON__P35527	P35527;CON__P35527	Keratin, type I cytoskeletal 9	KRT9	sp|P35527|K1C9_HUMAN Keratin, type I cytoskeletal 9 OS=Homo sapiens OX=9606 GN=KRT9 PE=1 SV=3;	2	39	31	28	25	30	35	33	35	36	31	28	25	35	34	24	25	30	33	34	23	22	31	28	25	30	35	33	35	36	31	28	25	35	34	24	25	30	33	34	23	22	68.7	68.7	68.7
Q00839	Q00839	Heterogeneous nuclear ribonucleoprotein U	HNRNPU	sp|Q00839|HNRPU_HUMAN Heterogeneous nuclear ribonucleoprotein U OS=Homo sapiens OX=9606 GN=HNRNPU PE=1 SV=6	1	39	27	19	19	18	5	18	22	26	20	22	29	16	24	20	25	23	28	23	20	21	27	19	19	18	5	18	22	26	20	22	29	16	24	20	25	23	28	23	20	21	50.3	50.3	50.3
Q14764	Q14764	Major vault protein	MVP	sp|Q14764|MVP_HUMAN Major vault protein OS=Homo sapiens OX=9606 GN=MVP PE=1 SV=4	1	39	36	11	14	12	3	13	35	35	27	25	37	8	31	24	10	19	33	12	21	8	36	11	14	12	3	13	35	35	27	25	37	8	31	24	10	19	33	12	21	8	59.1	59.1	59.1
Q96QK1	Q96QK1	Vacuolar protein sorting-associated protein 35	VPS35	sp|Q96QK1|VPS35_HUMAN Vacuolar protein sorting-associated protein 35 OS=Homo sapiens OX=9606 GN=VPS35 PE=1 SV=2	1	39	29	15	20	19	3	10	26	29	18	21	32	7	25	20	28	19	26	20	23	13	29	15	20	19	3	10	26	29	18	21	32	7	25	20	28	19	26	20	23	13	52.3	52.3	52.3
Q9H4M9	Q9H4M9	EH domain-containing protein 1	EHD1	sp|Q9H4M9|EHD1_HUMAN EH domain-containing protein 1 OS=Homo sapiens OX=9606 GN=EHD1 PE=1 SV=2	1	39	31	14	14	21	10	8	27	28	22	18	33	8	27	19	26	17	30	15	27	12	20	11	10	15	8	5	21	21	17	13	22	5	19	15	19	13	20	13	19	10	80.9	79.2	53
A6NMZ7	A6NMZ7	Collagen alpha-6(VI) chain	COL6A6	sp|A6NMZ7|CO6A6_HUMAN Collagen alpha-6(VI) chain OS=Homo sapiens OX=9606 GN=COL6A6 PE=1 SV=2	1	38	2	6	14	11	2	14	7	2	1	9	10	11	2	30	20	29	13	30	4	2	2	6	14	11	2	14	7	2	1	9	10	11	2	30	20	29	13	30	4	2	25.5	25.5	25.5
P00352	P00352	Aldehyde dehydrogenase 1A1	ALDH1A1	sp|P00352|AL1A1_HUMAN Aldehyde dehydrogenase 1A1 OS=Homo sapiens OX=9606 GN=ALDH1A1 PE=1 SV=2	1	38	27	30	27	29	22	29	28	34	31	30	28	30	29	35	27	30	22	30	31	33	27	30	27	29	22	29	28	34	31	30	28	30	29	35	27	30	22	30	31	33	79.4	75.8	75.8
P02679	P02679	Fibrinogen gamma chain	FGG	sp|P02679|FIBG_HUMAN Fibrinogen gamma chain OS=Homo sapiens OX=9606 GN=FGG PE=1 SV=3	1	38	30	24	22	23	24	23	34	19	31	23	23	21	25	25	20	27	36	33	22	24	30	24	22	23	24	23	34	19	31	23	23	21	25	25	20	27	36	33	22	24	81	81	81
P05556	P05556	Integrin beta-1	ITGB1	sp|P05556|ITB1_HUMAN Integrin beta-1 OS=Homo sapiens OX=9606 GN=ITGB1 PE=1 SV=2	1	38	30	19	18	17	11	12	22	30	27	16	30	21	33	22	21	13	24	14	26	15	30	19	18	17	11	12	22	30	27	16	30	21	33	22	21	13	24	14	26	15	47.7	47.7	47.7
P13797;Q14651	P13797	Plastin-3	PLS3	sp|P13797|PLST_HUMAN Plastin-3 OS=Homo sapiens OX=9606 GN=PLS3 PE=1 SV=4	2	38	34	12	13	17	9	17	29	27	23	21	35	11	30	20	27	15	33	23	26	9	28	9	10	12	7	13	23	21	20	16	29	8	24	17	21	11	27	19	23	7	74.6	74.6	68.4
P20908	P20908	Collagen alpha-1(V) chain	COL5A1	sp|P20908|CO5A1_HUMAN Collagen alpha-1(V) chain OS=Homo sapiens OX=9606 GN=COL5A1 PE=1 SV=3	1	38	19	27	28	30	25	26	25	20	20	26	25	25	17	25	26	28	24	28	14	19	14	21	20	24	19	19	20	16	14	19	20	20	13	21	21	24	19	21	11	13	24.5	24.5	19.9
P63261	P63261	Actin, cytoplasmic 2	ACTG1	sp|P63261|ACTG_HUMAN Actin, cytoplasmic 2 OS=Homo sapiens OX=9606 GN=ACTG1 PE=1 SV=1	1	38	30	27	27	28	28	29	31	30	33	29	31	29	32	31	30	29	29	30	36	30	1	1	1	1	1	1	1	1	1	1	1	1	1	1	1	1	1	1	1	1	87.2	87.2	4.5
P68363;Q9H853	P68363	Tubulin alpha-1B chain	TUBA1B	sp|P68363|TBA1B_HUMAN Tubulin alpha-1B chain OS=Homo sapiens OX=9606 GN=TUBA1B PE=1 SV=1	2	38	32	30	29	28	26	28	29	33	31	29	34	25	34	32	29	30	31	28	33	27	0	0	0	0	0	0	0	0	0	0	0	0	0	0	0	0	0	0	0	0	85.1	85.1	0
P00325	P00325	All-trans-retinol dehydrogenase [NAD(+)] ADH1B	ADH1B	sp|P00325|ADH1B_HUMAN All-trans-retinol dehydrogenase [NAD(+)] ADH1B OS=Homo sapiens OX=9606 GN=ADH1B PE=1 SV=3	1	37	26	25	25	26	20	27	27	29	35	28	29	27	32	32	28	28	26	29	35	30	6	6	6	7	5	7	8	8	12	8	8	7	10	10	8	8	7	8	12	9	78.7	78.7	37.9
P02790	P02790	Hemopexin	HPX	sp|P02790|HEMO_HUMAN Hemopexin OS=Homo sapiens OX=9606 GN=HPX PE=1 SV=2	1	37	31	31	20	27	28	26	26	29	33	31	30	29	32	33	27	30	27	27	31	31	31	31	20	27	28	26	26	29	33	31	30	29	32	33	27	30	27	27	31	31	73.6	73.6	73.6
P21695	P21695	Glycerol-3-phosphate dehydrogenase [NAD(+)], cytoplasmic	GPD1	sp|P21695|GPDA_HUMAN Glycerol-3-phosphate dehydrogenase [NAD(+)], cytoplasmic OS=Homo sapiens OX=9606 GN=GPD1 PE=1 SV=4	1	37	32	26	24	31	19	24	32	33	31	26	32	29	28	27	33	30	31	29	32	28	31	25	23	30	18	23	31	32	30	25	31	28	28	26	32	29	30	28	31	27	96	96	96
P31948	P31948	Stress-induced-phosphoprotein 1	STIP1	sp|P31948|STIP1_HUMAN Stress-induced-phosphoprotein 1 OS=Homo sapiens OX=9606 GN=STIP1 PE=1 SV=1	1	37	27	11	16	16	9	13	22	28	23	23	29	9	28	18	21	17	18	19	17	14	27	11	16	16	9	13	22	28	23	23	29	9	28	18	21	17	18	19	17	14	62.1	62.1	62.1
P33176;Q12840	P33176	Kinesin-1 heavy chain	KIF5B	sp|P33176|KINH_HUMAN Kinesin-1 heavy chain OS=Homo sapiens OX=9606 GN=KIF5B PE=1 SV=1	2	37	25	6	9	9	5	1	17	23	13	13	28	4	25	11	16	8	15	7	15	6	21	3	6	7	2	1	14	18	8	9	23	2	19	7	12	7	11	5	10	3	51.2	51.2	43.2
P52209	P52209	6-phosphogluconate dehydrogenase, decarboxylating	PGD	sp|P52209|6PGD_HUMAN 6-phosphogluconate dehydrogenase, decarboxylating OS=Homo sapiens OX=9606 GN=PGD PE=1 SV=3	1	37	27	20	17	22	6	19	28	30	26	24	27	18	32	25	27	23	24	21	31	16	27	20	17	22	6	19	28	30	26	24	27	18	32	25	27	23	24	21	31	16	71.2	71.2	71.2
Q86VP6;O75155	Q86VP6	Cullin-associated NEDD8-dissociated protein 1	CAND1	sp|Q86VP6|CAND1_HUMAN Cullin-associated NEDD8-dissociated protein 1 OS=Homo sapiens OX=9606 GN=CAND1 PE=1 SV=2	2	37	31	15	19	15	5	15	22	22	14	22	29	9	21	19	22	19	20	17	20	10	31	15	19	15	5	15	22	22	14	22	29	9	21	19	22	19	20	17	20	10	37.6	37.6	37.6
P00367;P49448	P00367;P49448	Glutamate dehydrogenase 1, mitochondrial; Glutamate dehydrogenase 2, mitochondrial	GLUD1;GLUD2	sp|P00367|DHE3_HUMAN Glutamate dehydrogenase 1, mitochondrial OS=Homo sapiens OX=9606 GN=GLUD1 PE=1 SV=2;sp|P49448|DHE4_HUMAN Glutamate dehydrogenase 2, mitochondrial OS=Homo sapiens OX=9606 GN=GLUD2 PE=1 SV=2	2	36	27	16	24	24	19	20	29	29	24	22	29	17	27	25	29	24	30	23	25	23	27	16	24	24	19	20	29	29	24	22	29	17	27	25	29	24	30	23	25	23	68.3	68.3	68.3
P11171	P11171	Protein 4.1	EPB41	sp|P11171|EPB41_HUMAN Protein 4.1 OS=Homo sapiens OX=9606 GN=EPB41 PE=1 SV=4	1	36	32	4	14	2	3	2	21	10	26	6	16	2	16	1	7	4	25	11	13	5	28	3	12	1	2	1	19	8	21	5	13	2	13	1	5	3	22	10	11	4	47.1	47.1	41.8
P17655	P17655	Calpain-2 catalytic subunit	CAPN2	sp|P17655|CAN2_HUMAN Calpain-2 catalytic subunit OS=Homo sapiens OX=9606 GN=CAPN2 PE=1 SV=6	1	36	24	17	14	22	9	23	22	29	22	24	30	21	23	24	25	25	24	24	18	16	24	17	14	22	9	23	22	29	22	24	30	21	23	24	25	25	24	24	18	16	63.7	63.7	63.7
P20810	P20810	Calpastatin	CAST	sp|P20810|ICAL_HUMAN Calpastatin OS=Homo sapiens OX=9606 GN=CAST PE=1 SV=4	1	36	27	10	15	19	15	12	14	20	21	18	28	17	26	20	19	19	16	15	17	13	27	10	15	19	15	12	14	20	21	18	28	17	26	20	19	19	16	15	17	13	63.3	63.3	63.3
Q14152	Q14152	Eukaryotic translation initiation factor 3 subunit A	EIF3A	sp|Q14152|EIF3A_HUMAN Eukaryotic translation initiation factor 3 subunit A OS=Homo sapiens OX=9606 GN=EIF3A PE=1 SV=1	1	36	20	5	8	7	2	7	16	23	11	14	27	4	19	11	12	11	8	9	16	5	20	5	8	7	2	7	16	23	11	14	27	4	19	11	12	11	8	9	16	5	32.8	32.8	32.8
Q14974	Q14974	Importin subunit beta-1	KPNB1	sp|Q14974|IMB1_HUMAN Importin subunit beta-1 OS=Homo sapiens OX=9606 GN=KPNB1 PE=1 SV=2	1	35	26	12	15	17	4	14	25	29	19	20	32	7	19	12	25	22	25	13	21	12	26	12	15	17	4	14	25	29	19	20	32	7	19	12	25	22	25	13	21	12	49.4	49.4	49.4
Q16555	Q16555	Dihydropyrimidinase-related protein 2	DPYSL2	sp|Q16555|DPYL2_HUMAN Dihydropyrimidinase-related protein 2 OS=Homo sapiens OX=9606 GN=DPYSL2 PE=1 SV=1	1	35	28	29	25	31	27	28	32	30	28	30	31	28	32	31	28	32	29	30	27	26	24	25	21	27	23	24	28	25	25	26	27	24	27	28	24	29	26	26	24	22	76	76	64.9
Q6NZI2	Q6NZI2	Caveolae-associated protein 1	CAVIN1	sp|Q6NZI2|CAVN1_HUMAN Caveolae-associated protein 1 OS=Homo sapiens OX=9606 GN=CAVIN1 PE=1 SV=1	1	35	28	23	23	23	22	22	28	29	29	24	26	25	29	27	25	26	25	21	27	24	28	23	23	23	22	22	28	29	29	24	26	25	29	27	25	26	25	21	27	24	61.8	61.8	61.8
Q93052	Q93052	Lipoma-preferred partner	LPP	sp|Q93052|LPP_HUMAN Lipoma-preferred partner OS=Homo sapiens OX=9606 GN=LPP PE=1 SV=1	1	35	28	14	12	22	19	22	23	32	20	20	32	11	31	20	21	26	25	20	18	13	28	14	12	22	19	22	23	32	20	20	32	11	31	20	21	26	25	20	18	13	69.8	69.8	69.8
P00738	P00738	Haptoglobin	HP	sp|P00738|HPT_HUMAN Haptoglobin OS=Homo sapiens OX=9606 GN=HP PE=1 SV=1	1	34	30	25	19	20	22	20	27	19	27	23	25	24	29	26	17	23	29	26	24	26	14	13	9	12	13	12	14	12	15	12	12	12	15	15	7	13	14	13	11	14	69.7	69.7	46.6
P01042;CON__P01045-1;CON__Q2KJ62;CON__P01044-1	P01042	Kininogen-1	KNG1	sp|P01042|KNG1_HUMAN Kininogen-1 OS=Homo sapiens OX=9606 GN=KNG1 PE=1 SV=2	4	34	27	28	17	22	22	17	20	19	24	25	21	25	25	24	20	22	22	20	20	26	27	28	17	22	22	17	20	19	24	25	21	25	25	24	20	22	22	20	20	26	41.5	41.5	41.5
P02730	P02730	Band 3 anion transport protein	SLC4A1	sp|P02730|B3AT_HUMAN Band 3 anion transport protein OS=Homo sapiens OX=9606 GN=SLC4A1 PE=1 SV=3	1	34	31	22	24	20	20	21	27	22	28	24	23	15	25	18	21	23	28	25	24	21	31	22	24	20	20	21	27	22	28	24	23	15	25	18	21	23	28	25	24	21	48.8	48.8	48.8
P04843	P04843	Dolichyl-diphosphooligosaccharide--protein glycosyltransferase subunit 1	RPN1	sp|P04843|RPN1_HUMAN Dolichyl-diphosphooligosaccharide--protein glycosyltransferase subunit 1 OS=Homo sapiens OX=9606 GN=RPN1 PE=1 SV=1	1	34	26	18	20	24	18	20	25	25	19	25	25	20	27	23	22	23	26	21	17	18	26	18	20	24	18	20	25	25	19	25	25	20	27	23	22	23	26	21	17	18	64.3	64.3	64.3
P07585	P07585	Decorin	DCN	sp|P07585|PGS2_HUMAN Decorin OS=Homo sapiens OX=9606 GN=DCN PE=1 SV=1	1	34	22	26	25	22	24	25	23	19	25	24	23	27	27	31	24	23	23	25	30	29	21	25	24	21	23	24	22	18	24	23	22	26	26	30	23	22	22	24	29	28	66.3	66.3	66.3
P08572	P08572	Collagen alpha-2(IV) chain	COL4A2	sp|P08572|CO4A2_HUMAN Collagen alpha-2(IV) chain OS=Homo sapiens OX=9606 GN=COL4A2 PE=1 SV=4	1	34	30	24	23	27	15	22	29	28	20	25	29	27	32	25	29	26	28	24	26	23	30	24	23	27	15	22	29	28	20	25	29	27	32	25	29	26	28	24	26	23	29.8	29.8	29.8
P17858	P17858	ATP-dependent 6-phosphofructokinase, liver type	PFKL	sp|P17858|PFKAL_HUMAN ATP-dependent 6-phosphofructokinase, liver type OS=Homo sapiens OX=9606 GN=PFKL PE=1 SV=6	1	34	29	14	12	15	7	17	22	27	21	20	29	11	21	20	29	18	20	20	23	16	25	12	9	12	5	14	19	23	19	17	25	10	18	16	25	15	17	17	20	14	55.4	55.4	49.6
P19338	P19338	Nucleolin	NCL	sp|P19338|NUCL_HUMAN Nucleolin OS=Homo sapiens OX=9606 GN=NCL PE=1 SV=3	1	34	21	18	18	12	8	15	20	26	23	22	28	19	26	22	23	14	22	14	20	23	21	18	18	12	8	15	20	26	23	22	28	19	26	22	23	14	22	14	20	23	45.1	45.1	45.1
P30153	P30153	Serine/threonine-protein phosphatase 2A 65 kDa regulatory subunit A alpha isoform	PPP2R1A	sp|P30153|2AAA_HUMAN Serine/threonine-protein phosphatase 2A 65 kDa regulatory subunit A alpha isoform OS=Homo sapiens OX=9606 GN=PPP2R1A PE=1 SV=4	1	34	25	15	12	13	7	15	24	25	23	20	28	11	12	15	25	16	20	16	24	10	20	12	9	11	7	11	20	20	20	17	23	9	11	13	20	13	16	14	21	8	60.4	60.4	46
P53621	P53621	Coatomer subunit alpha	COPA	sp|P53621|COPA_HUMAN Coatomer subunit alpha OS=Homo sapiens OX=9606 GN=COPA PE=1 SV=2	1	34	26	7	7	9	2	15	19	23	13	10	29	10	23	13	16	15	25	10	15	9	26	7	7	9	2	15	19	23	13	10	29	10	23	13	16	15	25	10	15	9	40.6	40.6	40.6
P68371	P68371	Tubulin beta-4B chain	TUBB4B	sp|P68371|TBB4B_HUMAN Tubulin beta-4B chain OS=Homo sapiens OX=9606 GN=TUBB4B PE=1 SV=1	1	34	27	27	25	26	25	26	26	29	32	27	27	28	33	28	26	28	27	26	33	29	1	1	1	1	1	1	1	1	2	1	1	1	2	1	1	1	1	1	2	2	77.5	77.5	3.6
Q04446	Q04446	1,4-alpha-glucan-branching enzyme	GBE1	sp|Q04446|GLGB_HUMAN 1,4-alpha-glucan-branching enzyme OS=Homo sapiens OX=9606 GN=GBE1 PE=1 SV=3	1	34	32	15	14	14	5	13	29	30	25	19	31	12	29	21	30	17	27	14	32	14	32	15	14	14	5	13	29	30	25	19	31	12	29	21	30	17	27	14	32	14	60.4	60.4	60.4
Q14624;CON__Q3T052	Q14624	Inter-alpha-trypsin inhibitor heavy chain H4	ITIH4	sp|Q14624|ITIH4_HUMAN Inter-alpha-trypsin inhibitor heavy chain H4 OS=Homo sapiens OX=9606 GN=ITIH4 PE=1 SV=4	2	34	23	26	16	19	24	14	28	15	28	20	16	15	21	17	16	17	24	17	16	22	23	26	16	19	24	14	28	15	28	20	16	15	21	17	16	17	24	17	16	22	42.3	42.3	42.3
Q15582	Q15582	Transforming growth factor-beta-induced protein ig-h3	TGFBI	sp|Q15582|BGH3_HUMAN Transforming growth factor-beta-induced protein ig-h3 OS=Homo sapiens OX=9606 GN=TGFBI PE=1 SV=1	1	34	24	24	26	25	20	27	28	24	26	30	28	28	26	33	27	25	25	28	27	25	24	24	26	25	20	27	28	24	26	30	28	28	26	33	27	25	25	28	27	25	55.3	55.3	55.3
Q6NUM9	Q6NUM9	All-trans-retinol 13,14-reductase	RETSAT	sp|Q6NUM9|RETST_HUMAN All-trans-retinol 13,14-reductase OS=Homo sapiens OX=9606 GN=RETSAT PE=1 SV=2	1	34	28	10	4	12	1	6	24	26	24	16	26	4	18	10	23	14	26	6	27	9	28	10	4	12	1	6	24	26	24	16	26	4	18	10	23	14	26	6	27	9	66.7	66.7	66.7
O75083	O75083	WD repeat-containing protein 1	WDR1	sp|O75083|WDR1_HUMAN WD repeat-containing protein 1 OS=Homo sapiens OX=9606 GN=WDR1 PE=1 SV=4	1	33	28	13	15	21	18	20	24	26	23	24	29	18	28	23	21	24	27	26	24	20	28	13	15	21	18	20	24	26	23	24	29	18	28	23	21	24	27	26	24	20	71.3	71.3	71.3
P00734	P00734	Prothrombin	F2	sp|P00734|THRB_HUMAN Prothrombin OS=Homo sapiens OX=9606 GN=F2 PE=1 SV=2	1	33	26	28	19	27	25	21	28	25	25	29	23	28	24	27	22	28	28	22	24	27	19	22	15	20	19	15	22	19	20	22	16	21	18	21	17	22	22	17	18	21	58.7	58.7	47.9
P00966	P00966	Argininosuccinate synthase	ASS1	sp|P00966|ASSY_HUMAN Argininosuccinate synthase OS=Homo sapiens OX=9606 GN=ASS1 PE=1 SV=2	1	33	25	21	17	17	4	17	23	28	27	19	29	16	24	18	28	16	23	18	28	15	25	21	17	17	4	17	23	28	27	19	29	16	24	18	28	16	23	18	28	15	69.2	69.2	69.2
P01871	P01871	Immunoglobulin heavy constant mu	IGHM	sp|P01871|IGHM_HUMAN Immunoglobulin heavy constant mu OS=Homo sapiens OX=9606 GN=IGHM PE=1 SV=4	1	33	18	16	18	17	11	20	22	15	26	17	21	21	28	24	16	20	15	14	30	28	18	16	18	17	11	20	22	15	26	17	21	21	28	24	16	20	15	14	30	28	66	66	66
P31939	P31939	Bifunctional purine biosynthesis protein ATIC	ATIC	sp|P31939|PUR9_HUMAN Bifunctional purine biosynthesis protein ATIC OS=Homo sapiens OX=9606 GN=ATIC PE=1 SV=3	1	33	21	17	13	14	5	14	16	23	23	20	28	16	13	17	22	15	18	16	22	11	21	17	13	14	5	14	16	23	23	20	28	16	13	17	22	15	18	16	22	11	72.5	72.5	72.5
P35221	P35221	Catenin alpha-1	CTNNA1	sp|P35221|CTNA1_HUMAN Catenin alpha-1 OS=Homo sapiens OX=9606 GN=CTNNA1 PE=1 SV=1	1	33	22	4	5	7	2	7	22	26	12	7	25	3	19	7	16	5	24	6	21	3	18	4	4	5	2	7	18	22	10	6	21	3	16	7	12	5	19	5	18	2	55.5	55.5	49.9
P48681	P48681	Nestin	NES	sp|P48681|NEST_HUMAN Nestin OS=Homo sapiens OX=9606 GN=NES PE=1 SV=2	1	33	18	4	5	6	2	2	14	25	5	2	21	3	22	10	16	5	18	3	17	3	18	4	5	6	2	2	14	25	5	2	21	3	22	10	16	5	18	3	17	3	25.8	25.8	25.8
P78371	P78371	T-complex protein 1 subunit beta	CCT2	sp|P78371|TCPB_HUMAN T-complex protein 1 subunit beta OS=Homo sapiens OX=9606 GN=CCT2 PE=1 SV=4	1	33	21	10	9	15	5	13	22	25	24	20	25	7	10	11	22	15	25	21	26	14	21	10	9	15	5	13	22	25	24	20	25	7	10	11	22	15	25	21	26	14	72.9	72.9	72.9
Q02252	Q02252	Methylmalonate-semialdehyde dehydrogenase [acylating], mitochondrial	ALDH6A1	sp|Q02252|MMSA_HUMAN Methylmalonate-semialdehyde dehydrogenase [acylating], mitochondrial OS=Homo sapiens OX=9606 GN=ALDH6A1 PE=1 SV=2	1	33	16	11	5	12	4	7	17	25	18	11	27	5	17	12	28	15	21	9	23	8	16	11	5	12	4	7	17	25	18	11	27	5	17	12	28	15	21	9	23	8	64.1	64.1	64.1
Q13200	Q13200	26S proteasome non-ATPase regulatory subunit 2	PSMD2	sp|Q13200|PSMD2_HUMAN 26S proteasome non-ATPase regulatory subunit 2 OS=Homo sapiens OX=9606 GN=PSMD2 PE=1 SV=3	1	33	28	5	9	9	2	6	16	21	16	10	26	4	17	10	16	13	21	8	15	7	28	5	9	9	2	6	16	21	16	10	26	4	17	10	16	13	21	8	15	7	50.6	50.6	50.6
A0FGR8	A0FGR8	Extended synaptotagmin-2	ESYT2	sp|A0FGR8|ESYT2_HUMAN Extended synaptotagmin-2 OS=Homo sapiens OX=9606 GN=ESYT2 PE=1 SV=1	1	32	20	6	5	12	3	11	22	22	11	15	24	7	22	14	14	14	24	10	16	5	20	6	5	12	3	11	22	22	11	15	24	7	22	14	14	14	24	10	16	5	44.2	44.2	44.2
P04899;P09471;P11488;P19087;A8MTJ3	P04899	Guanine nucleotide-binding protein G(i) subunit alpha-2	GNAI2	sp|P04899|GNAI2_HUMAN Guanine nucleotide-binding protein G(i) subunit alpha-2 OS=Homo sapiens OX=9606 GN=GNAI2 PE=1 SV=3	5	32	24	19	14	19	12	18	27	28	25	19	24	19	25	19	23	22	25	20	27	23	14	10	7	12	8	10	16	17	13	11	14	11	14	10	13	13	16	12	14	13	78.3	78.3	49.9
P05023;P13637;Q13733;P20648;P54707	P05023	Sodium/potassium-transporting ATPase subunit alpha-1	ATP1A1	sp|P05023|AT1A1_HUMAN Sodium/potassium-transporting ATPase subunit alpha-1 OS=Homo sapiens OX=9606 GN=ATP1A1 PE=1 SV=1	5	32	14	21	15	19	9	20	16	18	9	30	25	23	19	25	13	25	19	19	11	20	8	14	9	11	6	13	10	11	7	20	17	14	11	16	10	17	13	12	9	12	40	40	25.2
P13010	P13010	X-ray repair cross-complementing protein 5	XRCC5	sp|P13010|XRCC5_HUMAN X-ray repair cross-complementing protein 5 OS=Homo sapiens OX=9606 GN=XRCC5 PE=1 SV=3	1	32	17	13	19	13	6	19	18	22	16	19	27	16	21	19	19	15	20	17	13	12	17	13	19	13	6	19	18	22	16	19	27	16	21	19	19	15	20	17	13	12	56	56	56
P13489	P13489	Ribonuclease inhibitor	RNH1	sp|P13489|RINI_HUMAN Ribonuclease inhibitor OS=Homo sapiens OX=9606 GN=RNH1 PE=1 SV=2	1	32	26	22	21	23	18	23	25	26	23	25	26	23	22	22	23	24	25	25	25	21	26	22	21	23	18	23	25	26	23	25	26	23	22	22	23	24	25	25	25	21	85.2	85.2	85.2
P19367;Q2TB90;P52790	P19367	Hexokinase-1	HK1	sp|P19367|HXK1_HUMAN Hexokinase-1 OS=Homo sapiens OX=9606 GN=HK1 PE=1 SV=3	3	32	21	5	10	7	2	9	22	21	14	15	24	4	19	10	22	8	18	10	18	5	17	5	8	6	1	8	18	17	12	12	20	3	15	8	18	8	15	9	16	3	42.1	42.1	37.9
P22626	P22626	Heterogeneous nuclear ribonucleoproteins A2/B1	HNRNPA2B1	sp|P22626|ROA2_HUMAN Heterogeneous nuclear ribonucleoproteins A2/B1 OS=Homo sapiens OX=9606 GN=HNRNPA2B1 PE=1 SV=2	1	32	26	23	23	21	19	21	26	27	20	26	26	21	25	25	24	23	27	23	21	23	25	22	22	20	19	21	25	26	20	25	25	20	25	25	24	22	26	23	21	23	66	66	66
P22897	P22897	Macrophage mannose receptor 1	MRC1	sp|P22897|MRC1_HUMAN Macrophage mannose receptor 1 OS=Homo sapiens OX=9606 GN=MRC1 PE=1 SV=1	1	32	20	11	5	15	4	18	11	21	11	17	24	8	16	18	10	22	19	17	6	3	20	11	5	15	4	18	11	21	11	17	24	8	16	18	10	22	19	17	6	3	28.8	28.8	28.8
P27824;O14967	P27824	Calnexin	CANX	sp|P27824|CALX_HUMAN Calnexin OS=Homo sapiens OX=9606 GN=CANX PE=1 SV=2	2	32	28	20	13	15	11	15	27	27	22	16	27	18	23	20	20	20	26	19	22	15	28	20	13	15	11	15	27	27	22	16	27	18	23	20	20	20	26	19	22	15	47.6	47.6	47.6
P28331	P28331	NADH-ubiquinone oxidoreductase 75 kDa subunit, mitochondrial	NDUFS1	sp|P28331|NDUS1_HUMAN NADH-ubiquinone oxidoreductase 75 kDa subunit, mitochondrial OS=Homo sapiens OX=9606 GN=NDUFS1 PE=1 SV=3	1	32	27	9	12	8	1	11	19	22	19	13	26	7	21	11	27	14	21	11	22	9	27	9	12	8	1	11	19	22	19	13	26	7	21	11	27	14	21	11	22	9	62.7	62.7	62.7
P30041	P30041	Peroxiredoxin-6	PRDX6	sp|P30041|PRDX6_HUMAN Peroxiredoxin-6 OS=Homo sapiens OX=9606 GN=PRDX6 PE=1 SV=3	1	32	19	18	16	21	16	17	22	30	29	25	27	18	23	26	27	22	25	23	29	22	19	18	16	21	16	17	22	30	29	25	27	18	23	26	27	22	25	23	29	22	87.5	87.5	87.5
P35611	P35611	Alpha-adducin	ADD1	sp|P35611|ADDA_HUMAN Alpha-adducin OS=Homo sapiens OX=9606 GN=ADD1 PE=1 SV=2	1	32	18	21	15	23	15	16	16	13	17	23	17	21	12	22	9	26	12	21	10	16	18	21	14	23	15	16	16	12	16	23	17	20	11	21	9	26	12	21	9	16	55.1	55.1	54
P42765	P42765	3-ketoacyl-CoA thiolase, mitochondrial	ACAA2	sp|P42765|THIM_HUMAN 3-ketoacyl-CoA thiolase, mitochondrial OS=Homo sapiens OX=9606 GN=ACAA2 PE=1 SV=2	1	32	22	8	10	15	5	14	28	31	27	17	28	9	28	17	28	18	30	21	30	7	22	8	10	15	5	14	28	31	27	17	28	9	28	17	28	18	30	21	30	7	77.6	77.6	77.6
P48163	P48163	NADP-dependent malic enzyme	ME1	sp|P48163|MAOX_HUMAN NADP-dependent malic enzyme OS=Homo sapiens OX=9606 GN=ME1 PE=1 SV=1	1	32	20	4	2	6	4	4	14	26	13	4	24	6	19	9	19	7	13	3	22	4	20	4	2	6	4	4	14	26	13	4	24	6	19	9	19	7	13	3	22	4	71	71	71
P50990	P50990	T-complex protein 1 subunit theta	CCT8	sp|P50990|TCPQ_HUMAN T-complex protein 1 subunit theta OS=Homo sapiens OX=9606 GN=CCT8 PE=1 SV=4	1	32	20	15	13	16	5	17	24	28	22	20	27	9	20	15	25	18	25	18	20	11	20	15	13	16	5	17	24	28	22	20	27	9	20	15	25	18	25	18	20	11	65.5	65.5	65.5
P54289	P54289	Voltage-dependent calcium channel subunit alpha-2/delta-1	CACNA2D1	sp|P54289|CA2D1_HUMAN Voltage-dependent calcium channel subunit alpha-2/delta-1 OS=Homo sapiens OX=9606 GN=CACNA2D1 PE=1 SV=3	1	32	26	16	7	11	1	5	17	21	15	15	22	14	22	23	7	11	17	2	20	12	26	16	7	11	1	5	17	21	15	15	22	14	22	23	7	11	17	2	20	12	34.1	34.1	34.1
P55786;A6NEC2	P55786	Puromycin-sensitive aminopeptidase	NPEPPS	sp|P55786|PSA_HUMAN Puromycin-sensitive aminopeptidase OS=Homo sapiens OX=9606 GN=NPEPPS PE=1 SV=2	2	32	23	16	13	14	6	12	13	25	14	22	28	15	23	23	21	20	13	15	17	12	23	16	13	14	6	12	13	25	14	22	28	15	23	23	21	20	13	15	17	12	41.9	41.9	41.9
P68104;Q5VTE0;Q05639	P68104;Q5VTE0	Elongation factor 1-alpha 1; Putative elongation factor 1-alpha-like 3	EEF1A1;EEF1A1P5	sp|P68104|EF1A1_HUMAN Elongation factor 1-alpha 1 OS=Homo sapiens OX=9606 GN=EEF1A1 PE=1 SV=1;sp|Q5VTE0|EF1A3_HUMAN Putative elongation factor 1-alpha-like 3 OS=Homo sapiens OX=9606 GN=EEF1A1P5 PE=5 SV=1	3	32	24	19	20	22	18	22	23	27	25	21	27	21	26	24	22	23	26	23	23	20	24	19	20	22	18	22	23	27	25	21	27	21	26	24	22	23	26	23	23	20	71.6	71.6	71.6
Q6DD88	Q6DD88	Atlastin-3	ATL3	sp|Q6DD88|ATLA3_HUMAN Atlastin-3 OS=Homo sapiens OX=9606 GN=ATL3 PE=1 SV=1	1	32	25	17	14	17	11	16	27	26	27	19	28	14	25	17	21	18	25	20	25	15	25	17	14	17	11	16	27	26	27	19	28	14	25	17	21	18	25	20	25	15	73	73	73
Q86UP2	Q86UP2	Kinectin	KTN1	sp|Q86UP2|KTN1_HUMAN Kinectin OS=Homo sapiens OX=9606 GN=KTN1 PE=1 SV=1	1	32	22	8	3	9	5	7	15	23	8	10	25	4	21	14	9	12	11	8	7	3	22	8	3	9	5	7	15	23	8	10	25	4	21	14	9	12	11	8	7	3	30.7	30.7	30.7
Q9Y3Z3	Q9Y3Z3	Deoxynucleoside triphosphate triphosphohydrolase SAMHD1	SAMHD1	sp|Q9Y3Z3|SAMH1_HUMAN Deoxynucleoside triphosphate triphosphohydrolase SAMHD1 OS=Homo sapiens OX=9606 GN=SAMHD1 PE=1 SV=2	1	32	21	8	14	18	9	17	22	24	19	19	25	6	25	16	7	14	24	18	13	14	21	8	14	18	9	17	22	24	19	19	25	6	25	16	7	14	24	18	13	14	62.1	62.1	62.1
O60313	O60313	Dynamin-like 120 kDa protein, mitochondrial	OPA1	sp|O60313|OPA1_HUMAN Dynamin-like 120 kDa protein, mitochondrial OS=Homo sapiens OX=9606 GN=OPA1 PE=1 SV=3	1	31	22	3	3	5	2	5	19	26	12	2	25	3	21	9	17	11	17	7	14	4	22	3	3	5	2	5	19	26	12	2	25	3	21	9	17	11	17	7	14	4	42.2	42.2	42.2
P00338;Q6ZMR3;P07864	P00338	L-lactate dehydrogenase A chain	LDHA	sp|P00338|LDHA_HUMAN L-lactate dehydrogenase A chain OS=Homo sapiens OX=9606 GN=LDHA PE=1 SV=2	3	31	25	18	14	17	20	17	24	25	26	23	27	18	22	22	21	24	24	23	28	18	24	18	14	17	19	17	23	24	25	22	26	18	20	21	20	23	23	22	26	17	90.1	90.1	86.1
P04003;CON__Q28065	P04003	C4b-binding protein alpha chain	C4BPA	sp|P04003|C4BPA_HUMAN C4b-binding protein alpha chain OS=Homo sapiens OX=9606 GN=C4BPA PE=1 SV=2	2	31	28	20	11	13	10	11	21	16	22	11	20	12	16	15	13	16	30	19	15	12	28	20	11	13	10	11	21	16	22	11	20	12	16	15	13	16	30	19	15	12	60.6	60.6	60.6
P04406;O14556	P04406	Glyceraldehyde-3-phosphate dehydrogenase	GAPDH	sp|P04406|G3P_HUMAN Glyceraldehyde-3-phosphate dehydrogenase OS=Homo sapiens OX=9606 GN=GAPDH PE=1 SV=3	2	31	26	27	22	25	25	26	25	26	27	24	27	25	31	26	25	24	25	25	29	25	26	27	22	25	25	26	25	26	27	24	27	25	31	26	25	24	25	25	29	25	91.6	91.6	91.6
P05165	P05165	Propionyl-CoA carboxylase alpha chain, mitochondrial	PCCA	sp|P05165|PCCA_HUMAN Propionyl-CoA carboxylase alpha chain, mitochondrial OS=Homo sapiens OX=9606 GN=PCCA PE=1 SV=4	1	31	19	3	3	1	0	4	11	23	10	4	23	3	19	4	26	4	16	4	13	6	19	3	3	1	0	4	11	23	10	4	23	3	19	4	26	4	16	4	13	6	53.4	53.4	53.4
P16615	P16615	Sarcoplasmic/endoplasmic reticulum calcium ATPase 2	ATP2A2	sp|P16615|AT2A2_HUMAN Sarcoplasmic/endoplasmic reticulum calcium ATPase 2 OS=Homo sapiens OX=9606 GN=ATP2A2 PE=1 SV=1	1	31	22	12	10	8	7	10	20	26	13	15	27	10	27	13	17	12	25	13	20	5	14	5	5	3	4	7	13	17	9	9	19	6	19	8	12	6	16	6	14	2	35.8	35.8	22.6
P24752	P24752	Acetyl-CoA acetyltransferase, mitochondrial	ACAT1	sp|P24752|THIL_HUMAN Acetyl-CoA acetyltransferase, mitochondrial OS=Homo sapiens OX=9606 GN=ACAT1 PE=1 SV=1	1	31	19	4	3	12	3	10	23	27	20	13	24	7	16	11	25	13	26	11	22	14	19	4	3	12	3	10	23	27	20	13	24	7	16	11	25	13	26	11	22	14	67.7	67.7	67.7
P28838	P28838	Cytosol aminopeptidase	LAP3	sp|P28838|AMPL_HUMAN Cytosol aminopeptidase OS=Homo sapiens OX=9606 GN=LAP3 PE=1 SV=3	1	31	24	19	20	19	6	20	26	25	22	20	26	15	26	23	24	16	24	22	23	20	24	19	20	19	6	20	26	25	22	20	26	15	26	23	24	16	24	22	23	20	74.2	74.2	74.2
Q04828	Q04828	Aldo-keto reductase family 1 member C1	AKR1C1	sp|Q04828|AK1C1_HUMAN Aldo-keto reductase family 1 member C1 OS=Homo sapiens OX=9606 GN=AKR1C1 PE=1 SV=1	1	31	28	21	17	21	15	23	24	29	28	26	28	19	21	23	23	21	24	19	30	23	2	1	1	1	1	1	1	2	2	2	2	1	1	2	1	2	1	0	2	1	80.8	80.8	10.5
Q27J81	Q27J81	Inverted formin-2	INF2	sp|Q27J81|INF2_HUMAN Inverted formin-2 OS=Homo sapiens OX=9606 GN=INF2 PE=1 SV=2	1	31	23	6	6	7	2	5	18	20	18	4	27	4	18	12	11	4	15	8	17	3	23	6	6	7	2	5	18	20	18	4	27	4	18	12	11	4	15	8	17	3	41.4	41.4	41.4
Q86UU1;Q6NSJ2	Q86UU1	Pleckstrin homology-like domain family B member 1	PHLDB1	sp|Q86UU1|PHLB1_HUMAN Pleckstrin homology-like domain family B member 1 OS=Homo sapiens OX=9606 GN=PHLDB1 PE=1 SV=1	2	31	21	3	2	4	0	1	9	20	12	4	26	0	23	5	7	7	15	5	12	2	21	3	2	4	0	1	9	20	12	4	26	0	23	5	7	7	15	5	12	2	26.9	26.9	26.9
Q9Y2D5	Q9Y2D5	A-kinase anchor protein 2	AKAP2	sp|Q9Y2D5|AKAP2_HUMAN A-kinase anchor protein 2 OS=Homo sapiens OX=9606 GN=AKAP2 PE=1 SV=3	1	31	22	6	4	8	3	4	22	26	14	6	26	4	24	8	17	7	20	4	13	3	22	6	4	8	3	4	22	26	14	6	26	4	24	8	17	7	20	4	13	3	41.2	41.2	41.2
P01008	P01008	Antithrombin-III	SERPINC1	sp|P01008|ANT3_HUMAN Antithrombin-III OS=Homo sapiens OX=9606 GN=SERPINC1 PE=1 SV=1	1	30	22	23	18	20	21	16	20	18	19	25	21	21	20	22	18	20	19	17	18	21	17	19	16	15	16	12	15	15	16	20	17	16	17	16	16	15	15	12	15	17	58.8	58.8	51.5
P01031;CON__Q1A7A4	P01031	Complement C5	C5	sp|P01031|CO5_HUMAN Complement C5 OS=Homo sapiens OX=9606 GN=C5 PE=1 SV=4	2	30	22	15	4	9	13	5	17	4	19	13	6	6	7	6	5	10	14	12	4	9	22	15	4	9	13	5	17	4	19	13	6	6	7	6	5	10	14	12	4	9	21.8	21.8	21.8
P06576	P06576	ATP synthase subunit beta, mitochondrial	ATP5F1B	sp|P06576|ATPB_HUMAN ATP synthase subunit beta, mitochondrial OS=Homo sapiens OX=9606 GN=ATP5F1B PE=1 SV=3	1	30	21	23	22	26	22	27	28	28	29	27	28	28	25	27	29	26	28	28	27	25	21	23	22	26	22	27	28	28	29	27	28	28	25	27	29	26	28	28	27	25	75.8	75.8	75.8
P08238;Q58FF7	P08238	Heat shock protein HSP 90-beta	HSP90AB1	sp|P08238|HS90B_HUMAN Heat shock protein HSP 90-beta OS=Homo sapiens OX=9606 GN=HSP90AB1 PE=1 SV=4	2	30	22	15	16	16	8	14	19	23	23	17	22	14	27	21	19	17	18	18	21	19	19	15	15	15	8	14	19	21	20	16	19	14	25	20	17	16	16	16	20	18	64.9	46.8	42.4
P13796	P13796	Plastin-2	LCP1	sp|P13796|PLSL_HUMAN Plastin-2 OS=Homo sapiens OX=9606 GN=LCP1 PE=1 SV=6	1	30	23	12	12	15	2	9	21	23	17	12	27	8	24	16	9	13	21	15	15	14	23	12	12	15	2	9	21	23	17	12	27	8	24	16	9	13	21	15	15	14	76.2	70	70
P17987	P17987	T-complex protein 1 subunit alpha	TCP1	sp|P17987|TCPA_HUMAN T-complex protein 1 subunit alpha OS=Homo sapiens OX=9606 GN=TCP1 PE=1 SV=1	1	30	22	11	9	12	1	10	21	26	23	16	26	8	11	13	20	18	23	19	16	11	22	11	9	12	1	10	21	26	23	16	26	8	11	13	20	18	23	19	16	11	67.3	67.3	67.3
P27338	P27338	Amine oxidase [flavin-containing] B	MAOB	sp|P27338|AOFB_HUMAN Amine oxidase [flavin-containing] B OS=Homo sapiens OX=9606 GN=MAOB PE=1 SV=3	1	30	27	16	7	19	10	13	21	26	21	18	26	12	23	18	27	19	25	17	22	16	25	14	7	17	9	11	19	24	19	16	24	10	21	16	25	17	23	15	20	15	64.4	64.4	58.3
P49189	P49189	4-trimethylaminobutyraldehyde dehydrogenase	ALDH9A1	sp|P49189|AL9A1_HUMAN 4-trimethylaminobutyraldehyde dehydrogenase OS=Homo sapiens OX=9606 GN=ALDH9A1 PE=1 SV=3	1	30	25	16	16	19	11	17	23	25	22	20	25	12	27	18	27	17	23	18	28	17	25	16	16	19	11	17	23	25	22	20	25	12	27	18	27	17	23	18	28	17	59.1	59.1	59.1
P49368	P49368	T-complex protein 1 subunit gamma	CCT3	sp|P49368|TCPG_HUMAN T-complex protein 1 subunit gamma OS=Homo sapiens OX=9606 GN=CCT3 PE=1 SV=4	1	30	25	18	13	18	7	15	23	25	25	20	26	9	21	17	23	18	23	18	23	16	25	18	13	18	7	15	23	25	25	20	26	9	21	17	23	18	23	18	23	16	61.7	61.7	61.7
P52272	P52272	Heterogeneous nuclear ribonucleoprotein M	HNRNPM	sp|P52272|HNRPM_HUMAN Heterogeneous nuclear ribonucleoprotein M OS=Homo sapiens OX=9606 GN=HNRNPM PE=1 SV=3	1	30	22	17	12	15	7	15	20	26	21	19	26	10	26	18	17	19	18	17	13	13	22	17	12	15	7	15	20	26	21	19	26	10	26	18	17	19	18	17	13	13	48.2	48.2	48.2
P63010	P63010	AP-2 complex subunit beta	AP2B1	sp|P63010|AP2B1_HUMAN AP-2 complex subunit beta OS=Homo sapiens OX=9606 GN=AP2B1 PE=1 SV=1	1	30	22	9	9	15	5	14	19	22	13	17	25	6	14	11	18	15	24	14	12	8	12	6	4	8	1	7	7	12	7	8	13	3	7	6	9	6	13	6	6	3	39	39	24.2
P63104	P63104	14-3-3 protein zeta/delta	YWHAZ	sp|P63104|1433Z_HUMAN 14-3-3 protein zeta/delta OS=Homo sapiens OX=9606 GN=YWHAZ PE=1 SV=1	1	30	23	21	20	22	19	20	24	26	27	22	23	20	29	23	24	21	23	22	27	22	17	16	14	16	13	14	18	20	21	16	18	14	23	17	18	15	17	16	21	16	79.6	79.6	73.1
P78527	P78527	DNA-dependent protein kinase catalytic subunit	PRKDC	sp|P78527|PRKDC_HUMAN DNA-dependent protein kinase catalytic subunit OS=Homo sapiens OX=9606 GN=PRKDC PE=1 SV=3	1	30	16	9	8	5	2	9	11	16	6	8	22	4	11	13	15	11	14	15	6	5	16	9	8	5	2	9	11	16	6	8	22	4	11	13	15	11	14	15	6	5	10.9	10.9	10.9
P98095	P98095	Fibulin-2	FBLN2	sp|P98095|FBLN2_HUMAN Fibulin-2 OS=Homo sapiens OX=9606 GN=FBLN2 PE=1 SV=2	1	30	20	17	4	22	19	4	20	16	12	19	12	17	19	20	14	21	14	9	16	18	20	17	4	22	19	4	20	16	12	19	12	17	19	20	14	21	14	9	16	18	36.7	36.7	36.7
Q06124	Q06124	Tyrosine-protein phosphatase non-receptor type 11	PTPN11	sp|Q06124|PTN11_HUMAN Tyrosine-protein phosphatase non-receptor type 11 OS=Homo sapiens OX=9606 GN=PTPN11 PE=1 SV=3	1	30	24	6	5	7	1	3	11	23	12	4	21	4	21	9	6	5	12	4	12	5	24	6	5	7	1	3	11	23	12	4	21	4	21	9	6	5	12	4	12	5	59.5	59.5	59.5
Q86UX2	Q86UX2	Inter-alpha-trypsin inhibitor heavy chain H5	ITIH5	sp|Q86UX2|ITIH5_HUMAN Inter-alpha-trypsin inhibitor heavy chain H5 OS=Homo sapiens OX=9606 GN=ITIH5 PE=2 SV=2	1	30	26	8	8	7	2	3	27	20	15	4	21	4	24	12	12	5	28	9	21	5	26	8	8	7	2	3	27	20	15	4	21	4	24	12	12	5	28	9	21	5	38.9	38.9	38.9
O00410;O60518	O00410	Importin-5	IPO5	sp|O00410|IPO5_HUMAN Importin-5 OS=Homo sapiens OX=9606 GN=IPO5 PE=1 SV=4	2	29	21	10	10	9	2	10	14	17	8	10	21	3	16	10	11	18	18	13	12	8	21	10	10	9	2	10	14	17	8	10	21	3	16	10	11	18	18	13	12	8	40.7	40.7	40.7
P13667	P13667	Protein disulfide-isomerase A4	PDIA4	sp|P13667|PDIA4_HUMAN Protein disulfide-isomerase A4 OS=Homo sapiens OX=9606 GN=PDIA4 PE=1 SV=2	1	29	20	11	11	14	2	13	18	23	15	18	25	8	22	21	14	17	22	16	12	9	20	11	11	14	2	13	18	23	15	18	25	8	22	21	14	17	22	16	12	9	40.5	40.5	40.5
P19823	P19823	Inter-alpha-trypsin inhibitor heavy chain H2	ITIH2	sp|P19823|ITIH2_HUMAN Inter-alpha-trypsin inhibitor heavy chain H2 OS=Homo sapiens OX=9606 GN=ITIH2 PE=1 SV=2	1	29	27	18	15	15	15	8	20	14	24	18	19	17	19	17	11	17	19	15	19	18	21	15	12	10	11	4	15	10	19	14	15	14	14	12	8	13	14	12	14	13	36.9	36.9	29.7
P31040	P31040	Succinate dehydrogenase [ubiquinone] flavoprotein subunit, mitochondrial	SDHA	sp|P31040|SDHA_HUMAN Succinate dehydrogenase [ubiquinone] flavoprotein subunit, mitochondrial OS=Homo sapiens OX=9606 GN=SDHA PE=1 SV=2	1	29	22	7	11	12	2	8	23	24	17	15	27	10	25	19	26	16	26	16	21	11	22	7	11	12	2	8	23	24	17	15	27	10	25	19	26	16	26	16	21	11	62	62	62
P34932;O95757	P34932	Heat shock 70 kDa protein 4	HSPA4	sp|P34932|HSP74_HUMAN Heat shock 70 kDa protein 4 OS=Homo sapiens OX=9606 GN=HSPA4 PE=1 SV=4	2	29	24	11	10	12	5	9	18	19	15	13	25	10	17	12	16	15	17	12	13	11	24	11	9	12	5	8	17	18	14	12	25	9	17	12	15	14	17	11	13	10	41	41	39.3
P45974;Q92995	P45974	Ubiquitin carboxyl-terminal hydrolase 5	USP5	sp|P45974|UBP5_HUMAN Ubiquitin carboxyl-terminal hydrolase 5 OS=Homo sapiens OX=9606 GN=USP5 PE=1 SV=2	2	29	24	11	9	8	5	5	17	19	14	11	23	8	16	11	10	11	20	13	15	6	24	11	9	8	5	5	17	19	14	11	23	8	16	11	10	11	20	13	15	6	50.2	50.2	50.2
P48643	P48643	T-complex protein 1 subunit epsilon	CCT5	sp|P48643|TCPE_HUMAN T-complex protein 1 subunit epsilon OS=Homo sapiens OX=9606 GN=CCT5 PE=1 SV=1	1	29	22	9	10	16	4	9	23	23	20	15	26	5	18	17	22	15	22	15	20	13	22	9	10	16	4	9	23	23	20	15	26	5	18	17	22	15	22	15	20	13	69.7	69.7	69.7
P56199	P56199	Integrin alpha-1	ITGA1	sp|P56199|ITA1_HUMAN Integrin alpha-1 OS=Homo sapiens OX=9606 GN=ITGA1 PE=1 SV=2	1	29	27	5	5	4	2	1	22	11	16	5	25	7	21	5	12	3	21	1	16	3	27	5	5	4	2	1	22	11	16	5	25	7	21	5	12	3	21	1	16	3	27.1	27.1	27.1
P61978	P61978	Heterogeneous nuclear ribonucleoprotein K	HNRNPK	sp|P61978|HNRPK_HUMAN Heterogeneous nuclear ribonucleoprotein K OS=Homo sapiens OX=9606 GN=HNRNPK PE=1 SV=1	1	29	24	17	17	20	16	20	22	27	22	23	27	16	25	26	20	22	23	22	21	18	24	17	17	20	16	20	22	27	22	23	27	16	25	26	20	22	23	22	21	18	66.5	66.5	66.5
Q12805	Q12805	EGF-containing fibulin-like extracellular matrix protein 1	EFEMP1	sp|Q12805|FBLN3_HUMAN EGF-containing fibulin-like extracellular matrix protein 1 OS=Homo sapiens OX=9606 GN=EFEMP1 PE=1 SV=2	1	29	23	15	3	13	14	9	19	15	18	13	18	11	28	12	10	16	16	11	21	11	23	15	3	13	14	9	19	15	18	13	18	11	28	12	10	16	16	11	21	11	59	59	59
Q13418	Q13418	Integrin-linked protein kinase	ILK	sp|Q13418|ILK_HUMAN Integrin-linked protein kinase OS=Homo sapiens OX=9606 GN=ILK PE=1 SV=2	1	29	20	17	14	20	11	15	25	27	25	21	27	17	28	21	20	19	24	20	24	17	20	17	14	20	11	15	25	27	25	21	27	17	28	21	20	19	24	20	24	17	69	69	69
Q13642	Q13642	Four and a half LIM domains protein 1	FHL1	sp|Q13642|FHL1_HUMAN Four and a half LIM domains protein 1 OS=Homo sapiens OX=9606 GN=FHL1 PE=1 SV=4	1	29	22	19	15	19	20	22	23	24	29	22	23	21	29	25	23	22	21	20	28	26	22	19	15	19	20	22	23	24	29	22	23	21	29	25	23	22	21	20	28	26	58.8	58.8	58.8
Q14315	Q14315	Filamin-C	FLNC	sp|Q14315|FLNC_HUMAN Filamin-C OS=Homo sapiens OX=9606 GN=FLNC PE=1 SV=3	1	29	2	17	14	11	8	18	2	0	1	16	5	13	5	20	3	22	4	17	0	7	2	17	14	11	8	18	2	0	1	16	5	13	5	20	3	22	4	17	0	7	22.4	18	18
Q16822	Q16822	Phosphoenolpyruvate carboxykinase [GTP], mitochondrial	PCK2	sp|Q16822|PCKGM_HUMAN Phosphoenolpyruvate carboxykinase [GTP], mitochondrial OS=Homo sapiens OX=9606 GN=PCK2 PE=1 SV=4	1	29	12	5	3	5	3	3	15	19	14	5	19	1	19	8	28	14	19	4	15	4	12	5	3	4	3	3	13	17	13	5	17	1	16	8	25	11	17	3	13	4	53.3	53.3	49.2
Q86TX2;Q3I5F7	Q86TX2	Acyl-coenzyme A thioesterase 1	ACOT1	sp|Q86TX2|ACOT1_HUMAN Acyl-coenzyme A thioesterase 1 OS=Homo sapiens OX=9606 GN=ACOT1 PE=1 SV=1	2	29	22	8	6	11	0	9	21	28	23	12	28	9	15	7	26	13	24	11	21	6	2	0	1	1	0	1	1	3	2	1	3	1	1	1	2	1	2	1	3	0	83.1	83.1	11.4
Q9H223	Q9H223	EH domain-containing protein 4	EHD4	sp|Q9H223|EHD4_HUMAN EH domain-containing protein 4 OS=Homo sapiens OX=9606 GN=EHD4 PE=1 SV=1	1	29	25	9	12	14	4	12	24	26	19	17	26	8	23	14	17	15	25	15	20	8	23	8	11	13	4	11	22	24	18	16	24	8	21	14	16	14	23	14	19	7	76.7	67.8	64.3
O95810	O95810	Caveolae-associated protein 2	CAVIN2	sp|O95810|CAVN2_HUMAN Caveolae-associated protein 2 OS=Homo sapiens OX=9606 GN=CAVIN2 PE=1 SV=3	1	28	24	17	16	19	9	10	23	24	19	17	25	12	23	20	22	16	22	12	22	10	24	17	16	19	9	10	23	24	19	17	25	12	23	20	22	16	22	12	22	10	60.7	60.7	60.7
P09960	P09960	Leukotriene A-4 hydrolase	LTA4H	sp|P09960|LKHA4_HUMAN Leukotriene A-4 hydrolase OS=Homo sapiens OX=9606 GN=LTA4H PE=1 SV=2	1	28	24	14	7	18	5	11	15	23	16	19	25	8	20	14	23	14	20	14	19	14	24	14	7	18	5	11	15	23	16	19	25	8	20	14	23	14	20	14	19	14	55.6	55.6	55.6
P09972;P05062	P09972	Fructose-bisphosphate aldolase C	ALDOC	sp|P09972|ALDOC_HUMAN Fructose-bisphosphate aldolase C OS=Homo sapiens OX=9606 GN=ALDOC PE=1 SV=2	2	28	22	3	4	5	5	4	22	26	16	6	25	5	26	8	23	6	22	4	19	6	22	3	4	5	5	4	22	26	16	6	25	5	26	8	23	6	22	4	19	6	92.6	78.8	78.8
P11413	P11413	Glucose-6-phosphate 1-dehydrogenase	G6PD	sp|P11413|G6PD_HUMAN Glucose-6-phosphate 1-dehydrogenase OS=Homo sapiens OX=9606 GN=G6PD PE=1 SV=4	1	28	25	17	16	18	7	18	19	24	17	20	24	13	19	22	19	21	19	16	18	18	25	17	16	18	7	18	19	24	17	20	24	13	19	22	19	21	19	16	18	18	70.3	70.3	70.3
P23381	P23381	Tryptophan--tRNA ligase, cytoplasmic	WARS1	sp|P23381|SYWC_HUMAN Tryptophan--tRNA ligase, cytoplasmic OS=Homo sapiens OX=9606 GN=WARS1 PE=1 SV=2	1	28	16	11	17	17	2	13	21	25	16	15	22	13	21	15	20	18	22	17	18	13	16	11	17	17	2	13	21	25	16	15	22	13	21	15	20	18	22	17	18	13	68.2	68.2	68.2
P25940	P25940	Collagen alpha-3(V) chain	COL5A3	sp|P25940|CO5A3_HUMAN Collagen alpha-3(V) chain OS=Homo sapiens OX=9606 GN=COL5A3 PE=1 SV=3	1	28	21	12	18	18	11	18	22	20	16	14	22	17	20	19	19	18	21	15	17	8	21	12	18	18	11	18	22	20	16	14	22	17	20	19	19	18	21	15	17	8	20.6	19.9	19.9
P30038	P30038	Delta-1-pyrroline-5-carboxylate dehydrogenase, mitochondrial	ALDH4A1	sp|P30038|AL4A1_HUMAN Delta-1-pyrroline-5-carboxylate dehydrogenase, mitochondrial OS=Homo sapiens OX=9606 GN=ALDH4A1 PE=1 SV=3	1	28	18	3	7	7	0	9	19	22	18	9	20	3	24	9	18	10	19	7	18	2	18	3	7	7	0	9	19	22	18	9	20	3	24	9	18	10	19	7	18	2	61.1	61.1	61.1
P50454	P50454	Serpin H1	SERPINH1	sp|P50454|SERPH_HUMAN Serpin H1 OS=Homo sapiens OX=9606 GN=SERPINH1 PE=1 SV=2	1	28	19	13	16	18	10	15	23	22	23	16	23	13	25	18	19	16	23	15	20	15	19	13	16	18	10	15	23	22	23	16	23	13	25	18	19	16	23	15	20	15	75.6	75.6	75.6
P51888	P51888	Prolargin	PRELP	sp|P51888|PRELP_HUMAN Prolargin OS=Homo sapiens OX=9606 GN=PRELP PE=1 SV=1	1	28	19	23	20	22	19	19	19	17	20	20	19	24	19	24	20	20	20	21	21	22	19	23	20	22	19	19	19	17	20	20	19	24	19	24	20	20	20	21	21	22	57.3	57.3	57.3
Q14195	Q14195	Dihydropyrimidinase-related protein 3	DPYSL3	sp|Q14195|DPYL3_HUMAN Dihydropyrimidinase-related protein 3 OS=Homo sapiens OX=9606 GN=DPYSL3 PE=1 SV=1	1	28	19	23	20	23	21	23	16	18	15	25	20	21	16	26	15	23	14	24	13	23	18	22	19	22	20	22	15	17	14	24	19	20	15	25	14	22	13	23	12	22	77.2	68.2	67
Q16181;Q6ZU15	Q16181	Septin-7	SEPTIN7	sp|Q16181|SEPT7_HUMAN Septin-7 OS=Homo sapiens OX=9606 GN=SEPTIN7 PE=1 SV=2	2	28	20	19	15	15	11	18	18	23	22	19	23	16	24	21	20	21	17	21	24	16	20	19	15	15	11	18	18	23	22	19	23	16	24	21	20	21	17	21	24	16	57.4	57.4	57.4
Q92499	Q92499	ATP-dependent RNA helicase DDX1	DDX1	sp|Q92499|DDX1_HUMAN ATP-dependent RNA helicase DDX1 OS=Homo sapiens OX=9606 GN=DDX1 PE=1 SV=2	1	28	22	6	8	7	2	8	17	17	15	13	23	4	19	14	12	8	18	10	15	8	22	6	8	7	2	8	17	17	15	13	23	4	19	14	12	8	18	10	15	8	43.4	43.4	43.4
Q9NSE4	Q9NSE4	Isoleucine--tRNA ligase, mitochondrial	IARS2	sp|Q9NSE4|SYIM_HUMAN Isoleucine--tRNA ligase, mitochondrial OS=Homo sapiens OX=9606 GN=IARS2 PE=1 SV=2	1	28	18	3	5	4	3	10	14	19	10	7	27	3	17	8	19	7	18	6	12	4	18	3	5	4	3	10	14	19	10	7	27	3	17	8	19	7	18	6	12	4	35.2	35.2	35.2
CON__P13647;P13647	CON__P13647;P13647	Keratin, type II cytoskeletal 5	KRT5	;sp|P13647|K2C5_HUMAN Keratin, type II cytoskeletal 5 OS=Homo sapiens OX=9606 GN=KRT5 PE=1 SV=3	2	27	15	13	11	17	18	15	22	10	9	17	8	14	10	8	9	13	14	14	5	17	3	2	2	2	2	2	5	2	2	4	2	2	3	2	2	2	4	3	1	3	51.9	42	9.7
O94973	O94973	AP-2 complex subunit alpha-2	AP2A2	sp|O94973|AP2A2_HUMAN AP-2 complex subunit alpha-2 OS=Homo sapiens OX=9606 GN=AP2A2 PE=1 SV=2	1	27	16	10	11	10	5	12	15	22	13	21	25	10	10	18	12	21	19	16	15	8	10	5	8	6	1	8	10	14	5	14	17	6	5	11	7	13	12	10	8	5	42.1	42.1	30.5
P02649	P02649	Apolipoprotein E	APOE	sp|P02649|APOE_HUMAN Apolipoprotein E OS=Homo sapiens OX=9606 GN=APOE PE=1 SV=1	1	27	21	18	12	19	17	11	21	21	21	19	19	20	20	19	16	19	18	16	24	19	17	15	12	15	13	9	17	18	18	16	17	16	17	17	14	15	15	13	20	15	75.4	75.4	70
P21397	P21397	Amine oxidase [flavin-containing] A	MAOA	sp|P21397|AOFA_HUMAN Amine oxidase [flavin-containing] A OS=Homo sapiens OX=9606 GN=MAOA PE=1 SV=1	1	27	20	13	10	15	7	12	20	23	25	17	22	13	24	16	23	15	20	13	21	15	20	13	10	15	7	12	20	23	25	17	22	13	24	16	23	15	20	13	21	15	62.8	60.5	60.5
P23229	P23229	Integrin alpha-6	ITGA6	sp|P23229|ITA6_HUMAN Integrin alpha-6 OS=Homo sapiens OX=9606 GN=ITGA6 PE=1 SV=5	1	27	22	2	5	1	1	5	14	19	7	2	23	1	19	8	11	5	23	8	12	4	22	2	5	1	1	5	14	19	7	2	23	1	19	8	11	5	23	8	12	4	34.6	34.6	34.6
P40925	P40925	Malate dehydrogenase, cytoplasmic	MDH1	sp|P40925|MDHC_HUMAN Malate dehydrogenase, cytoplasmic OS=Homo sapiens OX=9606 GN=MDH1 PE=1 SV=4	1	27	19	13	9	16	12	14	21	21	19	18	21	13	19	17	20	16	18	14	22	16	19	13	9	16	12	14	21	21	19	18	21	13	19	17	20	16	18	14	22	16	65.3	65.3	65.3
P43652;CON__REFSEQ:XP_585019	P43652	Afamin	AFM	sp|P43652|AFAM_HUMAN Afamin OS=Homo sapiens OX=9606 GN=AFM PE=1 SV=1	2	27	21	22	15	20	14	5	14	9	18	16	13	20	14	14	6	16	10	14	14	18	21	22	15	20	14	5	14	9	18	16	13	20	14	14	6	16	10	14	14	18	54.1	54.1	54.1
P51659	P51659	Peroxisomal multifunctional enzyme type 2	HSD17B4	sp|P51659|DHB4_HUMAN Peroxisomal multifunctional enzyme type 2 OS=Homo sapiens OX=9606 GN=HSD17B4 PE=1 SV=3	1	27	15	5	4	7	1	8	19	22	16	5	25	4	16	7	18	11	20	11	18	9	15	5	4	7	1	8	19	22	16	5	25	4	16	7	18	11	20	11	18	9	51.4	51.4	51.4
P55809;Q9BYC2	P55809	Succinyl-CoA:3-ketoacid coenzyme A transferase 1, mitochondrial	OXCT1	sp|P55809|SCOT1_HUMAN Succinyl-CoA:3-ketoacid coenzyme A transferase 1, mitochondrial OS=Homo sapiens OX=9606 GN=OXCT1 PE=1 SV=1	2	27	20	3	4	4	0	4	15	19	17	3	20	3	14	4	20	5	17	6	20	2	20	3	4	4	0	4	15	19	17	3	20	3	14	4	20	5	17	6	20	2	61	61	61
P60174	P60174	Triosephosphate isomerase	TPI1	sp|P60174|TPIS_HUMAN Triosephosphate isomerase OS=Homo sapiens OX=9606 GN=TPI1 PE=1 SV=4	1	27	23	22	15	20	22	19	23	24	23	22	24	21	24	24	23	21	21	21	26	25	23	22	15	20	22	19	23	24	23	22	24	21	24	24	23	21	21	21	26	25	91.6	91.6	91.6
P67936	P67936	Tropomyosin alpha-4 chain	TPM4	sp|P67936|TPM4_HUMAN Tropomyosin alpha-4 chain OS=Homo sapiens OX=9606 GN=TPM4 PE=1 SV=3	1	27	21	22	16	15	19	17	21	24	22	19	19	18	23	21	22	21	23	22	21	19	17	18	14	11	15	14	17	20	19	15	16	15	19	18	18	17	19	18	19	16	88.7	69.8	63.7
Q13510	Q13510	Acid ceramidase	ASAH1	sp|Q13510|ASAH1_HUMAN Acid ceramidase OS=Homo sapiens OX=9606 GN=ASAH1 PE=1 SV=5	1	27	21	5	6	5	2	4	18	20	9	4	18	5	21	8	14	6	18	7	13	6	21	5	6	5	2	4	18	20	9	4	18	5	21	8	14	6	18	7	13	6	60	60	60
Q14247	Q14247	Src substrate cortactin	CTTN	sp|Q14247|SRC8_HUMAN Src substrate cortactin OS=Homo sapiens OX=9606 GN=CTTN PE=1 SV=2	1	27	16	6	7	12	7	9	13	19	9	14	21	6	19	13	8	11	16	11	5	7	16	6	7	12	7	9	13	19	9	14	21	6	19	13	8	11	16	11	5	7	48	48	48
Q16836	Q16836	Hydroxyacyl-coenzyme A dehydrogenase, mitochondrial	HADH	sp|Q16836|HCDH_HUMAN Hydroxyacyl-coenzyme A dehydrogenase, mitochondrial OS=Homo sapiens OX=9606 GN=HADH PE=1 SV=3	1	27	15	9	6	16	7	10	15	22	23	14	20	11	17	13	21	14	17	13	23	12	15	9	6	16	7	10	15	22	23	14	20	11	17	13	21	14	17	13	23	12	84.4	84.4	84.4
Q99460	Q99460	26S proteasome non-ATPase regulatory subunit 1	PSMD1	sp|Q99460|PSMD1_HUMAN 26S proteasome non-ATPase regulatory subunit 1 OS=Homo sapiens OX=9606 GN=PSMD1 PE=1 SV=2	1	27	21	6	11	6	2	6	12	20	10	13	22	6	17	10	12	10	12	8	11	7	21	6	11	6	2	6	12	20	10	13	22	6	17	10	12	10	12	8	11	7	43	43	43
Q9HDC9	Q9HDC9	Adipocyte plasma membrane-associated protein	APMAP	sp|Q9HDC9|APMAP_HUMAN Adipocyte plasma membrane-associated protein OS=Homo sapiens OX=9606 GN=APMAP PE=1 SV=2	1	27	23	16	14	19	8	13	19	24	15	17	24	16	19	15	21	18	21	15	18	14	23	16	14	19	8	13	19	24	15	17	24	16	19	15	21	18	21	15	18	14	60.3	60.3	60.3
O75390	O75390	Citrate synthase, mitochondrial	CS	sp|O75390|CISY_HUMAN Citrate synthase, mitochondrial OS=Homo sapiens OX=9606 GN=CS PE=1 SV=2	1	26	17	6	6	11	3	9	20	25	19	11	22	7	12	10	21	8	18	12	23	9	17	6	6	11	3	9	20	25	19	11	22	7	12	10	21	8	18	12	23	9	60.7	60.7	60.7
O95831	O95831	Apoptosis-inducing factor 1, mitochondrial	AIFM1	sp|O95831|AIFM1_HUMAN Apoptosis-inducing factor 1, mitochondrial OS=Homo sapiens OX=9606 GN=AIFM1 PE=1 SV=1	1	26	23	4	4	8	3	7	16	19	12	8	18	5	18	8	21	7	14	8	17	5	23	4	4	8	3	7	16	19	12	8	18	5	18	8	21	7	14	8	17	5	48.3	48.3	48.3
P00387	P00387	NADH-cytochrome b5 reductase 3	CYB5R3	sp|P00387|NB5R3_HUMAN NADH-cytochrome b5 reductase 3 OS=Homo sapiens OX=9606 GN=CYB5R3 PE=1 SV=3	1	26	18	17	14	20	15	18	20	22	20	19	21	17	18	18	20	21	21	19	20	17	18	17	14	20	15	18	20	22	20	19	21	17	18	18	20	21	21	19	20	17	83.4	83.4	83.4
P06732	P06732	Creatine kinase M-type	CKM	sp|P06732|KCRM_HUMAN Creatine kinase M-type OS=Homo sapiens OX=9606 GN=CKM PE=1 SV=2	1	26	1	26	0	13	1	3	0	1	0	10	2	1	1	2	0	1	0	14	1	0	0	25	0	12	0	3	0	1	0	10	1	1	1	2	0	1	0	14	1	0	65.9	65.9	63.8
P07996;CON__Q28194;P35442	P07996;CON__Q28194	Thrombospondin-1	THBS1	sp|P07996|TSP1_HUMAN Thrombospondin-1 OS=Homo sapiens OX=9606 GN=THBS1 PE=1 SV=2;	3	26	16	2	5	4	6	2	19	6	9	1	11	1	7	4	3	1	25	10	4	1	16	2	5	4	6	2	19	6	9	1	11	1	7	4	3	1	25	10	4	1	28.3	28.3	28.3
P09493	P09493	Tropomyosin alpha-1 chain	TPM1	sp|P09493|TPM1_HUMAN Tropomyosin alpha-1 chain OS=Homo sapiens OX=9606 GN=TPM1 PE=1 SV=2	1	26	12	17	15	20	21	17	14	18	10	13	15	15	20	16	15	16	17	19	8	16	10	14	12	18	19	15	12	16	9	11	13	13	17	14	13	13	14	17	7	13	79.2	59.9	50.4
P13861	P13861	cAMP-dependent protein kinase type II-alpha regulatory subunit	PRKAR2A	sp|P13861|KAP2_HUMAN cAMP-dependent protein kinase type II-alpha regulatory subunit OS=Homo sapiens OX=9606 GN=PRKAR2A PE=1 SV=2	1	26	21	10	10	12	5	12	21	23	18	16	22	13	23	17	17	16	16	15	17	11	18	7	7	9	3	9	18	20	15	13	19	10	20	14	14	13	13	12	14	8	73.3	73.3	66.8
P16435	P16435	NADPH--cytochrome P450 reductase	POR	sp|P16435|NCPR_HUMAN NADPH--cytochrome P450 reductase OS=Homo sapiens OX=9606 GN=POR PE=1 SV=2	1	26	23	6	4	5	1	4	15	22	16	8	24	4	19	6	20	9	18	5	15	1	23	6	4	5	1	4	15	22	16	8	24	4	19	6	20	9	18	5	15	1	46.2	46.2	46.2
P22676;P05937	P22676	Calretinin	CALB2	sp|P22676|CALB2_HUMAN Calretinin OS=Homo sapiens OX=9606 GN=CALB2 PE=2 SV=2	2	26	21	5	8	8	4	3	17	20	19	4	22	5	22	5	20	4	19	5	20	4	21	5	8	8	4	3	17	20	19	4	22	5	22	5	20	4	19	5	20	4	85.2	85.2	85.2
P31930	P31930	Cytochrome b-c1 complex subunit 1, mitochondrial	UQCRC1	sp|P31930|QCR1_HUMAN Cytochrome b-c1 complex subunit 1, mitochondrial OS=Homo sapiens OX=9606 GN=UQCRC1 PE=1 SV=3	1	26	19	7	6	12	6	12	22	19	17	12	21	10	16	11	22	14	18	15	19	9	18	7	6	12	6	12	21	18	16	12	20	10	15	10	21	14	17	15	18	9	62.5	62.5	61
P36578	P36578	60S ribosomal protein L4	RPL4	sp|P36578|RL4_HUMAN 60S ribosomal protein L4 OS=Homo sapiens OX=9606 GN=RPL4 PE=1 SV=5	1	26	19	16	13	14	7	14	19	19	15	18	20	9	20	16	18	19	16	15	14	11	19	16	13	14	7	14	19	19	15	18	20	9	20	16	18	19	16	15	14	11	51.3	51.3	51.3
P48059	P48059	LIM and senescent cell antigen-like-containing domain protein 1	LIMS1	sp|P48059|LIMS1_HUMAN LIM and senescent cell antigen-like-containing domain protein 1 OS=Homo sapiens OX=9606 GN=LIMS1 PE=1 SV=4	1	26	23	11	8	15	5	14	18	24	20	16	22	11	23	15	18	16	16	14	21	11	14	6	5	10	4	10	11	15	13	10	14	6	16	9	10	10	10	9	14	7	75.4	75.4	55.1
P49411	P49411	Elongation factor Tu, mitochondrial	TUFM	sp|P49411|EFTU_HUMAN Elongation factor Tu, mitochondrial OS=Homo sapiens OX=9606 GN=TUFM PE=1 SV=2	1	26	19	10	14	11	5	12	21	22	19	17	22	8	20	11	23	13	20	15	16	6	19	10	14	11	5	12	21	22	19	17	22	8	20	11	23	13	20	15	16	6	67.3	67.3	67.3
P50570;Q9UQ16;Q05193	P50570	Dynamin-2	DNM2	sp|P50570|DYN2_HUMAN Dynamin-2 OS=Homo sapiens OX=9606 GN=DNM2 PE=1 SV=2	3	26	21	6	7	8	3	7	15	15	14	11	19	4	16	12	8	9	11	9	11	4	21	6	7	8	3	7	15	15	14	11	19	4	16	12	8	9	11	9	11	4	36.3	36.3	36.3
P50991	P50991	T-complex protein 1 subunit delta	CCT4	sp|P50991|TCPD_HUMAN T-complex protein 1 subunit delta OS=Homo sapiens OX=9606 GN=CCT4 PE=1 SV=4	1	26	17	8	3	14	2	10	19	20	16	16	23	5	10	10	18	12	19	9	14	8	17	8	3	14	2	10	19	20	16	16	23	5	10	10	18	12	19	9	14	8	60.3	60.3	60.3
P62258	P62258	14-3-3 protein epsilon	YWHAE	sp|P62258|1433E_HUMAN 14-3-3 protein epsilon OS=Homo sapiens OX=9606 GN=YWHAE PE=1 SV=1	1	26	21	19	17	18	15	15	20	21	22	19	21	18	21	18	20	18	17	18	21	12	21	19	17	18	15	15	20	21	22	19	21	18	21	18	20	18	17	18	21	12	83.1	80	80
Q01995	Q01995	Transgelin	TAGLN	sp|Q01995|TAGL_HUMAN Transgelin OS=Homo sapiens OX=9606 GN=TAGLN PE=1 SV=4	1	26	10	18	8	19	22	20	16	22	19	18	20	16	13	16	17	22	20	23	23	20	10	17	7	18	21	19	15	21	18	17	19	15	12	15	16	21	19	22	22	19	87.6	87.6	87.6
Q709C8	Q709C8	Vacuolar protein sorting-associated protein 13C	VPS13C	sp|Q709C8|VP13C_HUMAN Vacuolar protein sorting-associated protein 13C OS=Homo sapiens OX=9606 GN=VPS13C PE=1 SV=1	1	26	17	6	3	5	0	3	11	9	3	5	20	5	11	8	11	5	10	5	6	2	17	6	3	5	0	3	11	9	3	5	20	5	11	8	11	5	10	5	6	2	10.8	10.8	10.8
Q9BXN1	Q9BXN1	Asporin	ASPN	sp|Q9BXN1|ASPN_HUMAN Asporin OS=Homo sapiens OX=9606 GN=ASPN PE=1 SV=2	1	26	9	12	13	11	22	17	16	14	18	11	17	11	16	14	15	13	19	20	14	10	9	12	13	11	22	17	16	14	18	11	17	11	16	14	15	13	19	20	14	10	63.7	63.7	63.7
Q9UEY8	Q9UEY8	Gamma-adducin	ADD3	sp|Q9UEY8|ADDG_HUMAN Gamma-adducin OS=Homo sapiens OX=9606 GN=ADD3 PE=1 SV=1	1	26	6	18	12	20	13	15	7	9	5	18	14	16	7	19	8	24	10	15	7	14	6	18	12	20	13	15	7	9	5	18	14	16	7	19	8	24	10	15	7	14	42.6	42.6	42.6
Q9Y678	Q9Y678	Coatomer subunit gamma-1	COPG1	sp|Q9Y678|COPG1_HUMAN Coatomer subunit gamma-1 OS=Homo sapiens OX=9606 GN=COPG1 PE=1 SV=1	1	26	17	6	9	8	2	8	14	16	8	9	21	5	16	11	10	11	10	9	10	7	15	4	9	6	2	6	11	13	6	6	18	5	13	10	8	8	7	7	7	5	40.5	40.5	36.3
O43175	O43175	D-3-phosphoglycerate dehydrogenase	PHGDH	sp|O43175|SERA_HUMAN D-3-phosphoglycerate dehydrogenase OS=Homo sapiens OX=9606 GN=PHGDH PE=1 SV=4	1	25	16	16	15	18	10	16	13	15	11	21	16	18	8	20	22	19	11	18	15	17	16	16	15	18	10	16	13	15	11	21	16	18	8	20	22	19	11	18	15	17	53.7	53.7	53.7
O95479	O95479	GDH/6PGL endoplasmic bifunctional protein	H6PD	sp|O95479|G6PE_HUMAN GDH/6PGL endoplasmic bifunctional protein OS=Homo sapiens OX=9606 GN=H6PD PE=1 SV=2	1	25	16	7	12	10	1	11	16	20	10	8	17	7	8	8	13	14	15	13	10	6	16	7	12	10	1	11	16	20	10	8	17	7	8	8	13	14	15	13	10	6	46.1	46.1	46.1
P01857	P01857	Immunoglobulin heavy constant gamma 1	IGHG1	sp|P01857|IGHG1_HUMAN Immunoglobulin heavy constant gamma 1 OS=Homo sapiens OX=9606 GN=IGHG1 PE=1 SV=1	1	25	22	20	17	18	18	15	16	20	20	17	18	18	23	22	17	18	20	19	18	18	11	10	8	8	8	7	7	10	9	7	8	8	12	12	7	8	10	9	8	8	72.1	72.1	47.6
P07384	P07384	Calpain-1 catalytic subunit	CAPN1	sp|P07384|CAN1_HUMAN Calpain-1 catalytic subunit OS=Homo sapiens OX=9606 GN=CAPN1 PE=1 SV=1	1	25	18	14	14	17	11	16	20	15	16	17	20	15	18	16	14	19	19	19	14	11	18	14	14	17	11	16	20	15	16	17	20	15	18	16	14	19	19	19	14	11	46.4	46.4	46.4
P10412	P10412	Histone H1.4	H1-4	sp|P10412|H14_HUMAN Histone H1.4 OS=Homo sapiens OX=9606 GN=H1-4 PE=1 SV=2	1	25	14	15	18	13	14	14	13	17	23	19	17	13	21	19	15	14	17	12	18	18	4	4	7	2	3	4	3	5	7	5	4	3	7	6	5	4	4	2	3	6	55.7	55.7	23.7
P11766	P11766	Alcohol dehydrogenase class-3	ADH5	sp|P11766|ADHX_HUMAN Alcohol dehydrogenase class-3 OS=Homo sapiens OX=9606 GN=ADH5 PE=1 SV=4	1	25	20	16	13	15	11	17	19	23	22	21	23	20	22	21	20	18	18	18	22	21	20	16	13	15	11	17	19	23	22	21	23	20	22	21	20	18	18	18	22	21	61.8	61.8	61.8
P15090;P02689	P15090	Fatty acid-binding protein, adipocyte	FABP4	sp|P15090|FABP4_HUMAN Fatty acid-binding protein, adipocyte OS=Homo sapiens OX=9606 GN=FABP4 PE=1 SV=3	2	25	18	14	14	15	9	13	17	22	24	16	20	14	23	18	19	15	17	14	24	18	18	14	14	15	9	13	17	22	24	16	20	14	23	18	19	15	17	14	24	18	90.2	90.2	90.2
P20774	P20774	Mimecan	OGN	sp|P20774|MIME_HUMAN Mimecan OS=Homo sapiens OX=9606 GN=OGN PE=1 SV=1	1	25	16	22	17	20	20	20	17	18	19	21	18	21	20	22	20	22	17	22	24	23	16	22	17	20	20	20	17	18	19	21	18	21	20	22	20	22	17	22	24	23	53.4	53.4	53.4
P21589	P21589	5-nucleotidase	NT5E	sp|P21589|5NTD_HUMAN 5-nucleotidase OS=Homo sapiens OX=9606 GN=NT5E PE=1 SV=1	1	25	2	23	9	20	17	14	3	3	2	18	8	23	13	23	2	20	12	15	2	19	2	23	9	20	17	14	3	3	2	18	8	23	13	23	2	20	12	15	2	19	56.4	56.4	56.4
P21810	P21810	Biglycan	BGN	sp|P21810|PGS1_HUMAN Biglycan OS=Homo sapiens OX=9606 GN=BGN PE=1 SV=2	1	25	15	22	16	17	23	17	18	16	18	19	18	22	22	23	14	20	22	20	17	23	15	22	16	17	23	17	18	16	18	19	18	22	22	23	14	20	22	20	17	23	60.9	60.9	60.9
P22695	P22695	Cytochrome b-c1 complex subunit 2, mitochondrial	UQCRC2	sp|P22695|QCR2_HUMAN Cytochrome b-c1 complex subunit 2, mitochondrial OS=Homo sapiens OX=9606 GN=UQCRC2 PE=1 SV=3	1	25	10	1	1	9	2	6	13	20	15	10	18	4	5	8	23	11	14	10	21	10	10	1	1	9	2	6	13	20	15	10	18	4	5	8	23	11	14	10	21	10	63.6	63.6	63.6
P34896	P34896	Serine hydroxymethyltransferase, cytosolic	SHMT1	sp|P34896|GLYC_HUMAN Serine hydroxymethyltransferase, cytosolic OS=Homo sapiens OX=9606 GN=SHMT1 PE=1 SV=1	1	25	17	4	2	5	2	3	13	22	17	9	21	1	22	7	21	5	12	6	20	5	17	3	1	4	1	2	12	21	16	8	20	0	21	7	20	4	11	5	19	4	57.8	57.8	57.8
P37802	P37802	Transgelin-2	TAGLN2	sp|P37802|TAGL2_HUMAN Transgelin-2 OS=Homo sapiens OX=9606 GN=TAGLN2 PE=1 SV=3	1	25	17	17	11	17	14	16	17	19	23	19	19	12	12	18	18	20	20	18	22	17	16	16	10	16	13	15	16	18	22	18	18	11	11	17	17	19	19	17	21	16	92.5	92.5	85.4
P37837	P37837	Transaldolase	TALDO1	sp|P37837|TALDO_HUMAN Transaldolase OS=Homo sapiens OX=9606 GN=TALDO1 PE=1 SV=2	1	25	12	12	10	12	9	16	15	20	18	18	17	10	13	14	19	14	17	13	20	13	12	12	10	12	9	16	15	20	18	18	17	10	13	14	19	14	17	13	20	13	58.5	58.5	58.5
P50995	P50995	Annexin A11	ANXA11	sp|P50995|ANX11_HUMAN Annexin A11 OS=Homo sapiens OX=9606 GN=ANXA11 PE=1 SV=1	1	25	17	12	13	14	7	13	19	18	16	16	19	13	17	15	16	14	21	15	19	15	16	12	13	14	7	13	18	17	15	15	18	13	16	14	15	14	20	15	18	15	43	43	43
Q14980	Q14980	Nuclear mitotic apparatus protein 1	NUMA1	sp|Q14980|NUMA1_HUMAN Nuclear mitotic apparatus protein 1 OS=Homo sapiens OX=9606 GN=NUMA1 PE=1 SV=2	1	25	11	7	6	4	1	7	11	12	4	12	10	3	9	12	9	12	10	10	0	2	11	7	6	4	1	7	11	12	4	12	10	3	9	12	9	12	10	10	0	2	18.9	18.9	18.9
Q96KP4	Q96KP4	Cytosolic non-specific dipeptidase	CNDP2	sp|Q96KP4|CNDP2_HUMAN Cytosolic non-specific dipeptidase OS=Homo sapiens OX=9606 GN=CNDP2 PE=1 SV=2	1	25	22	15	15	19	9	16	17	23	17	17	23	17	21	16	16	20	20	16	19	14	22	15	15	19	9	16	17	23	17	17	23	17	21	16	16	20	20	16	19	14	69.1	69.1	69.1
Q96MM6	Q96MM6	Heat shock 70 kDa protein 12B	HSPA12B	sp|Q96MM6|HS12B_HUMAN Heat shock 70 kDa protein 12B OS=Homo sapiens OX=9606 GN=HSPA12B PE=1 SV=2	1	25	8	9	6	11	7	15	9	16	7	16	19	14	14	14	12	17	13	12	9	9	8	9	6	11	7	15	9	16	7	16	19	14	14	14	12	17	13	12	9	9	49	45.9	45.9
Q9ULV4;Q6QEF8	Q9ULV4	Coronin-1C	CORO1C	sp|Q9ULV4|COR1C_HUMAN Coronin-1C OS=Homo sapiens OX=9606 GN=CORO1C PE=1 SV=1	2	25	23	7	7	12	5	6	19	19	14	14	23	4	20	20	9	13	18	11	15	8	23	7	7	12	5	6	18	19	13	14	23	4	19	19	9	13	18	11	14	7	50.8	50.8	48.9
O75955	O75955	Flotillin-1	FLOT1	sp|O75955|FLOT1_HUMAN Flotillin-1 OS=Homo sapiens OX=9606 GN=FLOT1 PE=1 SV=3	1	24	6	9	7	15	4	10	17	20	13	8	14	4	5	10	14	14	22	12	11	7	6	9	7	15	4	10	17	20	13	8	14	4	5	10	14	14	22	12	11	7	67.9	67.9	67.9
P02511	P02511	Alpha-crystallin B chain	CRYAB	sp|P02511|CRYAB_HUMAN Alpha-crystallin B chain OS=Homo sapiens OX=9606 GN=CRYAB PE=1 SV=2	1	24	20	14	9	18	16	13	17	22	24	20	22	15	23	21	19	20	18	17	24	17	20	14	9	18	16	13	17	22	24	20	22	15	23	21	19	20	18	17	24	17	97.7	97.7	97.7
P05164	P05164	Myeloperoxidase	MPO	sp|P05164|PERM_HUMAN Myeloperoxidase OS=Homo sapiens OX=9606 GN=MPO PE=1 SV=1	1	24	16	2	2	1	0	3	13	1	8	1	8	0	7	1	3	2	23	11	2	1	16	1	2	1	0	3	13	1	8	1	8	0	7	1	3	1	22	11	2	1	39.3	39.3	38
P05166	P05166	Propionyl-CoA carboxylase beta chain, mitochondrial	PCCB	sp|P05166|PCCB_HUMAN Propionyl-CoA carboxylase beta chain, mitochondrial OS=Homo sapiens OX=9606 GN=PCCB PE=1 SV=3	1	24	13	6	8	7	2	8	12	15	5	4	20	5	15	7	20	6	13	6	16	3	13	6	8	7	2	8	12	15	5	4	20	5	15	7	20	6	13	6	16	3	62	62	62
P11217	P11217	Glycogen phosphorylase, muscle form	PYGM	sp|P11217|PYGM_HUMAN Glycogen phosphorylase, muscle form OS=Homo sapiens OX=9606 GN=PYGM PE=1 SV=6	1	24	3	23	2	3	0	1	4	7	0	2	6	0	6	3	12	2	2	6	4	0	3	23	2	3	0	1	4	7	0	2	6	0	6	3	12	2	2	6	4	0	55.5	35.6	35.6
P16452	P16452	Protein 4.2	EPB42	sp|P16452|EPB42_HUMAN Protein 4.2 OS=Homo sapiens OX=9606 GN=EPB42 PE=1 SV=3	1	24	20	2	8	1	1	2	17	10	20	11	12	1	11	5	7	4	20	16	11	4	20	2	8	1	1	2	17	10	20	11	12	1	11	5	7	4	20	16	11	4	42	41	41
P23142;CON__ENSEMBL:ENSBTAP00000016046	P23142	Fibulin-1	FBLN1	sp|P23142|FBLN1_HUMAN Fibulin-1 OS=Homo sapiens OX=9606 GN=FBLN1 PE=1 SV=4	2	24	17	19	17	19	19	17	16	13	14	19	17	18	18	18	15	18	17	21	13	19	17	19	17	19	19	17	16	13	14	19	17	18	18	18	15	18	17	21	13	19	46.2	46.2	46.2
P30084	P30084	Enoyl-CoA hydratase, mitochondrial	ECHS1	sp|P30084|ECHM_HUMAN Enoyl-CoA hydratase, mitochondrial OS=Homo sapiens OX=9606 GN=ECHS1 PE=1 SV=4	1	24	15	10	7	12	5	11	19	19	21	17	19	10	17	13	20	14	21	14	20	10	15	10	7	12	5	11	19	19	21	17	19	10	17	13	20	14	21	14	20	10	68.6	68.6	68.6
P35998	P35998	26S proteasome regulatory subunit 7	PSMC2	sp|P35998|PRS7_HUMAN 26S proteasome regulatory subunit 7 OS=Homo sapiens OX=9606 GN=PSMC2 PE=1 SV=3	1	24	18	5	5	9	1	7	13	17	13	11	17	3	18	11	11	10	11	6	14	8	18	5	5	9	1	7	13	17	13	11	17	3	18	11	11	10	11	6	14	8	68.8	68.8	68.8
P40227	P40227	T-complex protein 1 subunit zeta	CCT6A	sp|P40227|TCPZ_HUMAN T-complex protein 1 subunit zeta OS=Homo sapiens OX=9606 GN=CCT6A PE=1 SV=3	1	24	14	8	8	7	1	9	15	15	19	13	17	6	11	11	15	12	16	11	12	9	10	7	6	6	1	8	11	12	16	11	13	4	10	9	12	9	12	9	11	8	63.1	63.1	50.3
P51884	P51884	Lumican	LUM	sp|P51884|LUM_HUMAN Lumican OS=Homo sapiens OX=9606 GN=LUM PE=1 SV=2	1	24	19	20	18	17	17	17	18	18	22	19	17	20	23	23	19	19	19	18	22	23	12	13	13	10	12	12	12	12	16	13	12	13	16	16	12	12	12	12	16	16	54.7	54.7	34.3
P51991	P51991	Heterogeneous nuclear ribonucleoprotein A3	HNRNPA3	sp|P51991|ROA3_HUMAN Heterogeneous nuclear ribonucleoprotein A3 OS=Homo sapiens OX=9606 GN=HNRNPA3 PE=1 SV=2	1	24	19	14	18	15	13	17	21	24	18	20	20	17	19	20	19	17	22	21	17	14	19	13	18	14	13	16	20	23	18	19	20	17	18	19	19	17	21	20	17	13	55.6	55.6	53.7
P61981	P61981	14-3-3 protein gamma	YWHAG	sp|P61981|1433G_HUMAN 14-3-3 protein gamma OS=Homo sapiens OX=9606 GN=YWHAG PE=1 SV=2	1	24	18	14	14	16	12	14	16	18	22	16	18	16	21	15	15	14	17	15	22	16	16	12	12	14	10	12	14	16	20	14	16	14	19	13	13	12	15	13	20	14	88.3	85.4	78.9
P68871	P68871	Hemoglobin subunit beta	HBB	sp|P68871|HBB_HUMAN Hemoglobin subunit beta OS=Homo sapiens OX=9606 GN=HBB PE=1 SV=2	1	24	20	20	18	20	18	18	20	22	24	21	19	18	19	22	19	21	19	21	22	22	13	13	11	13	11	11	13	15	16	14	12	11	12	15	12	14	12	14	15	15	97.3	97.3	87.1
Q15019	Q15019	Septin-2	SEPTIN2	sp|Q15019|SEPT2_HUMAN Septin-2 OS=Homo sapiens OX=9606 GN=SEPTIN2 PE=1 SV=1	1	24	19	17	14	17	11	11	16	21	20	17	18	15	21	16	17	16	14	17	19	15	19	17	14	17	11	11	16	21	20	17	18	15	21	16	17	16	14	17	19	15	76.5	76.5	76.5
Q16134	Q16134	Electron transfer flavoprotein-ubiquinone oxidoreductase, mitochondrial	ETFDH	sp|Q16134|ETFD_HUMAN Electron transfer flavoprotein-ubiquinone oxidoreductase, mitochondrial OS=Homo sapiens OX=9606 GN=ETFDH PE=1 SV=2	1	24	20	2	1	0	0	0	13	16	11	0	20	2	18	2	20	1	17	2	11	0	20	2	1	0	0	0	13	16	11	0	20	2	18	2	20	1	17	2	11	0	46.8	46.8	46.8
Q6UWY5	Q6UWY5	Olfactomedin-like protein 1	OLFML1	sp|Q6UWY5|OLFL1_HUMAN Olfactomedin-like protein 1 OS=Homo sapiens OX=9606 GN=OLFML1 PE=1 SV=2	1	24	0	18	15	18	22	18	8	5	3	20	6	20	6	20	8	19	9	20	5	17	0	18	15	18	22	18	8	5	3	20	6	20	6	20	8	19	9	20	5	17	70.9	70.9	70.9
Q7Z7G0	Q7Z7G0	Target of Nesh-SH3	ABI3BP	sp|Q7Z7G0|TARSH_HUMAN Target of Nesh-SH3 OS=Homo sapiens OX=9606 GN=ABI3BP PE=1 SV=2	1	24	12	16	13	16	23	14	12	8	12	16	15	15	11	23	6	15	12	13	8	12	12	16	13	16	23	14	12	8	12	16	15	15	11	23	6	15	12	13	8	12	28.3	28.3	28.3
Q99536	Q99536	Synaptic vesicle membrane protein VAT-1 homolog	VAT1	sp|Q99536|VAT1_HUMAN Synaptic vesicle membrane protein VAT-1 homolog OS=Homo sapiens OX=9606 GN=VAT1 PE=1 SV=2	1	24	16	14	9	22	13	14	19	21	15	21	20	14	7	15	17	20	20	19	17	16	16	14	9	22	13	14	19	21	15	21	20	14	7	15	17	20	20	19	17	16	73.5	73.5	73.5
Q9Y6C2	Q9Y6C2	EMILIN-1	EMILIN1	sp|Q9Y6C2|EMIL1_HUMAN EMILIN-1 OS=Homo sapiens OX=9606 GN=EMILIN1 PE=1 SV=3	1	24	14	15	9	11	10	14	16	13	2	12	10	15	15	16	12	13	14	12	11	7	14	15	9	11	10	14	16	13	2	12	10	15	15	16	12	13	14	12	11	7	33.5	33.5	33.5
O14639	O14639	Actin-binding LIM protein 1	ABLIM1	sp|O14639|ABLM1_HUMAN Actin-binding LIM protein 1 OS=Homo sapiens OX=9606 GN=ABLIM1 PE=1 SV=3	1	23	11	1	2	2	4	3	11	14	9	6	17	5	17	6	7	5	11	3	9	3	11	1	2	2	4	3	11	14	9	6	17	5	17	6	7	5	11	3	9	3	42.5	42.5	42.5
P01011	P01011	Alpha-1-antichymotrypsin	SERPINA3	sp|P01011|AACT_HUMAN Alpha-1-antichymotrypsin OS=Homo sapiens OX=9606 GN=SERPINA3 PE=1 SV=2	1	23	22	21	19	18	18	17	20	17	19	21	19	21	17	20	17	21	15	18	19	18	22	21	19	18	18	17	20	17	19	21	19	21	17	20	17	21	15	18	19	18	49.6	49.6	49.6
P04792	P04792	Heat shock protein beta-1	HSPB1	sp|P04792|HSPB1_HUMAN Heat shock protein beta-1 OS=Homo sapiens OX=9606 GN=HSPB1 PE=1 SV=2	1	23	23	19	14	21	22	20	20	22	21	21	22	18	22	21	21	20	23	19	21	18	23	19	14	21	22	20	20	22	21	21	22	18	22	21	21	20	23	19	21	18	94.1	94.1	94.1
P07195	P07195	L-lactate dehydrogenase B chain	LDHB	sp|P07195|LDHB_HUMAN L-lactate dehydrogenase B chain OS=Homo sapiens OX=9606 GN=LDHB PE=1 SV=2	1	23	20	11	11	15	12	12	16	20	22	14	19	10	22	14	17	14	17	15	20	13	20	11	11	15	12	12	16	20	22	14	19	10	22	14	17	14	17	15	20	13	61.4	57.5	57.5
P08559;P29803	P08559	Pyruvate dehydrogenase E1 component subunit alpha, somatic form, mitochondrial	PDHA1	sp|P08559|ODPA_HUMAN Pyruvate dehydrogenase E1 component subunit alpha, somatic form, mitochondrial OS=Homo sapiens OX=9606 GN=PDHA1 PE=1 SV=3	2	23	17	6	8	7	3	6	17	18	14	9	19	4	20	6	20	11	16	8	18	4	17	6	8	7	3	6	17	18	14	9	19	4	20	6	20	11	16	8	18	4	59.2	59.2	59.2
P09525	P09525	Annexin A4	ANXA4	sp|P09525|ANXA4_HUMAN Annexin A4 OS=Homo sapiens OX=9606 GN=ANXA4 PE=1 SV=4	1	23	18	16	16	17	12	17	17	17	16	20	19	19	18	19	15	18	19	19	13	17	18	16	16	17	12	17	17	17	16	20	19	19	18	19	15	18	19	19	13	17	61.4	61.4	61.4
P16671	P16671	Platelet glycoprotein 4	CD36	sp|P16671|CD36_HUMAN Platelet glycoprotein 4 OS=Homo sapiens OX=9606 GN=CD36 PE=1 SV=2	1	23	19	13	13	11	3	12	18	19	19	15	18	10	19	16	16	12	18	15	22	14	19	13	13	11	3	12	18	19	19	15	18	10	19	16	16	12	18	15	22	14	39.2	39.2	39.2
P17612	P17612	cAMP-dependent protein kinase catalytic subunit alpha	PRKACA	sp|P17612|KAPCA_HUMAN cAMP-dependent protein kinase catalytic subunit alpha OS=Homo sapiens OX=9606 GN=PRKACA PE=1 SV=2	1	23	17	10	4	12	3	5	18	20	17	11	20	9	20	10	16	9	14	9	18	8	6	6	2	5	3	2	6	7	8	5	8	4	8	6	6	5	5	5	8	4	45.9	45.9	18.5
P19827;CON__Q0VCM5	P19827	Inter-alpha-trypsin inhibitor heavy chain H1	ITIH1	sp|P19827|ITIH1_HUMAN Inter-alpha-trypsin inhibitor heavy chain H1 OS=Homo sapiens OX=9606 GN=ITIH1 PE=1 SV=3	2	23	17	16	12	11	11	2	16	7	18	10	15	15	13	15	6	13	13	15	16	10	17	16	12	11	11	2	16	7	18	10	15	15	13	15	6	13	13	15	16	10	34.4	33.6	33.6
P27797	P27797	Calreticulin	CALR	sp|P27797|CALR_HUMAN Calreticulin OS=Homo sapiens OX=9606 GN=CALR PE=1 SV=1	1	23	22	17	11	19	12	19	21	23	18	18	22	20	19	19	21	20	21	21	18	15	22	17	11	19	12	19	21	23	18	18	22	20	19	19	21	20	21	21	18	15	69.1	69.1	69.1
P36955	P36955	Pigment epithelium-derived factor	SERPINF1	sp|P36955|PEDF_HUMAN Pigment epithelium-derived factor OS=Homo sapiens OX=9606 GN=SERPINF1 PE=1 SV=4	1	23	16	16	10	18	15	12	14	16	17	14	17	17	13	17	13	17	15	14	18	15	13	12	7	13	11	9	11	13	12	10	13	13	10	13	10	12	11	11	14	11	66.3	66.3	53.6
P39059	P39059	Collagen alpha-1(XV) chain	COL15A1	sp|P39059|COFA1_HUMAN Collagen alpha-1(XV) chain OS=Homo sapiens OX=9606 GN=COL15A1 PE=1 SV=2	1	23	20	19	15	16	8	18	22	17	14	19	20	16	19	19	18	17	20	14	16	18	20	19	15	16	8	18	22	17	14	19	20	16	19	19	18	17	20	14	16	18	22.8	22.8	22.8
P39060	P39060	Collagen alpha-1(XVIII) chain	COL18A1	sp|P39060|COIA1_HUMAN Collagen alpha-1(XVIII) chain OS=Homo sapiens OX=9606 GN=COL18A1 PE=1 SV=5	1	23	22	10	11	8	5	8	14	14	12	9	17	6	20	8	13	7	21	13	15	8	22	10	11	8	5	8	14	14	12	9	17	6	20	8	13	7	21	13	15	8	18.9	18.9	18.9
P48506	P48506	Glutamate--cysteine ligase catalytic subunit	GCLC	sp|P48506|GSH1_HUMAN Glutamate--cysteine ligase catalytic subunit OS=Homo sapiens OX=9606 GN=GCLC PE=1 SV=2	1	23	21	3	5	4	1	4	11	13	12	5	17	2	12	4	10	5	5	3	12	2	20	3	5	4	1	4	11	13	12	5	17	2	12	3	10	5	5	3	12	2	44.3	44.3	43.2
P48735	P48735	Isocitrate dehydrogenase [NADP], mitochondrial	IDH2	sp|P48735|IDHP_HUMAN Isocitrate dehydrogenase [NADP], mitochondrial OS=Homo sapiens OX=9606 GN=IDH2 PE=1 SV=2	1	23	16	8	10	6	5	8	17	19	14	9	19	6	17	7	21	8	18	13	17	6	16	8	10	6	5	8	17	19	14	9	19	6	17	7	21	8	18	13	17	6	55.8	54.2	54.2
P49419	P49419	Alpha-aminoadipic semialdehyde dehydrogenase	ALDH7A1	sp|P49419|AL7A1_HUMAN Alpha-aminoadipic semialdehyde dehydrogenase OS=Homo sapiens OX=9606 GN=ALDH7A1 PE=1 SV=5	1	23	12	10	3	11	9	15	18	19	12	13	19	13	12	15	21	12	16	11	13	10	12	10	3	11	9	15	18	19	12	13	19	13	12	15	21	12	16	11	13	10	59.2	59.2	59.2
P61158;Q9P1U1;Q9C0K3	P61158	Actin-related protein 3	ACTR3	sp|P61158|ARP3_HUMAN Actin-related protein 3 OS=Homo sapiens OX=9606 GN=ACTR3 PE=1 SV=3	3	23	17	11	13	16	10	14	17	22	17	14	20	13	19	16	12	17	19	15	21	12	17	11	13	16	10	14	17	22	17	14	20	13	19	16	12	17	19	15	21	12	73.2	73.2	73.2
Q06830	Q06830	Peroxiredoxin-1	PRDX1	sp|Q06830|PRDX1_HUMAN Peroxiredoxin-1 OS=Homo sapiens OX=9606 GN=PRDX1 PE=1 SV=1	1	23	20	20	18	18	19	20	20	20	22	19	20	20	22	22	20	20	20	20	21	21	16	16	14	14	15	16	16	16	18	15	16	16	18	18	16	16	16	16	17	17	80.4	80.4	65.3
Q07065	Q07065	Cytoskeleton-associated protein 4	CKAP4	sp|Q07065|CKAP4_HUMAN Cytoskeleton-associated protein 4 OS=Homo sapiens OX=9606 GN=CKAP4 PE=1 SV=2	1	23	14	11	8	14	7	7	15	18	11	13	17	7	17	18	11	16	13	10	12	10	14	11	8	14	7	7	15	18	11	13	17	7	17	18	11	16	13	10	12	10	49.5	49.5	49.5
Q08211	Q08211	ATP-dependent RNA helicase A	DHX9	sp|Q08211|DHX9_HUMAN ATP-dependent RNA helicase A OS=Homo sapiens OX=9606 GN=DHX9 PE=1 SV=4	1	23	15	12	9	12	6	6	15	15	12	14	16	7	18	14	16	12	13	14	7	8	15	12	9	12	6	6	15	15	12	14	16	7	18	14	16	12	13	14	7	8	24.9	24.9	24.9
Q13596	Q13596	Sorting nexin-1	SNX1	sp|Q13596|SNX1_HUMAN Sorting nexin-1 OS=Homo sapiens OX=9606 GN=SNX1 PE=1 SV=3	1	23	17	7	5	11	4	5	13	16	9	12	18	8	15	9	8	8	11	7	13	7	15	5	4	9	2	3	11	14	7	10	16	6	13	7	6	6	9	5	12	5	43.5	43.5	39.5
Q15181	Q15181	Inorganic pyrophosphatase	PPA1	sp|Q15181|IPYR_HUMAN Inorganic pyrophosphatase OS=Homo sapiens OX=9606 GN=PPA1 PE=1 SV=2	1	23	21	11	8	12	4	10	18	19	15	11	22	11	19	16	16	15	18	9	15	6	21	11	8	12	4	10	18	19	15	11	22	11	19	16	16	15	18	9	15	6	88.9	88.9	88.9
Q86VB7	Q86VB7	Scavenger receptor cysteine-rich type 1 protein M130	CD163	sp|Q86VB7|C163A_HUMAN Scavenger receptor cysteine-rich type 1 protein M130 OS=Homo sapiens OX=9606 GN=CD163 PE=1 SV=2	1	23	11	10	5	8	6	6	13	2	2	4	15	11	20	17	0	4	18	10	6	7	11	10	5	8	6	6	13	2	2	4	15	11	20	17	0	4	18	10	6	7	32.5	32.5	32.5
Q92841	Q92841	Probable ATP-dependent RNA helicase DDX17	DDX17	sp|Q92841|DDX17_HUMAN Probable ATP-dependent RNA helicase DDX17 OS=Homo sapiens OX=9606 GN=DDX17 PE=1 SV=2	1	23	11	9	11	9	2	9	12	16	6	13	16	10	14	11	15	12	10	12	9	7	8	6	8	6	1	5	8	11	3	8	12	7	9	8	10	8	7	9	6	4	39	39	31.4
Q99832	Q99832	T-complex protein 1 subunit eta	CCT7	sp|Q99832|TCPH_HUMAN T-complex protein 1 subunit eta OS=Homo sapiens OX=9606 GN=CCT7 PE=1 SV=2	1	23	13	5	3	7	4	8	18	20	15	12	19	3	9	7	17	13	18	14	12	6	13	5	3	7	4	8	18	20	15	12	19	3	9	7	17	13	18	14	12	6	57.3	57.3	57.3
Q9BUF5	Q9BUF5	Tubulin beta-6 chain	TUBB6	sp|Q9BUF5|TBB6_HUMAN Tubulin beta-6 chain OS=Homo sapiens OX=9606 GN=TUBB6 PE=1 SV=1	1	23	17	13	14	14	5	14	16	19	20	17	20	14	18	16	18	15	16	13	22	13	11	9	9	10	3	10	11	13	15	12	14	10	12	11	13	11	10	8	16	8	83.4	61.4	48.9
Q9GZM7	Q9GZM7	Tubulointerstitial nephritis antigen-like	TINAGL1	sp|Q9GZM7|TINAL_HUMAN Tubulointerstitial nephritis antigen-like OS=Homo sapiens OX=9606 GN=TINAGL1 PE=1 SV=1	1	23	18	16	11	17	9	15	17	18	14	14	20	12	20	17	18	19	18	16	13	12	18	16	11	17	9	15	17	18	14	14	20	12	20	17	18	19	18	16	13	12	74.7	74.7	74.7
Q9HCL2	Q9HCL2	Glycerol-3-phosphate acyltransferase 1, mitochondrial	GPAM	sp|Q9HCL2|GPAT1_HUMAN Glycerol-3-phosphate acyltransferase 1, mitochondrial OS=Homo sapiens OX=9606 GN=GPAM PE=1 SV=3	1	23	17	2	0	2	0	5	12	15	1	0	17	2	18	0	18	5	13	3	7	1	17	2	0	2	0	5	12	15	1	0	17	2	18	0	18	5	13	3	7	1	46.3	46.3	46.3
Q9NR19	Q9NR19	Acetyl-coenzyme A synthetase, cytoplasmic	ACSS2	sp|Q9NR19|ACSA_HUMAN Acetyl-coenzyme A synthetase, cytoplasmic OS=Homo sapiens OX=9606 GN=ACSS2 PE=1 SV=1	1	23	15	4	3	3	0	1	8	21	6	2	15	0	18	3	20	5	6	2	12	1	15	4	3	3	0	1	8	21	6	2	15	0	18	3	20	5	6	2	12	1	41.1	41.1	41.1
Q9UHG3	Q9UHG3	Prenylcysteine oxidase 1	PCYOX1	sp|Q9UHG3|PCYOX_HUMAN Prenylcysteine oxidase 1 OS=Homo sapiens OX=9606 GN=PCYOX1 PE=1 SV=3	1	23	21	16	14	18	10	16	23	23	20	20	23	14	20	19	20	18	22	18	19	16	21	16	14	18	10	16	23	23	20	20	23	14	20	19	20	18	22	18	19	16	61.8	61.8	61.8
Q9UQ80	Q9UQ80	Proliferation-associated protein 2G4	PA2G4	sp|Q9UQ80|PA2G4_HUMAN Proliferation-associated protein 2G4 OS=Homo sapiens OX=9606 GN=PA2G4 PE=1 SV=3	1	23	17	6	5	7	1	8	10	16	9	8	16	4	12	8	10	9	14	10	7	4	17	6	5	7	1	8	10	16	9	8	16	4	12	8	10	9	14	10	7	4	60.2	60.2	60.2
CON__P02533;P02533;CON__Q61782;CON__Q9D312	CON__P02533;P02533	Keratin, type I cytoskeletal 14	KRT14	;sp|P02533|K1C14_HUMAN Keratin, type I cytoskeletal 14 OS=Homo sapiens OX=9606 GN=KRT14 PE=1 SV=4	4	22	13	10	9	11	16	15	22	15	6	14	8	12	11	5	5	6	16	6	6	8	2	3	3	2	2	4	6	3	2	2	0	2	3	2	1	1	3	1	1	1	52.5	47.2	18
O60506	O60506	Heterogeneous nuclear ribonucleoprotein Q	SYNCRIP	sp|O60506|HNRPQ_HUMAN Heterogeneous nuclear ribonucleoprotein Q OS=Homo sapiens OX=9606 GN=SYNCRIP PE=1 SV=2	1	22	16	11	10	14	8	11	16	18	15	18	18	9	18	13	16	13	17	11	16	7	11	7	7	9	5	7	10	12	9	12	13	6	12	8	10	9	12	7	10	3	40.8	40.8	31.8
P00918	P00918	Carbonic anhydrase 2	CA2	sp|P00918|CAH2_HUMAN Carbonic anhydrase 2 OS=Homo sapiens OX=9606 GN=CA2 PE=1 SV=2	1	22	18	16	12	16	15	8	17	17	19	16	16	10	20	16	16	15	15	14	19	11	18	16	12	16	15	8	17	17	19	16	16	10	20	16	16	15	15	14	19	11	79.2	79.2	79.2
P02462	P02462	Collagen alpha-1(IV) chain	COL4A1	sp|P02462|CO4A1_HUMAN Collagen alpha-1(IV) chain OS=Homo sapiens OX=9606 GN=COL4A1 PE=1 SV=4	1	22	19	17	16	17	15	15	19	18	14	17	19	17	19	20	20	17	20	19	19	17	17	15	14	15	13	13	17	16	12	15	17	15	17	18	18	15	18	17	17	15	17.8	17.8	17.2
P04217;CON__Q2KJF1	P04217	Alpha-1B-glycoprotein	A1BG	sp|P04217|A1BG_HUMAN Alpha-1B-glycoprotein OS=Homo sapiens OX=9606 GN=A1BG PE=1 SV=4	2	22	17	16	12	15	13	9	15	14	18	14	13	15	19	18	15	14	14	15	16	18	17	16	12	15	13	9	15	14	18	14	13	15	19	18	15	14	14	15	16	18	63.6	63.6	63.6
P07954	P07954	Fumarate hydratase, mitochondrial	FH	sp|P07954|FUMH_HUMAN Fumarate hydratase, mitochondrial OS=Homo sapiens OX=9606 GN=FH PE=1 SV=3	1	22	15	7	6	12	3	9	18	19	16	8	19	4	13	11	21	8	19	8	15	7	15	7	6	12	3	9	18	19	16	8	19	4	13	11	21	8	19	8	15	7	56.3	56.3	56.3
P09622	P09622	Dihydrolipoyl dehydrogenase, mitochondrial	DLD	sp|P09622|DLDH_HUMAN Dihydrolipoyl dehydrogenase, mitochondrial OS=Homo sapiens OX=9606 GN=DLD PE=1 SV=2	1	22	14	6	7	7	2	5	15	19	13	10	17	6	19	10	19	9	15	9	17	6	14	6	7	7	2	5	15	19	13	10	17	6	19	10	19	9	15	9	17	6	46.2	46.2	46.2
P11310	P11310	Medium-chain specific acyl-CoA dehydrogenase, mitochondrial	ACADM	sp|P11310|ACADM_HUMAN Medium-chain specific acyl-CoA dehydrogenase, mitochondrial OS=Homo sapiens OX=9606 GN=ACADM PE=1 SV=1	1	22	14	3	2	5	2	3	10	12	7	6	16	2	10	3	18	4	12	6	15	4	14	3	2	5	2	3	10	12	7	6	16	2	10	3	18	4	12	6	15	4	54.6	54.6	54.6
P13716	P13716	Delta-aminolevulinic acid dehydratase	ALAD	sp|P13716|HEM2_HUMAN Delta-aminolevulinic acid dehydratase OS=Homo sapiens OX=9606 GN=ALAD PE=1 SV=1	1	22	14	6	8	12	7	7	15	19	19	11	16	6	6	7	13	10	12	12	15	13	14	6	8	12	7	7	15	19	19	11	16	6	6	7	13	10	12	12	15	13	73.9	73.9	73.9
P13804	P13804	Electron transfer flavoprotein subunit alpha, mitochondrial	ETFA	sp|P13804|ETFA_HUMAN Electron transfer flavoprotein subunit alpha, mitochondrial OS=Homo sapiens OX=9606 GN=ETFA PE=1 SV=1	1	22	16	5	4	12	5	9	16	18	17	12	16	6	16	11	19	10	17	10	19	10	16	5	4	12	5	9	16	18	17	12	16	6	16	11	19	10	17	10	19	10	75.4	75.4	75.4
P16930	P16930	Fumarylacetoacetase	FAH	sp|P16930|FAAA_HUMAN Fumarylacetoacetase OS=Homo sapiens OX=9606 GN=FAH PE=1 SV=2	1	22	20	12	13	15	5	11	19	21	16	11	22	11	20	11	19	13	19	13	20	12	20	12	13	15	5	11	19	21	16	11	22	11	20	11	19	13	19	13	20	12	73.3	73.3	73.3
P18669;P15259;Q8N0Y7	P18669	Phosphoglycerate mutase 1	PGAM1	sp|P18669|PGAM1_HUMAN Phosphoglycerate mutase 1 OS=Homo sapiens OX=9606 GN=PGAM1 PE=1 SV=2	3	22	19	14	8	15	12	11	15	19	16	18	18	13	13	14	17	14	18	15	21	10	19	14	8	15	12	11	15	19	16	18	18	13	13	14	17	14	18	15	21	10	88.2	88.2	88.2
P20700	P20700	Lamin-B1	LMNB1	sp|P20700|LMNB1_HUMAN Lamin-B1 OS=Homo sapiens OX=9606 GN=LMNB1 PE=1 SV=2	1	22	18	8	6	8	1	6	14	10	10	9	15	4	14	8	8	10	15	10	8	2	18	8	6	8	1	6	14	10	10	9	15	4	14	8	8	10	15	10	8	2	49.1	43.7	43.7
P29590	P29590	Protein PML	PML	sp|P29590|PML_HUMAN Protein PML OS=Homo sapiens OX=9606 GN=PML PE=1 SV=3	1	22	14	1	5	3	0	5	14	18	7	7	15	0	12	7	15	5	19	11	11	2	14	1	5	3	0	5	14	18	7	7	15	0	12	7	15	5	19	11	11	2	36.5	36.5	36.5
P31323	P31323	cAMP-dependent protein kinase type II-beta regulatory subunit	PRKAR2B	sp|P31323|KAP3_HUMAN cAMP-dependent protein kinase type II-beta regulatory subunit OS=Homo sapiens OX=9606 GN=PRKAR2B PE=1 SV=3	1	22	19	13	11	14	3	14	19	19	17	18	20	13	22	17	19	15	18	11	18	18	19	13	11	14	3	14	19	19	17	18	20	13	22	17	19	15	18	11	18	18	63.9	56.9	56.9
P35237	P35237	Serpin B6	SERPINB6	sp|P35237|SPB6_HUMAN Serpin B6 OS=Homo sapiens OX=9606 GN=SERPINB6 PE=1 SV=3	1	22	14	8	10	12	8	13	16	18	13	16	17	11	12	12	15	14	11	11	16	10	13	7	9	11	7	12	15	17	12	15	16	10	11	11	14	13	10	10	15	9	68.6	68.6	68.6
P35606	P35606	Coatomer subunit beta	COPB2	sp|P35606|COPB2_HUMAN Coatomer subunit beta OS=Homo sapiens OX=9606 GN=COPB2 PE=1 SV=2	1	22	18	2	3	2	1	7	11	17	11	11	19	3	15	8	12	10	13	9	9	6	18	2	3	2	1	7	11	17	11	11	19	3	15	8	12	10	13	9	9	6	34.8	34.8	34.8
P36776	P36776	Lon protease homolog, mitochondrial	LONP1	sp|P36776|LONM_HUMAN Lon protease homolog, mitochondrial OS=Homo sapiens OX=9606 GN=LONP1 PE=1 SV=2	1	22	16	3	4	4	1	4	13	14	5	2	18	0	17	6	15	6	13	4	11	1	16	3	4	4	1	4	13	14	5	2	18	0	17	6	15	6	13	4	11	1	36	36	36
P40926	P40926	Malate dehydrogenase, mitochondrial	MDH2	sp|P40926|MDHM_HUMAN Malate dehydrogenase, mitochondrial OS=Homo sapiens OX=9606 GN=MDH2 PE=1 SV=3	1	22	13	10	10	16	12	17	20	20	21	18	17	15	16	17	19	18	19	18	21	19	13	10	10	16	12	17	20	20	21	18	17	15	16	17	19	18	19	18	21	19	66.3	66.3	66.3
P42224	P42224	Signal transducer and activator of transcription 1-alpha/beta	STAT1	sp|P42224|STAT1_HUMAN Signal transducer and activator of transcription 1-alpha/beta OS=Homo sapiens OX=9606 GN=STAT1 PE=1 SV=2	1	22	13	3	6	8	1	4	12	13	5	7	18	3	16	13	10	12	12	7	9	3	13	3	6	8	1	4	12	13	5	7	18	3	16	13	10	12	12	7	9	3	38.4	38.4	38.4
P48449	P48449	Lanosterol synthase	LSS	sp|P48449|LSS_HUMAN Lanosterol synthase OS=Homo sapiens OX=9606 GN=LSS PE=1 SV=1	1	22	18	13	8	6	0	11	13	19	8	13	14	6	9	8	16	11	10	13	9	8	18	13	8	6	0	11	13	19	8	13	14	6	9	8	16	11	10	13	9	8	39.5	39.5	39.5
P50502;Q8NFI4;Q8IZP2	P50502;Q8NFI4	Hsc70-interacting protein; Putative protein FAM10A5	ST13;ST13P5	sp|P50502|F10A1_HUMAN Hsc70-interacting protein OS=Homo sapiens OX=9606 GN=ST13 PE=1 SV=2;sp|Q8NFI4|F10A5_HUMAN Putative protein FAM10A5 OS=Homo sapiens OX=9606 GN=ST13P5 PE=5 SV=1	3	22	14	6	7	8	7	6	9	9	14	8	11	6	15	11	10	8	8	8	15	6	14	6	7	8	7	6	9	9	14	8	11	6	15	11	10	8	8	8	15	6	43.6	43.6	43.6
P61247	P61247	40S ribosomal protein S3a	RPS3A	sp|P61247|RS3A_HUMAN 40S ribosomal protein S3a OS=Homo sapiens OX=9606 GN=RPS3A PE=1 SV=2	1	22	14	10	13	11	8	12	14	19	18	13	19	12	18	14	15	13	16	14	17	14	14	10	13	11	8	12	14	19	18	13	19	12	18	14	15	13	16	14	17	14	66.7	66.7	66.7
Q01469;A8MUU1	Q01469	Fatty acid-binding protein 5	FABP5	sp|Q01469|FABP5_HUMAN Fatty acid-binding protein 5 OS=Homo sapiens OX=9606 GN=FABP5 PE=1 SV=3	2	22	16	12	11	14	7	12	16	16	20	16	16	13	18	14	16	13	15	13	21	15	16	12	11	14	7	12	16	16	20	16	16	13	18	14	16	13	15	13	21	15	93.3	93.3	93.3
Q05655;Q04759	Q05655	Protein kinase C delta type	PRKCD	sp|Q05655|KPCD_HUMAN Protein kinase C delta type OS=Homo sapiens OX=9606 GN=PRKCD PE=1 SV=2	2	22	14	3	1	4	1	2	10	14	8	2	17	3	10	6	7	4	10	2	7	1	14	3	1	4	1	2	10	14	8	2	17	3	10	6	7	4	10	2	7	1	40.4	40.4	40.4
Q06278	Q06278	Aldehyde oxidase	AOX1	sp|Q06278|AOXA_HUMAN Aldehyde oxidase OS=Homo sapiens OX=9606 GN=AOX1 PE=1 SV=2	1	22	8	14	8	11	7	5	3	11	5	15	4	9	4	15	1	14	1	7	10	12	8	14	8	11	7	5	3	11	5	15	4	9	4	15	1	14	1	7	10	12	26.2	26.2	26.2
Q16658	Q16658	Fascin	FSCN1	sp|Q16658|FSCN1_HUMAN Fascin OS=Homo sapiens OX=9606 GN=FSCN1 PE=1 SV=3	1	22	18	12	5	11	6	13	11	15	14	14	19	10	18	12	12	13	13	13	13	8	18	12	5	11	6	13	11	15	14	14	19	10	18	12	12	13	13	13	13	8	55.4	55.4	55.4
Q63ZY3	Q63ZY3	KN motif and ankyrin repeat domain-containing protein 2	KANK2	sp|Q63ZY3|KANK2_HUMAN KN motif and ankyrin repeat domain-containing protein 2 OS=Homo sapiens OX=9606 GN=KANK2 PE=1 SV=1	1	22	14	10	7	9	5	13	14	18	10	14	14	9	16	12	12	13	14	8	13	10	13	10	7	8	5	12	13	17	10	13	13	9	15	11	11	13	13	8	12	9	33.5	33.5	31.5
Q96I99	Q96I99	Succinate--CoA ligase [GDP-forming] subunit beta, mitochondrial	SUCLG2	sp|Q96I99|SUCB2_HUMAN Succinate--CoA ligase [GDP-forming] subunit beta, mitochondrial OS=Homo sapiens OX=9606 GN=SUCLG2 PE=1 SV=2	1	22	9	2	2	10	2	10	17	21	15	9	19	8	9	7	22	11	16	12	17	8	9	2	2	10	2	10	17	21	15	9	19	8	9	7	22	11	16	12	17	8	58.6	58.6	58.6
Q9H6R3	Q9H6R3	Acyl-CoA synthetase short-chain family member 3, mitochondrial	ACSS3	sp|Q9H6R3|ACSS3_HUMAN Acyl-CoA synthetase short-chain family member 3, mitochondrial OS=Homo sapiens OX=9606 GN=ACSS3 PE=1 SV=1	1	22	13	7	5	7	1	3	6	18	9	6	15	2	14	7	22	8	10	3	13	4	13	7	5	7	1	3	6	18	9	6	15	2	14	7	22	8	10	3	13	4	45.6	45.6	45.6
Q9NP74	Q9NP74	Palmdelphin	PALMD	sp|Q9NP74|PALMD_HUMAN Palmdelphin OS=Homo sapiens OX=9606 GN=PALMD PE=1 SV=1	1	22	18	4	2	8	1	1	12	15	13	3	19	5	16	8	16	4	19	2	10	0	18	4	2	8	1	1	12	15	13	3	19	5	16	8	16	4	19	2	10	0	49.2	49.2	49.2
Q9NVA2	Q9NVA2	Septin-11	SEPTIN11	sp|Q9NVA2|SEP11_HUMAN Septin-11 OS=Homo sapiens OX=9606 GN=SEPTIN11 PE=1 SV=3	1	22	20	13	7	13	6	11	16	22	16	15	20	14	19	18	18	15	15	13	17	14	13	7	4	8	5	6	9	13	9	8	12	9	11	11	10	9	8	8	9	8	54.1	54.1	34.5
Q9UPQ0	Q9UPQ0	LIM and calponin homology domains-containing protein 1	LIMCH1	sp|Q9UPQ0|LIMC1_HUMAN LIM and calponin homology domains-containing protein 1 OS=Homo sapiens OX=9606 GN=LIMCH1 PE=1 SV=4	1	22	11	1	0	1	0	1	6	13	5	0	16	0	12	1	5	0	9	1	6	0	11	1	0	1	0	1	6	13	5	0	16	0	12	1	5	0	9	1	6	0	29.8	29.8	29.8
O00151	O00151	PDZ and LIM domain protein 1	PDLIM1	sp|O00151|PDLI1_HUMAN PDZ and LIM domain protein 1 OS=Homo sapiens OX=9606 GN=PDLIM1 PE=1 SV=4	1	21	12	7	9	5	3	12	13	19	11	12	16	8	19	12	11	11	17	15	10	8	12	7	9	5	3	12	13	19	11	12	16	8	19	12	11	11	17	15	10	8	87.5	87.5	87.5
O00764	O00764	Pyridoxal kinase	PDXK	sp|O00764|PDXK_HUMAN Pyridoxal kinase OS=Homo sapiens OX=9606 GN=PDXK PE=1 SV=1	1	21	14	5	7	8	3	5	14	16	13	10	18	7	12	8	15	9	12	9	18	8	14	5	7	8	3	5	14	16	13	10	18	7	12	8	15	9	12	9	18	8	71.2	71.2	71.2
O15144	O15144	Actin-related protein 2/3 complex subunit 2	ARPC2	sp|O15144|ARPC2_HUMAN Actin-related protein 2/3 complex subunit 2 OS=Homo sapiens OX=9606 GN=ARPC2 PE=1 SV=1	1	21	16	8	9	9	3	7	11	12	9	9	15	2	12	10	10	9	9	7	12	11	16	8	9	9	3	7	11	12	9	9	15	2	12	10	10	9	9	7	12	11	72.7	72.7	72.7
O43865	O43865	S-adenosylhomocysteine hydrolase-like protein 1	AHCYL1	sp|O43865|SAHH2_HUMAN S-adenosylhomocysteine hydrolase-like protein 1 OS=Homo sapiens OX=9606 GN=AHCYL1 PE=1 SV=2	1	21	18	4	4	7	1	4	10	17	8	12	19	6	14	10	10	11	9	7	10	2	9	2	1	3	0	2	4	9	2	5	11	3	7	5	5	4	4	3	4	0	53.8	53.8	36.6
O75131;Q8IYJ1;Q96A23;O95741;Q86YQ8;Q9UBL6	O75131	Copine-3	CPNE3	sp|O75131|CPNE3_HUMAN Copine-3 OS=Homo sapiens OX=9606 GN=CPNE3 PE=1 SV=1	6	21	16	11	8	12	3	13	17	18	9	14	17	6	17	13	16	13	18	13	11	6	15	10	7	11	2	12	16	17	8	13	16	5	16	12	15	12	17	12	10	5	48.6	48.6	48.6
O94905	O94905	Erlin-2	ERLIN2	sp|O94905|ERLN2_HUMAN Erlin-2 OS=Homo sapiens OX=9606 GN=ERLIN2 PE=1 SV=1	1	21	12	12	9	15	3	14	11	13	14	15	16	9	12	12	11	15	11	12	11	11	9	8	7	12	2	11	9	11	11	13	13	6	10	10	9	11	8	9	8	8	67.6	67.6	59
P09651;A0A2R8Y4L2	P09651;A0A2R8Y4L2	Heterogeneous nuclear ribonucleoprotein A1; Heterogeneous nuclear ribonucleoprotein A1-like 3	HNRNPA1;HNRNPA1L3	sp|P09651|ROA1_HUMAN Heterogeneous nuclear ribonucleoprotein A1 OS=Homo sapiens OX=9606 GN=HNRNPA1 PE=1 SV=5;sp|A0A2R8Y4L2|RA1L3_HUMAN Heterogeneous nuclear ribonucleoprotein A1-like 3 OS=Homo sapiens OX=9606 GN=HNRNPA1L3 PE=4 SV=1	2	21	18	12	12	15	14	14	17	16	13	15	16	13	16	15	15	17	17	17	13	11	7	4	5	5	5	4	6	6	6	5	5	5	6	5	6	6	6	6	6	5	54	52.2	23.4
P10515	P10515	Dihydrolipoyllysine-residue acetyltransferase component of pyruvate dehydrogenase complex, mitochondrial	DLAT	sp|P10515|ODP2_HUMAN Dihydrolipoyllysine-residue acetyltransferase component of pyruvate dehydrogenase complex, mitochondrial OS=Homo sapiens OX=9606 GN=DLAT PE=1 SV=3	1	21	12	5	6	7	3	8	13	15	11	7	17	5	12	8	18	9	16	8	19	4	12	5	6	7	3	8	13	15	11	7	17	5	12	8	18	9	16	8	19	4	38.3	38.3	38.3
P10909	P10909	Clusterin	CLU	sp|P10909|CLUS_HUMAN Clusterin OS=Homo sapiens OX=9606 GN=CLU PE=1 SV=1	1	21	15	12	13	12	11	8	12	8	14	11	13	13	15	12	8	11	12	10	13	14	15	12	13	12	11	8	12	8	14	11	13	13	15	12	8	11	12	10	13	14	39.6	39.6	39.6
P12429	P12429	Annexin A3	ANXA3	sp|P12429|ANXA3_HUMAN Annexin A3 OS=Homo sapiens OX=9606 GN=ANXA3 PE=1 SV=3	1	21	19	8	4	8	1	6	15	19	13	7	18	7	18	9	19	8	12	8	10	3	19	8	4	8	1	6	15	19	13	7	18	7	18	9	19	8	12	8	10	3	73.1	73.1	73.1
P12956	P12956	X-ray repair cross-complementing protein 6	XRCC6	sp|P12956|XRCC6_HUMAN X-ray repair cross-complementing protein 6 OS=Homo sapiens OX=9606 GN=XRCC6 PE=1 SV=2	1	21	14	13	14	14	7	18	14	19	11	14	15	12	16	15	16	18	17	17	9	9	14	13	14	14	7	18	14	19	11	14	15	12	16	15	16	18	17	17	9	9	43	43	43
P14868	P14868	Aspartate--tRNA ligase, cytoplasmic	DARS1	sp|P14868|SYDC_HUMAN Aspartate--tRNA ligase, cytoplasmic OS=Homo sapiens OX=9606 GN=DARS1 PE=1 SV=2	1	21	13	5	6	7	2	6	15	17	10	8	20	3	12	8	13	12	16	8	9	5	13	5	6	7	2	6	15	17	10	8	20	3	12	8	13	12	16	8	9	5	50.3	50.3	50.3
P23528	P23528	Cofilin-1	CFL1	sp|P23528|COF1_HUMAN Cofilin-1 OS=Homo sapiens OX=9606 GN=CFL1 PE=1 SV=3	1	21	14	13	14	17	15	13	15	18	17	15	17	15	12	12	15	15	17	13	17	14	10	9	10	13	11	9	11	14	12	11	13	11	8	9	11	11	13	9	13	10	91.6	91.6	66.3
P43034	P43034	Platelet-activating factor acetylhydrolase IB subunit beta	PAFAH1B1	sp|P43034|LIS1_HUMAN Platelet-activating factor acetylhydrolase IB subunit beta OS=Homo sapiens OX=9606 GN=PAFAH1B1 PE=1 SV=2	1	21	19	5	4	7	2	5	12	18	10	14	19	5	14	8	11	7	13	9	12	6	19	5	4	7	2	5	12	18	10	14	19	5	14	8	11	7	13	9	12	6	61.7	61.7	61.7
P49588	P49588	Alanine--tRNA ligase, cytoplasmic	AARS1	sp|P49588|SYAC_HUMAN Alanine--tRNA ligase, cytoplasmic OS=Homo sapiens OX=9606 GN=AARS1 PE=1 SV=2	1	21	16	6	3	6	0	2	10	13	9	7	16	4	11	9	7	8	4	4	14	5	16	6	3	6	0	2	10	13	9	7	16	4	11	9	7	8	4	4	14	5	34.8	34.8	34.8
P51178	P51178	1-phosphatidylinositol 4,5-bisphosphate phosphodiesterase delta-1	PLCD1	sp|P51178|PLCD1_HUMAN 1-phosphatidylinositol 4,5-bisphosphate phosphodiesterase delta-1 OS=Homo sapiens OX=9606 GN=PLCD1 PE=1 SV=2	1	21	16	18	6	12	12	11	13	16	16	14	15	12	9	11	13	12	13	12	16	10	16	18	6	12	12	11	13	15	15	13	14	12	8	11	12	12	13	12	15	10	47.9	47.9	46.7
P52789	P52789	Hexokinase-2	HK2	sp|P52789|HXK2_HUMAN Hexokinase-2 OS=Homo sapiens OX=9606 GN=HK2 PE=1 SV=2	1	21	18	0	1	0	0	1	7	6	2	0	18	0	10	0	8	0	2	0	5	0	18	0	1	0	0	1	7	6	2	0	18	0	10	0	8	0	2	0	5	0	35.1	31	31
P53396	P53396	ATP-citrate synthase	ACLY	sp|P53396|ACLY_HUMAN ATP-citrate synthase OS=Homo sapiens OX=9606 GN=ACLY PE=1 SV=3	1	21	15	10	4	7	1	4	9	11	12	7	12	2	16	10	9	12	11	7	4	2	15	10	4	7	1	4	9	11	12	7	12	2	16	10	9	12	11	7	4	2	27.1	27.1	27.1
P54136	P54136	Arginine--tRNA ligase, cytoplasmic	RARS1	sp|P54136|SYRC_HUMAN Arginine--tRNA ligase, cytoplasmic OS=Homo sapiens OX=9606 GN=RARS1 PE=1 SV=2	1	21	12	3	6	2	3	5	4	11	8	5	15	3	9	8	8	7	8	7	6	4	12	3	6	2	3	5	4	11	8	5	15	3	9	8	8	7	8	7	6	4	38.8	38.8	38.8
Q96CX2;Q68DU8;Q6ZWB6	Q96CX2	BTB/POZ domain-containing protein KCTD12	KCTD12	sp|Q96CX2|KCD12_HUMAN BTB/POZ domain-containing protein KCTD12 OS=Homo sapiens OX=9606 GN=KCTD12 PE=1 SV=1	3	21	18	11	9	13	9	11	14	18	15	12	15	11	17	14	11	11	14	15	14	9	18	11	9	13	9	11	14	18	15	12	15	11	17	14	11	11	14	15	14	9	60	60	60
Q9BTV4	Q9BTV4	Transmembrane protein 43	TMEM43	sp|Q9BTV4|TMM43_HUMAN Transmembrane protein 43 OS=Homo sapiens OX=9606 GN=TMEM43 PE=1 SV=1	1	21	8	7	7	17	14	12	15	16	16	15	16	10	13	14	10	14	16	13	12	14	8	7	7	17	14	12	15	16	16	15	16	10	13	14	10	14	16	13	12	14	57.8	57.8	57.8
Q9Y2J2	Q9Y2J2	Band 4.1-like protein 3	EPB41L3	sp|Q9Y2J2|E41L3_HUMAN Band 4.1-like protein 3 OS=Homo sapiens OX=9606 GN=EPB41L3 PE=1 SV=2	1	21	11	12	6	12	5	7	13	17	10	17	14	10	14	17	5	15	12	11	10	5	11	12	6	12	5	7	13	17	10	17	14	10	14	17	5	15	12	11	10	5	35.3	30.1	30.1
P00915	P00915	Carbonic anhydrase 1	CA1	sp|P00915|CAH1_HUMAN Carbonic anhydrase 1 OS=Homo sapiens OX=9606 GN=CA1 PE=1 SV=2	1	20	20	17	14	16	17	15	18	18	20	16	18	13	17	18	18	18	18	18	20	18	20	17	14	16	17	15	18	18	20	16	18	13	17	18	18	18	18	18	20	18	78.9	78.9	78.9
P04196	P04196	Histidine-rich glycoprotein	HRG	sp|P04196|HRG_HUMAN Histidine-rich glycoprotein OS=Homo sapiens OX=9606 GN=HRG PE=1 SV=1	1	20	15	12	13	15	13	6	12	13	18	14	13	15	17	16	11	10	19	13	14	16	15	12	13	15	13	6	12	13	18	14	13	15	17	16	11	10	19	13	14	16	37.3	37.3	37.3
P09543	P09543	2,3-cyclic-nucleotide 3-phosphodiesterase	CNP	sp|P09543|CN37_HUMAN 2,3-cyclic-nucleotide 3-phosphodiesterase OS=Homo sapiens OX=9606 GN=CNP PE=1 SV=2	1	20	15	4	3	5	1	4	11	15	7	7	16	2	8	8	10	7	12	4	8	4	15	4	3	5	1	4	11	15	7	7	16	2	8	8	10	7	12	4	8	4	51.1	51.1	51.1
P11940;Q4VXU2;Q5JQF8;Q96DU9	P11940	Polyadenylate-binding protein 1	PABPC1	sp|P11940|PABP1_HUMAN Polyadenylate-binding protein 1 OS=Homo sapiens OX=9606 GN=PABPC1 PE=1 SV=2	4	20	13	10	7	9	7	9	12	18	18	11	16	7	14	8	14	11	13	10	15	10	5	2	1	2	2	0	4	5	6	3	4	1	5	1	5	3	5	1	5	3	31.6	31.6	9
P12955	P12955	Xaa-Pro dipeptidase	PEPD	sp|P12955|PEPD_HUMAN Xaa-Pro dipeptidase OS=Homo sapiens OX=9606 GN=PEPD PE=1 SV=3	1	20	9	7	6	6	3	6	13	15	10	12	19	4	14	13	10	8	11	11	11	7	9	7	6	6	3	6	13	15	10	12	19	4	14	13	10	8	11	11	11	7	50.5	50.5	50.5
P21266	P21266	Glutathione S-transferase Mu 3	GSTM3	sp|P21266|GSTM3_HUMAN Glutathione S-transferase Mu 3 OS=Homo sapiens OX=9606 GN=GSTM3 PE=1 SV=3	1	20	16	14	6	10	11	10	5	19	4	12	14	13	11	11	9	12	9	12	5	11	15	13	6	9	10	10	5	17	4	12	12	12	9	10	9	11	8	11	4	10	85.8	85.8	78.7
P21980	P21980	Protein-glutamine gamma-glutamyltransferase 2	TGM2	sp|P21980|TGM2_HUMAN Protein-glutamine gamma-glutamyltransferase 2 OS=Homo sapiens OX=9606 GN=TGM2 PE=1 SV=2	1	20	15	12	7	8	2	7	14	12	8	9	9	10	12	12	8	11	16	14	5	9	15	12	7	8	2	7	14	12	8	9	9	10	12	12	8	11	16	14	5	9	40.9	40.9	40.9
P23284	P23284	Peptidyl-prolyl cis-trans isomerase B	PPIB	sp|P23284|PPIB_HUMAN Peptidyl-prolyl cis-trans isomerase B OS=Homo sapiens OX=9606 GN=PPIB PE=1 SV=2	1	20	12	13	11	11	9	11	15	15	12	13	15	11	14	12	15	13	13	14	15	11	12	13	11	11	9	11	15	15	12	13	15	11	14	12	15	13	13	14	15	11	67.1	67.1	67.1
P24298	P24298	Alanine aminotransferase 1	GPT	sp|P24298|ALAT1_HUMAN Alanine aminotransferase 1 OS=Homo sapiens OX=9606 GN=GPT PE=1 SV=3	1	20	11	3	1	0	2	0	1	16	7	1	19	0	10	1	18	1	6	0	13	0	11	3	1	0	2	0	1	15	7	1	17	0	10	1	17	1	6	0	11	0	55	55	50
P27105	P27105	Stomatin	STOM	sp|P27105|STOM_HUMAN Stomatin OS=Homo sapiens OX=9606 GN=STOM PE=1 SV=3	1	20	6	9	4	15	13	11	15	17	17	17	15	11	8	14	14	15	15	13	16	15	6	9	4	15	13	11	15	17	17	17	15	11	8	14	14	15	15	13	16	15	78.5	78.5	78.5
P43686	P43686	26S proteasome regulatory subunit 6B	PSMC4	sp|P43686|PRS6B_HUMAN 26S proteasome regulatory subunit 6B OS=Homo sapiens OX=9606 GN=PSMC4 PE=1 SV=2	1	20	15	9	9	12	7	6	12	14	15	11	18	5	16	12	12	9	14	9	16	6	15	9	9	12	7	6	12	14	15	11	18	5	16	12	12	9	14	9	16	6	67.2	67.2	67.2
P50148;P19086;Q03113	P50148	Guanine nucleotide-binding protein G(q) subunit alpha	GNAQ	sp|P50148|GNAQ_HUMAN Guanine nucleotide-binding protein G(q) subunit alpha OS=Homo sapiens OX=9606 GN=GNAQ PE=1 SV=4	3	20	10	10	7	11	5	8	14	14	11	17	17	9	9	11	15	11	10	10	11	6	5	6	4	7	4	4	8	8	6	10	10	6	5	7	9	6	7	6	6	4	65.7	65.7	38.7
P51572	P51572	B-cell receptor-associated protein 31	BCAP31	sp|P51572|BAP31_HUMAN B-cell receptor-associated protein 31 OS=Homo sapiens OX=9606 GN=BCAP31 PE=1 SV=3	1	20	7	8	5	12	7	7	11	19	14	9	17	7	6	4	14	11	16	10	13	8	7	8	5	12	7	7	11	19	14	9	17	7	6	4	14	11	16	10	13	8	59.8	59.8	59.8
P51692	P51692	Signal transducer and activator of transcription 5B	STAT5B	sp|P51692|STA5B_HUMAN Signal transducer and activator of transcription 5B OS=Homo sapiens OX=9606 GN=STAT5B PE=1 SV=2	1	20	16	2	2	7	1	4	8	14	9	4	14	2	7	6	13	4	6	3	11	1	5	0	1	3	1	2	4	5	3	1	4	0	2	3	4	1	1	1	2	0	33.7	33.7	15.2
P54727	P54727	UV excision repair protein RAD23 homolog B	RAD23B	sp|P54727|RD23B_HUMAN UV excision repair protein RAD23 homolog B OS=Homo sapiens OX=9606 GN=RAD23B PE=1 SV=1	1	20	17	7	6	11	3	6	14	16	14	7	15	8	15	9	11	9	14	9	9	7	14	5	4	9	3	5	11	13	11	4	12	6	12	8	8	7	12	7	9	6	51.8	51.8	51.8
P61163	P61163	Alpha-centractin	ACTR1A	sp|P61163|ACTZ_HUMAN Alpha-centractin OS=Homo sapiens OX=9606 GN=ACTR1A PE=1 SV=1	1	20	13	7	8	10	7	9	10	16	10	11	18	9	11	11	13	9	14	9	12	10	7	4	4	5	4	5	5	10	7	5	12	5	7	8	7	4	7	4	7	6	64.6	64.6	42.3
P61764	P61764	Syntaxin-binding protein 1	STXBP1	sp|P61764|STXB1_HUMAN Syntaxin-binding protein 1 OS=Homo sapiens OX=9606 GN=STXBP1 PE=1 SV=1	1	20	13	8	9	7	1	8	13	14	12	7	14	6	18	8	9	10	10	5	11	6	13	8	9	7	1	8	13	14	12	7	14	6	18	8	9	10	10	5	11	6	42.8	42.8	42.8
P62873;P16520	P62873	Guanine nucleotide-binding protein G(I)/G(S)/G(T) subunit beta-1	GNB1	sp|P62873|GBB1_HUMAN Guanine nucleotide-binding protein G(I)/G(S)/G(T) subunit beta-1 OS=Homo sapiens OX=9606 GN=GNB1 PE=1 SV=3	2	20	18	15	12	16	13	16	17	18	16	15	18	17	16	16	16	16	16	16	16	14	12	9	8	9	7	10	11	10	9	8	11	10	9	9	10	9	9	10	9	7	71.5	71.5	41.2
Q07960	Q07960	Rho GTPase-activating protein 1	ARHGAP1	sp|Q07960|RHG01_HUMAN Rho GTPase-activating protein 1 OS=Homo sapiens OX=9606 GN=ARHGAP1 PE=1 SV=1	1	20	8	8	8	13	10	9	12	14	14	14	15	6	11	16	13	14	13	11	18	8	8	8	8	13	10	9	12	14	14	14	15	6	11	16	13	14	13	11	18	8	58.3	58.3	58.3
Q13561	Q13561	Dynactin subunit 2	DCTN2	sp|Q13561|DCTN2_HUMAN Dynactin subunit 2 OS=Homo sapiens OX=9606 GN=DCTN2 PE=1 SV=4	1	20	13	8	8	14	9	11	13	19	17	15	17	8	14	13	13	12	15	14	14	10	13	8	8	14	9	11	13	19	17	15	17	8	14	13	13	12	15	14	14	10	58.9	58.9	58.9
Q16531	Q16531	DNA damage-binding protein 1	DDB1	sp|Q16531|DDB1_HUMAN DNA damage-binding protein 1 OS=Homo sapiens OX=9606 GN=DDB1 PE=1 SV=1	1	20	13	5	3	9	0	4	12	12	7	13	16	3	17	7	13	8	11	6	9	4	13	5	3	9	0	4	12	12	7	13	16	3	17	7	13	8	11	6	9	4	24.5	24.5	24.5
Q16698	Q16698	2,4-dienoyl-CoA reductase [(3E)-enoyl-CoA-producing], mitochondrial	DECR1	sp|Q16698|DECR_HUMAN 2,4-dienoyl-CoA reductase [(3E)-enoyl-CoA-producing], mitochondrial OS=Homo sapiens OX=9606 GN=DECR1 PE=1 SV=1	1	20	11	4	0	7	4	8	16	17	14	9	17	4	11	7	17	8	12	9	19	9	11	4	0	7	4	8	16	17	14	9	17	4	11	7	17	8	12	9	19	9	55.8	55.8	55.8
Q5JWF2	Q5JWF2	Guanine nucleotide-binding protein G(s) subunit alpha isoforms XLas	GNAS	sp|Q5JWF2|GNAS1_HUMAN Guanine nucleotide-binding protein G(s) subunit alpha isoforms XLas OS=Homo sapiens OX=9606 GN=GNAS PE=1 SV=2	1	20	17	14	9	14	5	12	17	17	14	16	18	12	17	10	16	14	17	10	17	8	12	11	7	12	5	10	12	11	10	12	12	9	12	9	11	11	12	8	12	7	21.4	20.3	15.6
Q6YN16	Q6YN16	Hydroxysteroid dehydrogenase-like protein 2	HSDL2	sp|Q6YN16|HSDL2_HUMAN Hydroxysteroid dehydrogenase-like protein 2 OS=Homo sapiens OX=9606 GN=HSDL2 PE=1 SV=1	1	20	9	1	1	8	0	2	15	18	11	6	18	3	10	4	19	5	16	7	13	4	9	1	1	8	0	2	15	18	11	6	18	3	10	4	19	5	16	7	13	4	54.8	54.8	54.8
Q7L576;Q96F07	Q7L576	Cytoplasmic FMR1-interacting protein 1	CYFIP1	sp|Q7L576|CYFP1_HUMAN Cytoplasmic FMR1-interacting protein 1 OS=Homo sapiens OX=9606 GN=CYFIP1 PE=1 SV=1	2	20	11	2	3	6	3	7	10	13	1	9	16	4	13	8	9	8	9	6	6	1	11	2	3	6	3	7	10	13	1	9	16	4	13	8	9	8	9	6	6	1	19.3	19.3	19.3
Q9BRX8	Q9BRX8	Peroxiredoxin-like 2A	PRXL2A	sp|Q9BRX8|PXL2A_HUMAN Peroxiredoxin-like 2A OS=Homo sapiens OX=9606 GN=PRXL2A PE=1 SV=3	1	20	11	5	3	12	5	4	14	20	15	7	15	6	11	8	14	9	13	8	16	8	11	5	3	12	5	4	14	20	15	7	15	6	11	8	14	9	13	8	16	8	58.5	58.5	58.5
Q9H4A4	Q9H4A4	Aminopeptidase B	RNPEP	sp|Q9H4A4|AMPB_HUMAN Aminopeptidase B OS=Homo sapiens OX=9606 GN=RNPEP PE=1 SV=2	1	20	15	10	10	9	4	12	12	16	9	15	17	9	14	8	16	12	10	12	10	8	15	10	10	9	4	12	12	16	9	15	17	9	14	8	16	12	10	12	10	8	46	46	46
Q9NY33	Q9NY33	Dipeptidyl peptidase 3	DPP3	sp|Q9NY33|DPP3_HUMAN Dipeptidyl peptidase 3 OS=Homo sapiens OX=9606 GN=DPP3 PE=1 SV=2	1	20	12	1	5	1	0	1	7	11	5	6	12	1	11	5	4	6	7	1	8	2	12	1	5	1	0	1	7	11	5	6	12	1	11	5	4	6	7	1	8	2	44.4	44.4	44.4
Q9P2R7	Q9P2R7	Succinate--CoA ligase [ADP-forming] subunit beta, mitochondrial	SUCLA2	sp|Q9P2R7|SUCB1_HUMAN Succinate--CoA ligase [ADP-forming] subunit beta, mitochondrial OS=Homo sapiens OX=9606 GN=SUCLA2 PE=1 SV=3	1	20	7	0	2	4	0	4	13	13	14	7	15	3	14	5	17	11	12	6	11	3	7	0	2	4	0	4	13	13	14	7	15	3	14	5	17	11	12	6	11	3	50.8	50.8	50.8
Q9UIQ6	Q9UIQ6	Leucyl-cystinyl aminopeptidase	LNPEP	sp|Q9UIQ6|LCAP_HUMAN Leucyl-cystinyl aminopeptidase OS=Homo sapiens OX=9606 GN=LNPEP PE=1 SV=3	1	20	14	1	1	0	0	0	6	8	3	1	18	0	8	2	6	1	5	1	2	0	14	1	1	0	0	0	6	8	3	1	18	0	8	2	6	1	5	1	2	0	22.5	22.5	22.5
P02538;CON__P02538;CON__Q8VED5	P02538;CON__P02538	Keratin, type II cytoskeletal 6A	KRT6A	sp|P02538|K2C6A_HUMAN Keratin, type II cytoskeletal 6A OS=Homo sapiens OX=9606 GN=KRT6A PE=1 SV=3;	3	19	3	11	4	8	10	12	17	9	3	12	0	3	4	2	3	1	8	4	2	2	0	1	0	1	1	1	2	2	0	1	0	0	0	0	0	0	0	0	0	0	59.4	39.9	3.5
O00339	O00339	Matrilin-2	MATN2	sp|O00339|MATN2_HUMAN Matrilin-2 OS=Homo sapiens OX=9606 GN=MATN2 PE=1 SV=4	1	19	12	4	5	6	2	5	9	12	16	8	9	1	13	4	14	6	9	5	15	5	12	4	5	6	2	5	9	12	16	8	9	1	13	4	14	6	9	5	15	5	29.7	29.7	29.7
O43237	O43237	Cytoplasmic dynein 1 light intermediate chain 2	DYNC1LI2	sp|O43237|DC1L2_HUMAN Cytoplasmic dynein 1 light intermediate chain 2 OS=Homo sapiens OX=9606 GN=DYNC1LI2 PE=1 SV=1	1	19	16	6	8	9	0	4	9	12	1	6	16	4	10	9	6	8	8	4	5	4	15	5	8	8	0	4	8	11	1	6	15	4	10	8	6	8	7	4	5	4	58.7	58.7	56.1
O60701	O60701	UDP-glucose 6-dehydrogenase	UGDH	sp|O60701|UGDH_HUMAN UDP-glucose 6-dehydrogenase OS=Homo sapiens OX=9606 GN=UGDH PE=1 SV=1	1	19	7	13	8	14	4	15	8	7	4	16	11	13	8	17	2	16	8	15	10	11	7	13	8	14	4	15	8	7	4	16	11	13	8	17	2	16	8	15	10	11	57.1	57.1	57.1
O60749	O60749	Sorting nexin-2	SNX2	sp|O60749|SNX2_HUMAN Sorting nexin-2 OS=Homo sapiens OX=9606 GN=SNX2 PE=1 SV=2	1	19	12	6	5	11	4	7	9	15	11	8	15	3	14	9	7	11	8	8	10	7	12	6	5	11	4	7	9	15	11	8	15	3	14	9	7	11	8	8	10	7	43	38.9	38.9
O75781	O75781	Paralemmin-1	PALM	sp|O75781|PALM_HUMAN Paralemmin-1 OS=Homo sapiens OX=9606 GN=PALM PE=1 SV=2	1	19	12	6	4	8	4	3	15	17	11	6	17	6	15	8	8	9	10	4	12	5	10	5	4	8	4	3	14	16	10	6	15	6	13	7	7	8	9	4	11	4	51.7	51.7	49.6
O94826	O94826	Mitochondrial import receptor subunit TOM70	TOMM70	sp|O94826|TOM70_HUMAN Mitochondrial import receptor subunit TOM70 OS=Homo sapiens OX=9606 GN=TOMM70 PE=1 SV=1	1	19	16	4	5	4	0	4	11	16	10	6	14	3	13	6	9	6	11	4	10	1	16	4	5	4	0	4	11	16	10	6	14	3	13	6	9	6	11	4	10	1	46.1	46.1	46.1
P00491	P00491	Purine nucleoside phosphorylase	PNP	sp|P00491|PNPH_HUMAN Purine nucleoside phosphorylase OS=Homo sapiens OX=9606 GN=PNP PE=1 SV=2	1	19	13	4	6	5	7	3	12	13	17	10	10	3	4	3	10	10	13	13	9	7	13	4	6	5	7	3	12	13	17	10	10	3	4	3	10	10	13	13	9	7	78.2	78.2	78.2
P02749;CON__P17690	P02749	Beta-2-glycoprotein 1	APOH	sp|P02749|APOH_HUMAN Beta-2-glycoprotein 1 OS=Homo sapiens OX=9606 GN=APOH PE=1 SV=3	2	19	17	18	14	18	18	11	16	16	17	17	17	18	16	18	16	18	19	17	16	19	17	18	14	18	18	11	16	16	17	17	17	18	16	18	16	18	19	17	16	19	66.4	66.4	66.4
P02794	P02794	Ferritin heavy chain	FTH1	sp|P02794|FRIH_HUMAN Ferritin heavy chain OS=Homo sapiens OX=9606 GN=FTH1 PE=1 SV=2	1	19	18	15	11	17	14	16	13	19	15	17	18	15	14	14	15	16	11	12	15	14	18	15	11	17	14	16	13	19	15	17	18	15	14	14	15	16	11	12	15	14	76.5	76.5	76.5
P06756	P06756	Integrin alpha-V	ITGAV	sp|P06756|ITAV_HUMAN Integrin alpha-V OS=Homo sapiens OX=9606 GN=ITGAV PE=1 SV=2	1	19	15	4	4	7	5	6	9	10	3	6	16	8	13	9	6	7	15	7	7	4	15	4	4	7	5	6	9	10	3	6	16	8	13	9	6	7	15	7	7	4	25	25	25
P07451	P07451	Carbonic anhydrase 3	CA3	sp|P07451|CAH3_HUMAN Carbonic anhydrase 3 OS=Homo sapiens OX=9606 GN=CA3 PE=1 SV=3	1	19	11	18	9	17	4	17	11	4	8	17	5	19	4	19	19	18	6	16	10	18	11	18	9	17	4	17	11	4	8	17	5	19	4	19	19	18	6	16	10	18	78.5	78.5	78.5
P12277	P12277	Creatine kinase B-type	CKB	sp|P12277|KCRB_HUMAN Creatine kinase B-type OS=Homo sapiens OX=9606 GN=CKB PE=1 SV=1	1	19	14	11	9	14	15	11	13	15	9	10	15	12	13	12	15	15	7	11	15	9	14	11	9	14	15	11	13	15	9	10	15	12	13	12	15	15	7	11	15	9	72.4	72.4	72.4
P14314	P14314	Glucosidase 2 subunit beta	PRKCSH	sp|P14314|GLU2B_HUMAN Glucosidase 2 subunit beta OS=Homo sapiens OX=9606 GN=PRKCSH PE=1 SV=2	1	19	14	11	8	13	9	13	15	14	13	13	16	13	17	14	13	13	14	11	12	9	14	11	8	13	9	13	15	14	13	13	16	13	17	14	13	13	14	11	12	9	32.2	32.2	32.2
P14550	P14550	Aldo-keto reductase family 1 member A1	AKR1A1	sp|P14550|AK1A1_HUMAN Aldo-keto reductase family 1 member A1 OS=Homo sapiens OX=9606 GN=AKR1A1 PE=1 SV=3	1	19	10	12	11	16	11	13	16	16	15	14	17	14	13	13	14	15	14	14	15	14	10	12	11	16	11	13	16	16	15	14	17	14	13	13	14	15	14	14	15	14	75.1	75.1	75.1
P15144	P15144	Aminopeptidase N	ANPEP	sp|P15144|AMPN_HUMAN Aminopeptidase N OS=Homo sapiens OX=9606 GN=ANPEP PE=1 SV=4	1	19	8	11	11	9	9	10	7	10	2	13	10	15	2	10	2	14	10	10	2	6	8	11	11	9	9	10	7	10	2	13	10	15	2	10	2	14	10	10	2	6	24.6	24.6	24.6
P15559	P15559	NAD(P)H dehydrogenase [quinone] 1	NQO1	sp|P15559|NQO1_HUMAN NAD(P)H dehydrogenase [quinone] 1 OS=Homo sapiens OX=9606 GN=NQO1 PE=1 SV=1	1	19	10	2	1	6	1	2	9	17	15	9	17	3	0	0	7	8	13	2	12	3	10	2	1	6	1	2	9	17	15	9	17	3	0	0	7	8	13	2	12	3	47.8	47.8	47.8
P20073	P20073	Annexin A7	ANXA7	sp|P20073|ANXA7_HUMAN Annexin A7 OS=Homo sapiens OX=9606 GN=ANXA7 PE=1 SV=3	1	19	16	9	8	14	7	10	14	17	16	13	18	10	11	11	15	17	13	16	15	10	16	9	8	14	7	10	14	17	16	13	18	10	11	11	15	17	13	16	15	10	41.4	41.4	41.4
P23246	P23246	Splicing factor, proline- and glutamine-rich	SFPQ	sp|P23246|SFPQ_HUMAN Splicing factor, proline- and glutamine-rich OS=Homo sapiens OX=9606 GN=SFPQ PE=1 SV=2	1	19	16	8	6	10	4	10	14	14	10	11	16	6	14	16	10	14	13	9	9	6	15	7	6	9	4	9	13	13	9	10	15	5	13	15	9	13	12	8	8	6	31.4	31.4	30.3
P35558	P35558	Phosphoenolpyruvate carboxykinase, cytosolic [GTP]	PCK1	sp|P35558|PCKGC_HUMAN Phosphoenolpyruvate carboxykinase, cytosolic [GTP] OS=Homo sapiens OX=9606 GN=PCK1 PE=1 SV=3	1	19	6	0	0	0	0	0	0	8	3	0	8	0	7	1	19	0	5	1	13	0	6	0	0	0	0	0	0	8	3	0	8	0	7	1	19	0	5	1	13	0	42.6	38.4	38.4
P39023	P39023	60S ribosomal protein L3	RPL3	sp|P39023|RL3_HUMAN 60S ribosomal protein L3 OS=Homo sapiens OX=9606 GN=RPL3 PE=1 SV=2	1	19	15	11	11	13	6	6	12	13	10	11	16	10	16	14	13	14	16	12	17	10	13	10	11	12	6	6	11	12	10	10	14	10	15	13	13	12	14	12	15	10	42.4	42.4	37.7
P40763	P40763	Signal transducer and activator of transcription 3	STAT3	sp|P40763|STAT3_HUMAN Signal transducer and activator of transcription 3 OS=Homo sapiens OX=9606 GN=STAT3 PE=1 SV=2	1	19	11	5	2	6	0	3	9	14	6	5	14	5	13	10	6	8	10	7	13	5	11	5	2	6	0	3	9	14	6	5	14	5	13	10	6	8	10	7	13	5	35.6	35.6	35.6
P49821	P49821	NADH dehydrogenase [ubiquinone] flavoprotein 1, mitochondrial	NDUFV1	sp|P49821|NDUV1_HUMAN NADH dehydrogenase [ubiquinone] flavoprotein 1, mitochondrial OS=Homo sapiens OX=9606 GN=NDUFV1 PE=1 SV=4	1	19	13	4	5	5	3	6	10	14	12	6	17	3	16	7	16	7	13	6	16	1	13	4	5	5	3	6	10	14	12	6	17	3	16	7	16	7	13	6	16	1	61.4	61.4	61.4
P50213	P50213	Isocitrate dehydrogenase [NAD] subunit alpha, mitochondrial	IDH3A	sp|P50213|IDH3A_HUMAN Isocitrate dehydrogenase [NAD] subunit alpha, mitochondrial OS=Homo sapiens OX=9606 GN=IDH3A PE=1 SV=1	1	19	10	3	3	3	1	3	9	16	12	4	17	3	10	3	16	5	11	3	14	1	10	3	3	3	1	3	9	16	12	4	17	3	10	3	16	5	11	3	14	1	51.4	51.4	51.4
P51648;P48448;P30838;P43353	P51648	Aldehyde dehydrogenase family 3 member A2	ALDH3A2	sp|P51648|AL3A2_HUMAN Aldehyde dehydrogenase family 3 member A2 OS=Homo sapiens OX=9606 GN=ALDH3A2 PE=1 SV=1	4	19	14	5	5	9	3	4	15	18	15	14	19	7	13	9	18	11	18	9	17	7	14	5	5	9	3	4	15	18	15	14	19	7	13	9	18	11	18	9	17	7	39.6	39.6	39.6
P51911	P51911	Calponin-1	CNN1	sp|P51911|CNN1_HUMAN Calponin-1 OS=Homo sapiens OX=9606 GN=CNN1 PE=1 SV=2	1	19	2	11	7	12	19	16	6	6	2	3	3	4	10	9	3	11	3	16	3	6	1	10	7	12	18	15	6	5	1	2	3	4	10	9	2	11	2	15	3	6	64	64	61.6
P54578	P54578	Ubiquitin carboxyl-terminal hydrolase 14	USP14	sp|P54578|UBP14_HUMAN Ubiquitin carboxyl-terminal hydrolase 14 OS=Homo sapiens OX=9606 GN=USP14 PE=1 SV=3	1	19	16	3	7	6	3	3	11	14	11	6	16	3	14	5	11	6	11	11	11	4	16	3	7	6	3	3	11	14	11	6	16	3	14	5	11	6	11	11	11	4	46.4	46.4	46.4
P54920	P54920	Alpha-soluble NSF attachment protein	NAPA	sp|P54920|SNAA_HUMAN Alpha-soluble NSF attachment protein OS=Homo sapiens OX=9606 GN=NAPA PE=1 SV=3	1	19	18	13	8	14	3	14	15	17	16	14	19	7	11	9	16	15	17	17	16	10	16	12	8	13	2	13	14	15	14	13	17	6	9	8	14	14	16	15	14	10	86.4	86.4	74.9
P60842	P60842	Eukaryotic initiation factor 4A-I	EIF4A1	sp|P60842|IF4A1_HUMAN Eukaryotic initiation factor 4A-I OS=Homo sapiens OX=9606 GN=EIF4A1 PE=1 SV=1	1	19	16	7	9	10	4	11	13	18	14	14	17	10	16	8	13	9	11	11	12	12	6	2	4	4	0	4	5	8	6	6	7	2	7	3	6	3	5	4	6	5	57.6	57.6	30.8
P69905;P02008	P69905	Hemoglobin subunit alpha	HBA2	sp|P69905|HBA_HUMAN Hemoglobin subunit alpha OS=Homo sapiens OX=9606 GN=HBA2 PE=1 SV=2	2	19	15	12	11	11	11	10	14	14	18	13	11	11	11	12	12	12	12	13	18	13	10	8	7	7	7	6	9	9	13	9	7	7	7	8	8	8	8	9	13	9	99.3	99.3	88
Q06323	Q06323	Proteasome activator complex subunit 1	PSME1	sp|Q06323|PSME1_HUMAN Proteasome activator complex subunit 1 OS=Homo sapiens OX=9606 GN=PSME1 PE=1 SV=1	1	19	13	6	8	8	6	9	11	12	14	10	11	7	9	9	9	6	10	7	10	10	13	6	8	8	6	9	11	12	14	10	11	7	9	9	9	6	10	7	10	10	75.1	75.1	75.1
Q12906;Q96SI9	Q12906	Interleukin enhancer-binding factor 3	ILF3	sp|Q12906|ILF3_HUMAN Interleukin enhancer-binding factor 3 OS=Homo sapiens OX=9606 GN=ILF3 PE=1 SV=3	2	19	11	6	6	9	0	5	10	14	7	9	13	2	13	10	5	11	15	8	5	8	11	6	6	9	0	5	10	14	7	9	13	2	13	10	5	11	15	8	5	8	25.4	25.4	25.4
Q14847	Q14847	LIM and SH3 domain protein 1	LASP1	sp|Q14847|LASP1_HUMAN LIM and SH3 domain protein 1 OS=Homo sapiens OX=9606 GN=LASP1 PE=1 SV=2	1	19	16	11	8	11	9	14	17	17	16	15	19	12	18	16	13	15	14	12	15	11	16	11	8	11	9	14	17	17	16	15	19	12	18	16	13	15	14	12	15	11	56.3	56.3	56.3
Q8WVM8	Q8WVM8	Sec1 family domain-containing protein 1	SCFD1	sp|Q8WVM8|SCFD1_HUMAN Sec1 family domain-containing protein 1 OS=Homo sapiens OX=9606 GN=SCFD1 PE=1 SV=4	1	19	10	2	6	6	0	3	5	11	5	4	13	1	8	6	6	3	10	3	11	4	10	2	6	6	0	3	5	11	5	4	13	1	8	6	6	3	10	3	11	4	50.6	50.6	50.6
Q99497	Q99497	Parkinson disease protein 7	PARK7	sp|Q99497|PARK7_HUMAN Parkinson disease protein 7 OS=Homo sapiens OX=9606 GN=PARK7 PE=1 SV=2	1	19	13	11	7	11	9	9	12	16	13	14	12	10	9	8	12	13	10	11	16	14	13	11	7	11	9	9	12	16	13	14	12	10	9	8	12	13	10	11	16	14	79.9	79.9	79.9
Q9NRN5	Q9NRN5	Olfactomedin-like protein 3	OLFML3	sp|Q9NRN5|OLFL3_HUMAN Olfactomedin-like protein 3 OS=Homo sapiens OX=9606 GN=OLFML3 PE=2 SV=1	1	19	0	16	10	10	17	13	1	0	2	13	0	17	4	18	1	15	0	16	1	11	0	16	10	10	17	13	1	0	2	13	0	17	4	18	1	15	0	16	1	11	51.5	51.5	51.5
Q9NTX5	Q9NTX5	Ethylmalonyl-CoA decarboxylase	ECHDC1	sp|Q9NTX5|ECHD1_HUMAN Ethylmalonyl-CoA decarboxylase OS=Homo sapiens OX=9606 GN=ECHDC1 PE=1 SV=2	1	19	13	3	0	10	1	3	12	16	11	10	16	5	8	9	16	12	12	7	17	10	13	3	0	10	1	3	12	16	11	10	16	5	8	9	16	12	12	7	17	10	75.6	75.6	75.6
Q9NVD7	Q9NVD7	Alpha-parvin	PARVA	sp|Q9NVD7|PARVA_HUMAN Alpha-parvin OS=Homo sapiens OX=9606 GN=PARVA PE=1 SV=1	1	19	10	3	5	13	9	8	14	16	16	13	18	8	9	8	15	10	15	14	14	8	9	3	4	12	8	6	12	14	14	11	16	6	8	7	13	8	13	12	12	7	42.2	42.2	38.2
Q9UNH7;Q86XE0	Q9UNH7	Sorting nexin-6	SNX6	sp|Q9UNH7|SNX6_HUMAN Sorting nexin-6 OS=Homo sapiens OX=9606 GN=SNX6 PE=1 SV=1	2	19	12	5	6	7	4	6	10	9	9	10	14	8	16	11	6	7	12	6	8	8	12	5	6	7	4	6	10	9	9	10	14	8	16	11	6	7	12	6	8	8	51.5	51.5	51.5
Q9Y4L1	Q9Y4L1	Hypoxia up-regulated protein 1	HYOU1	sp|Q9Y4L1|HYOU1_HUMAN Hypoxia up-regulated protein 1 OS=Homo sapiens OX=9606 GN=HYOU1 PE=1 SV=1	1	19	13	6	7	7	3	4	9	12	4	9	13	5	9	6	8	5	10	4	6	5	13	6	7	7	3	4	9	12	4	9	13	5	9	6	8	5	10	4	6	5	27.8	27.8	27.8
O00429	O00429	Dynamin-1-like protein	DNM1L	sp|O00429|DNM1L_HUMAN Dynamin-1-like protein OS=Homo sapiens OX=9606 GN=DNM1L PE=1 SV=2	1	18	10	5	6	6	0	7	7	14	6	10	13	4	9	3	11	7	9	5	7	1	10	5	6	6	0	7	7	14	6	10	13	4	9	3	11	7	9	5	7	1	31.2	31.2	31.2
O43242	O43242	26S proteasome non-ATPase regulatory subunit 3	PSMD3	sp|O43242|PSMD3_HUMAN 26S proteasome non-ATPase regulatory subunit 3 OS=Homo sapiens OX=9606 GN=PSMD3 PE=1 SV=2	1	18	15	1	5	6	4	3	10	13	9	7	16	4	8	5	11	6	13	7	6	4	15	1	5	6	4	3	10	13	9	7	16	4	8	5	11	6	13	7	6	4	37.3	37.3	37.3
O43776	O43776	Asparagine--tRNA ligase, cytoplasmic	NARS1	sp|O43776|SYNC_HUMAN Asparagine--tRNA ligase, cytoplasmic OS=Homo sapiens OX=9606 GN=NARS1 PE=1 SV=1	1	18	15	7	3	9	3	8	11	14	7	8	16	5	14	12	12	10	8	7	11	5	15	7	3	9	3	8	11	14	7	8	16	5	14	12	12	10	8	7	11	5	36.9	36.9	36.9
O60488	O60488	Long-chain-fatty-acid--CoA ligase 4	ACSL4	sp|O60488|ACSL4_HUMAN Long-chain-fatty-acid--CoA ligase 4 OS=Homo sapiens OX=9606 GN=ACSL4 PE=1 SV=2	1	18	13	2	0	3	2	2	10	9	6	0	16	1	9	5	7	3	13	4	4	2	11	1	0	2	1	1	8	7	5	0	14	0	7	3	5	2	11	3	3	1	36.7	36.7	32.6
O60664	O60664	Perilipin-3	PLIN3	sp|O60664|PLIN3_HUMAN Perilipin-3 OS=Homo sapiens OX=9606 GN=PLIN3 PE=1 SV=3	1	18	13	11	8	9	8	10	11	13	13	12	13	7	13	13	10	13	11	10	11	9	13	11	8	9	8	10	11	13	13	12	13	7	13	13	10	13	11	10	11	9	59.2	59.2	59.2
O60716	O60716	Catenin delta-1	CTNND1	sp|O60716|CTND1_HUMAN Catenin delta-1 OS=Homo sapiens OX=9606 GN=CTNND1 PE=1 SV=1	1	18	11	5	4	3	1	5	10	12	5	2	17	0	12	8	13	4	14	3	9	0	11	5	4	3	1	5	10	12	5	2	17	0	12	8	13	4	14	3	9	0	28.6	28.6	28.6
O95782	O95782	AP-2 complex subunit alpha-1	AP2A1	sp|O95782|AP2A1_HUMAN AP-2 complex subunit alpha-1 OS=Homo sapiens OX=9606 GN=AP2A1 PE=1 SV=3	1	18	11	6	6	6	0	8	8	12	6	11	11	5	6	6	9	10	10	11	6	6	11	6	6	6	0	8	8	12	6	11	11	5	6	6	9	10	10	11	6	6	36.4	25.3	25.3
P01876	P01876	Immunoglobulin heavy constant alpha 1	IGHA1	sp|P01876|IGHA1_HUMAN Immunoglobulin heavy constant alpha 1 OS=Homo sapiens OX=9606 GN=IGHA1 PE=1 SV=2	1	18	16	16	13	16	16	16	16	16	17	15	14	15	14	14	14	15	16	16	16	17	9	9	8	9	9	9	9	9	9	8	8	8	7	7	8	8	9	9	8	9	56.9	56.9	40.5
P02760	P02760	Protein AMBP	AMBP	sp|P02760|AMBP_HUMAN Protein AMBP OS=Homo sapiens OX=9606 GN=AMBP PE=1 SV=1	1	18	16	13	11	11	13	11	15	12	15	13	12	13	16	14	12	14	14	12	12	16	16	13	11	11	13	11	15	12	15	13	12	13	16	14	12	14	14	12	12	16	51.1	51.1	51.1
P04844	P04844	Dolichyl-diphosphooligosaccharide--protein glycosyltransferase subunit 2	RPN2	sp|P04844|RPN2_HUMAN Dolichyl-diphosphooligosaccharide--protein glycosyltransferase subunit 2 OS=Homo sapiens OX=9606 GN=RPN2 PE=1 SV=3	1	18	3	6	7	14	9	11	13	15	11	13	13	11	8	9	13	13	15	11	8	6	3	6	7	14	9	11	13	15	11	13	13	11	8	9	13	13	15	11	8	6	45.3	45.3	45.3
P07339	P07339	Cathepsin D	CTSD	sp|P07339|CATD_HUMAN Cathepsin D OS=Homo sapiens OX=9606 GN=CTSD PE=1 SV=1	1	18	16	10	11	11	12	13	15	17	15	16	18	10	17	14	15	13	18	15	16	11	16	10	11	11	12	13	15	17	15	16	18	10	17	14	15	13	18	15	16	11	46.4	46.4	46.4
P08311	P08311	Cathepsin G	CTSG	sp|P08311|CATG_HUMAN Cathepsin G OS=Homo sapiens OX=9606 GN=CTSG PE=1 SV=2	1	18	14	11	14	14	11	13	16	13	15	13	15	7	17	15	9	7	16	16	14	15	14	11	14	14	11	13	16	13	15	13	15	7	17	15	9	7	16	16	14	15	60.4	60.4	60.4
P09429;B2RPK0	P09429;B2RPK0	High mobility group protein B1; Putative high mobility group protein B1-like 1	HMGB1;HMGB1P1	sp|P09429|HMGB1_HUMAN High mobility group protein B1 OS=Homo sapiens OX=9606 GN=HMGB1 PE=1 SV=3;sp|B2RPK0|HGB1A_HUMAN Putative high mobility group protein B1-like 1 OS=Homo sapiens OX=9606 GN=HMGB1P1 PE=5 SV=1	2	18	13	10	7	10	6	12	12	15	14	10	13	10	17	16	13	12	12	11	13	12	8	6	4	7	3	7	7	8	7	5	7	5	9	9	8	7	8	7	7	6	57.7	57.7	35.3
P10301	P10301	Ras-related protein R-Ras	RRAS	sp|P10301|RRAS_HUMAN Ras-related protein R-Ras OS=Homo sapiens OX=9606 GN=RRAS PE=1 SV=1	1	18	10	8	5	10	6	9	13	14	12	9	13	10	12	11	11	12	12	8	15	9	8	7	3	9	5	7	11	12	10	7	11	8	9	9	9	11	10	6	12	6	84.9	84.9	79.8
P12882;Q9UKX2;P13535;Q9Y623;P11055	P12882;Q9UKX2;P13535;Q9Y623	Myosin-1; Myosin-2; Myosin-8; Myosin-4	MYH1;MYH2;MYH8	sp|P12882|MYH1_HUMAN Myosin-1 OS=Homo sapiens OX=9606 GN=MYH1 PE=1 SV=3;sp|Q9UKX2|MYH2_HUMAN Myosin-2 OS=Homo sapiens OX=9606 GN=MYH2 PE=1 SV=1;sp|P13535|MYH8_HUMAN Myosin-8 OS=Homo sapiens OX=9606 GN=MYH8 PE=1 SV=3;sp|Q9Y623|MYH4_HUMAN Myosin-4 OS=Homo sa	5	18	1	0	1	0	0	0	0	0	0	0	1	0	0	0	0	0	0	16	1	0	0	0	1	0	0	0	0	0	0	0	1	0	0	0	0	0	0	11	0	0	14	13.6	8.9
P13798	P13798	Acylamino-acid-releasing enzyme	APEH	sp|P13798|ACPH_HUMAN Acylamino-acid-releasing enzyme OS=Homo sapiens OX=9606 GN=APEH PE=1 SV=4	1	18	16	7	5	4	4	4	11	10	14	5	10	3	7	4	5	7	8	7	5	2	16	7	5	4	4	4	11	10	14	5	10	3	7	4	5	7	8	7	5	2	33.2	33.2	33.2
P16219	P16219	Short-chain specific acyl-CoA dehydrogenase, mitochondrial	ACADS	sp|P16219|ACADS_HUMAN Short-chain specific acyl-CoA dehydrogenase, mitochondrial OS=Homo sapiens OX=9606 GN=ACADS PE=1 SV=1	1	18	11	4	3	5	0	4	14	12	13	9	12	4	8	4	14	7	14	8	16	8	11	4	3	5	0	4	14	12	13	9	12	4	8	4	14	7	14	8	16	8	52.9	52.9	52.9
P16284	P16284	Platelet endothelial cell adhesion molecule	PECAM1	sp|P16284|PECA1_HUMAN Platelet endothelial cell adhesion molecule OS=Homo sapiens OX=9606 GN=PECAM1 PE=1 SV=2	1	18	11	4	7	3	0	4	10	2	1	3	12	2	12	3	3	1	11	2	3	3	11	4	7	3	0	4	10	2	1	3	12	2	12	3	3	1	11	2	3	3	34.4	34.4	34.4
P19971	P19971	Thymidine phosphorylase	TYMP	sp|P19971|TYPH_HUMAN Thymidine phosphorylase OS=Homo sapiens OX=9606 GN=TYMP PE=1 SV=2	1	18	8	0	0	5	0	2	12	14	14	5	11	1	2	1	4	4	11	10	15	5	8	0	0	5	0	2	12	14	14	5	11	1	2	1	4	4	11	10	15	5	52.9	52.9	52.9
P25311	P25311	Zinc-alpha-2-glycoprotein	AZGP1	sp|P25311|ZA2G_HUMAN Zinc-alpha-2-glycoprotein OS=Homo sapiens OX=9606 GN=AZGP1 PE=1 SV=2	1	18	16	17	8	16	16	11	16	17	13	17	15	16	14	18	15	15	10	11	16	15	16	17	8	16	16	11	16	17	13	17	15	16	14	18	15	15	10	11	16	15	57.7	57.7	57.7
P25786	P25786	Proteasome subunit alpha type-1	PSMA1	sp|P25786|PSA1_HUMAN Proteasome subunit alpha type-1 OS=Homo sapiens OX=9606 GN=PSMA1 PE=1 SV=1	1	18	16	6	6	7	0	4	14	12	12	13	17	3	12	9	11	9	13	9	13	6	16	6	6	7	0	4	14	12	12	13	17	3	12	9	11	9	13	9	13	6	81.7	81.7	81.7
P32119	P32119	Peroxiredoxin-2	PRDX2	sp|P32119|PRDX2_HUMAN Peroxiredoxin-2 OS=Homo sapiens OX=9606 GN=PRDX2 PE=1 SV=5	1	18	16	16	16	14	15	16	16	16	18	16	16	14	15	15	16	16	16	16	17	16	16	16	16	14	15	16	16	16	18	16	16	14	15	15	16	16	16	16	17	16	72.2	66.7	66.7
P35232	P35232	Prohibitin 1	PHB1	sp|P35232|PHB1_HUMAN Prohibitin 1 OS=Homo sapiens OX=9606 GN=PHB1 PE=1 SV=1	1	18	2	1	2	8	5	3	8	12	11	8	12	5	1	2	10	7	12	7	14	5	2	1	2	8	5	3	8	12	11	8	12	5	1	2	10	7	12	7	14	5	82	82	82
P46777	P46777	60S ribosomal protein L5	RPL5	sp|P46777|RL5_HUMAN 60S ribosomal protein L5 OS=Homo sapiens OX=9606 GN=RPL5 PE=1 SV=3	1	18	12	6	10	11	3	8	10	13	13	11	14	8	14	14	10	8	12	9	13	11	12	6	10	11	3	8	10	13	13	11	14	8	14	14	10	8	12	9	13	11	54.2	54.2	54.2
P47756	P47756	F-actin-capping protein subunit beta	CAPZB	sp|P47756|CAPZB_HUMAN F-actin-capping protein subunit beta OS=Homo sapiens OX=9606 GN=CAPZB PE=1 SV=4	1	18	15	8	6	10	6	8	11	14	13	10	13	8	13	11	9	12	13	9	14	7	15	8	6	10	6	8	11	14	13	10	13	8	13	11	9	12	13	9	14	7	66.8	66.8	66.8
P47897	P47897	Glutamine--tRNA ligase	QARS1	sp|P47897|SYQ_HUMAN Glutamine--tRNA ligase OS=Homo sapiens OX=9606 GN=QARS1 PE=1 SV=1	1	18	10	2	3	3	1	1	9	12	3	5	14	1	10	5	7	4	7	3	7	1	10	2	3	3	1	1	9	12	3	5	14	1	10	5	7	4	7	3	7	1	29.2	29.2	29.2
P48147	P48147	Prolyl endopeptidase	PREP	sp|P48147|PPCE_HUMAN Prolyl endopeptidase OS=Homo sapiens OX=9606 GN=PREP PE=1 SV=2	1	18	12	3	6	5	0	4	8	13	5	6	12	5	9	8	8	6	7	3	4	3	12	3	6	5	0	4	8	13	5	6	12	5	9	8	8	6	7	3	4	3	34.8	34.8	34.8
P53618	P53618	Coatomer subunit beta	COPB1	sp|P53618|COPB_HUMAN Coatomer subunit beta OS=Homo sapiens OX=9606 GN=COPB1 PE=1 SV=3	1	18	11	2	6	4	1	1	8	12	3	3	15	0	5	4	7	7	11	8	9	1	11	2	6	4	1	1	8	12	3	3	15	0	5	4	7	7	11	8	9	1	30.6	30.6	30.6
P55884	P55884	Eukaryotic translation initiation factor 3 subunit B	EIF3B	sp|P55884|EIF3B_HUMAN Eukaryotic translation initiation factor 3 subunit B OS=Homo sapiens OX=9606 GN=EIF3B PE=1 SV=3	1	18	10	6	5	5	1	7	12	15	5	10	11	4	13	9	12	8	8	6	7	3	10	6	5	5	1	7	12	15	5	10	11	4	13	9	12	8	8	6	7	3	30.7	30.7	30.7
P61160	P61160	Actin-related protein 2	ACTR2	sp|P61160|ARP2_HUMAN Actin-related protein 2 OS=Homo sapiens OX=9606 GN=ACTR2 PE=1 SV=1	1	18	10	5	7	8	4	8	12	13	9	8	14	7	13	10	9	7	10	10	7	9	10	5	7	8	4	8	12	13	9	8	14	7	13	10	9	7	10	10	7	9	49.7	49.7	49.7
P62140	P62140	Serine/threonine-protein phosphatase PP1-beta catalytic subunit	PPP1CB	sp|P62140|PP1B_HUMAN Serine/threonine-protein phosphatase PP1-beta catalytic subunit OS=Homo sapiens OX=9606 GN=PPP1CB PE=1 SV=3	1	18	11	9	10	12	9	11	15	17	13	14	15	10	13	10	15	10	12	11	13	9	3	3	4	4	4	4	6	5	3	4	5	3	4	3	5	4	4	5	4	2	61.5	61.5	30
P62195;Q8NB90	P62195	26S proteasome regulatory subunit 8	PSMC5	sp|P62195|PRS8_HUMAN 26S proteasome regulatory subunit 8 OS=Homo sapiens OX=9606 GN=PSMC5 PE=1 SV=1	2	18	7	2	5	10	3	8	10	16	10	10	14	4	8	10	7	8	12	11	7	5	7	2	5	10	3	8	10	16	10	10	14	4	8	10	7	8	12	11	7	5	61.3	61.3	61.3
P63244	P63244	Receptor of activated protein C kinase 1	RACK1	sp|P63244|RACK1_HUMAN Receptor of activated protein C kinase 1 OS=Homo sapiens OX=9606 GN=RACK1 PE=1 SV=3	1	18	14	12	6	14	6	13	14	14	15	15	16	15	14	14	14	15	16	16	15	12	14	12	6	14	6	13	14	14	15	15	16	15	14	14	14	15	16	16	15	12	78.5	78.5	78.5
Q03154	Q03154	Aminoacylase-1	ACY1	sp|Q03154|ACY1_HUMAN Aminoacylase-1 OS=Homo sapiens OX=9606 GN=ACY1 PE=1 SV=1	1	18	1	0	1	5	0	3	5	13	5	2	13	2	7	4	16	3	7	5	8	2	1	0	1	5	0	3	5	13	5	2	13	2	7	4	16	3	7	5	8	2	57.1	57.1	57.1
Q14254	Q14254	Flotillin-2	FLOT2	sp|Q14254|FLOT2_HUMAN Flotillin-2 OS=Homo sapiens OX=9606 GN=FLOT2 PE=1 SV=2	1	18	2	4	2	9	3	6	12	13	10	7	8	2	2	7	10	7	14	11	7	4	2	4	2	9	3	6	12	13	10	7	8	2	2	7	10	7	14	11	7	4	50.2	50.2	50.2
Q15084	Q15084	Protein disulfide-isomerase A6	PDIA6	sp|Q15084|PDIA6_HUMAN Protein disulfide-isomerase A6 OS=Homo sapiens OX=9606 GN=PDIA6 PE=1 SV=1	1	18	15	10	6	12	6	11	15	14	13	15	17	8	16	15	14	13	17	14	11	9	15	10	6	12	6	11	15	14	13	15	17	8	16	15	14	13	17	14	11	9	51.6	51.6	51.6
Q15404	Q15404	Ras suppressor protein 1	RSU1	sp|Q15404|RSU1_HUMAN Ras suppressor protein 1 OS=Homo sapiens OX=9606 GN=RSU1 PE=1 SV=3	1	18	3	6	2	10	10	4	10	14	16	11	15	5	4	6	13	11	15	7	16	10	3	6	2	10	10	4	10	14	16	11	15	5	4	6	13	11	15	7	16	10	66.8	66.8	66.8
Q15746	Q15746	Myosin light chain kinase, smooth muscle	MYLK	sp|Q15746|MYLK_HUMAN Myosin light chain kinase, smooth muscle OS=Homo sapiens OX=9606 GN=MYLK PE=1 SV=4	1	18	7	3	6	9	15	10	10	11	3	5	12	3	13	5	6	6	7	11	6	2	7	3	6	9	15	10	10	11	3	5	12	3	13	5	6	6	7	11	6	2	9.6	9.6	9.6
Q5SSJ5	Q5SSJ5	Heterochromatin protein 1-binding protein 3	HP1BP3	sp|Q5SSJ5|HP1B3_HUMAN Heterochromatin protein 1-binding protein 3 OS=Homo sapiens OX=9606 GN=HP1BP3 PE=1 SV=1	1	18	13	8	7	13	6	7	10	12	8	11	14	7	14	12	13	15	14	12	9	7	13	8	7	13	6	7	10	12	8	11	14	7	14	12	13	15	14	12	9	7	28.2	28.2	28.2
Q7Z5L7	Q7Z5L7	Podocan	PODN	sp|Q7Z5L7|PODN_HUMAN Podocan OS=Homo sapiens OX=9606 GN=PODN PE=1 SV=2	1	18	2	14	11	13	15	11	4	8	2	14	5	15	3	12	4	13	5	13	4	14	2	14	11	13	15	11	4	8	2	14	5	15	3	12	4	13	5	13	4	14	38.3	38.3	38.3
Q8IUX7	Q8IUX7	Adipocyte enhancer-binding protein 1	AEBP1	sp|Q8IUX7|AEBP1_HUMAN Adipocyte enhancer-binding protein 1 OS=Homo sapiens OX=9606 GN=AEBP1 PE=1 SV=1	1	18	4	11	6	8	16	6	0	1	1	8	3	12	3	14	0	5	2	9	3	8	4	10	6	8	15	6	0	1	1	7	3	11	3	13	0	5	2	8	3	7	18.5	18.5	17.7
Q8NBS9	Q8NBS9	Thioredoxin domain-containing protein 5	TXNDC5	sp|Q8NBS9|TXND5_HUMAN Thioredoxin domain-containing protein 5 OS=Homo sapiens OX=9606 GN=TXNDC5 PE=1 SV=2	1	18	15	15	10	13	9	12	16	16	16	13	15	14	16	15	11	14	17	16	14	11	15	15	10	13	9	12	16	16	16	13	15	14	16	15	11	14	17	16	14	11	45.4	45.4	45.4
Q99623	Q99623	Prohibitin-2	PHB2	sp|Q99623|PHB2_HUMAN Prohibitin-2 OS=Homo sapiens OX=9606 GN=PHB2 PE=1 SV=2	1	18	0	0	0	9	4	1	5	16	8	7	7	2	0	2	10	7	6	5	15	8	0	0	0	9	4	1	5	16	8	7	7	2	0	2	10	7	6	5	15	8	66.6	66.6	66.6
Q9UHB6	Q9UHB6	LIM domain and actin-binding protein 1	LIMA1	sp|Q9UHB6|LIMA1_HUMAN LIM domain and actin-binding protein 1 OS=Homo sapiens OX=9606 GN=LIMA1 PE=1 SV=1	1	18	11	3	1	4	1	3	9	11	8	8	17	4	8	5	4	8	12	4	0	1	11	3	1	4	1	3	9	11	8	8	17	4	8	5	4	8	12	4	0	1	30	30	30
Q9UHD8	Q9UHD8	Septin-9	SEPTIN9	sp|Q9UHD8|SEPT9_HUMAN Septin-9 OS=Homo sapiens OX=9606 GN=SEPTIN9 PE=1 SV=2	1	18	8	7	6	9	4	6	12	13	7	10	11	6	15	9	9	9	13	11	5	4	8	7	6	9	4	6	12	13	7	10	11	6	15	9	9	9	13	11	5	4	48.5	48.5	48.5
Q9UJU6	Q9UJU6	Drebrin-like protein	DBNL	sp|Q9UJU6|DBNL_HUMAN Drebrin-like protein OS=Homo sapiens OX=9606 GN=DBNL PE=1 SV=1	1	18	14	9	7	13	3	9	12	15	14	11	18	9	15	14	8	11	11	10	9	6	14	9	7	13	3	9	12	15	14	11	18	9	15	14	8	11	11	10	9	6	51.9	51.9	51.9
Q9Y3I0	Q9Y3I0	RNA-splicing ligase RtcB homolog	RTCB	sp|Q9Y3I0|RTCB_HUMAN RNA-splicing ligase RtcB homolog OS=Homo sapiens OX=9606 GN=RTCB PE=1 SV=1	1	18	12	8	8	8	2	7	13	15	8	8	16	5	16	11	10	10	11	8	11	7	12	8	8	8	2	7	13	15	8	8	16	5	16	11	10	10	11	8	11	7	50.1	50.1	50.1
O00299	O00299	Chloride intracellular channel protein 1	CLIC1	sp|O00299|CLIC1_HUMAN Chloride intracellular channel protein 1 OS=Homo sapiens OX=9606 GN=CLIC1 PE=1 SV=4	1	17	14	10	12	12	8	10	13	15	16	13	15	11	13	15	15	14	10	14	15	13	14	10	12	12	8	10	13	15	16	13	15	11	13	15	15	14	10	14	15	13	82.2	82.2	82.2
O43795	O43795	Unconventional myosin-Ib	MYO1B	sp|O43795|MYO1B_HUMAN Unconventional myosin-Ib OS=Homo sapiens OX=9606 GN=MYO1B PE=1 SV=3	1	17	12	3	3	4	0	4	10	12	7	6	11	2	10	8	10	6	14	7	11	1	11	1	2	2	0	3	8	10	6	4	9	1	9	6	8	4	12	5	10	1	22	22	21
O60784	O60784	Target of Myb protein 1	TOM1	sp|O60784|TOM1_HUMAN Target of Myb protein 1 OS=Homo sapiens OX=9606 GN=TOM1 PE=1 SV=2	1	17	14	5	5	7	1	3	8	13	9	3	13	3	11	10	9	8	6	5	6	6	14	5	5	7	1	3	8	13	9	3	13	3	11	10	9	8	6	5	6	6	44.5	44.5	44.5
P01834	P01834	Immunoglobulin kappa constant	IGKC	sp|P01834|IGKC_HUMAN Immunoglobulin kappa constant OS=Homo sapiens OX=9606 GN=IGKC PE=1 SV=2	1	17	10	9	9	10	10	9	9	10	15	10	10	10	13	14	9	11	9	10	15	14	10	9	9	10	10	9	9	10	15	10	10	10	13	14	9	11	9	10	15	14	100	100	100
P04004;CON__Q3ZBS7	P04004	Vitronectin	VTN	sp|P04004|VTNC_HUMAN Vitronectin OS=Homo sapiens OX=9606 GN=VTN PE=1 SV=1	2	17	14	12	7	12	13	6	13	9	14	9	11	12	14	14	9	12	13	12	12	15	14	12	7	12	13	6	13	9	14	9	11	12	14	14	9	12	13	12	12	15	40.6	40.6	40.6
P04439	P04439	HLA class I histocompatibility antigen, A alpha chain	HLA-A	sp|P04439|HLAA_HUMAN HLA class I histocompatibility antigen, A alpha chain OS=Homo sapiens OX=9606 GN=HLA-A PE=1 SV=2	1	17	8	4	6	11	3	10	15	6	9	9	10	4	9	6	7	7	8	7	7	6	2	1	3	6	1	6	10	3	5	5	5	1	5	2	4	4	4	4	3	2	54.8	54.8	33.4
P06748	P06748	Nucleophosmin	NPM1	sp|P06748|NPM_HUMAN Nucleophosmin OS=Homo sapiens OX=9606 GN=NPM1 PE=1 SV=2	1	17	10	10	9	10	7	11	12	12	11	10	12	10	14	11	9	10	12	9	13	10	10	10	9	10	7	11	12	12	11	10	12	10	14	11	9	10	12	9	13	10	55.1	55.1	55.1
P07737;CON__P02584	P07737	Profilin-1	PFN1	sp|P07737|PROF1_HUMAN Profilin-1 OS=Homo sapiens OX=9606 GN=PFN1 PE=1 SV=2	2	17	12	8	6	12	10	10	10	14	12	11	10	10	11	13	8	10	12	10	15	11	12	8	6	12	10	10	10	14	12	11	10	10	11	13	8	10	12	10	15	11	93.6	93.6	93.6
P17980	P17980	26S proteasome regulatory subunit 6A	PSMC3	sp|P17980|PRS6A_HUMAN 26S proteasome regulatory subunit 6A OS=Homo sapiens OX=9606 GN=PSMC3 PE=1 SV=3	1	17	11	5	9	9	6	7	9	15	10	11	14	7	13	13	12	8	8	9	10	6	11	5	9	9	6	7	9	15	10	11	14	7	13	13	12	8	8	9	10	6	51.7	51.7	51.7
P23526	P23526	Adenosylhomocysteinase	AHCY	sp|P23526|SAHH_HUMAN Adenosylhomocysteinase OS=Homo sapiens OX=9606 GN=AHCY PE=1 SV=4	1	17	13	6	2	8	4	5	9	14	13	11	13	4	2	2	10	10	9	8	11	6	13	6	2	8	4	5	9	14	13	11	13	4	2	2	10	10	9	8	11	6	43.8	43.8	43.8
P26599;O95758	P26599	Polypyrimidine tract-binding protein 1	PTBP1	sp|P26599|PTBP1_HUMAN Polypyrimidine tract-binding protein 1 OS=Homo sapiens OX=9606 GN=PTBP1 PE=1 SV=1	2	17	10	10	9	13	8	9	12	14	11	13	15	8	9	11	12	15	12	11	11	10	10	10	9	13	8	9	12	14	11	13	15	8	9	11	12	15	12	11	11	10	50.3	50.3	50.3
P28161	P28161	Glutathione S-transferase Mu 2	GSTM2	sp|P28161|GSTM2_HUMAN Glutathione S-transferase Mu 2 OS=Homo sapiens OX=9606 GN=GSTM2 PE=1 SV=2	1	17	10	11	5	11	4	8	10	17	10	12	15	9	10	8	14	10	12	9	11	9	6	8	4	8	3	6	8	10	7	9	9	7	6	6	10	8	9	7	8	6	72.9	68.8	46.8
P28482	P28482	Mitogen-activated protein kinase 1	MAPK1	sp|P28482|MK01_HUMAN Mitogen-activated protein kinase 1 OS=Homo sapiens OX=9606 GN=MAPK1 PE=1 SV=3	1	17	10	8	5	9	7	8	11	12	10	14	16	5	8	7	12	12	13	11	11	9	8	7	5	7	6	8	9	10	8	11	13	5	7	6	11	10	11	9	9	8	67.2	67.2	61.1
P30086	P30086	Phosphatidylethanolamine-binding protein 1	PEBP1	sp|P30086|PEBP1_HUMAN Phosphatidylethanolamine-binding protein 1 OS=Homo sapiens OX=9606 GN=PEBP1 PE=1 SV=3	1	17	15	15	11	13	15	14	15	15	15	15	15	14	16	16	15	15	15	15	17	15	15	15	11	13	15	14	15	15	15	15	15	14	16	16	15	15	15	15	17	15	85.6	85.6	85.6
P30740;O75830	P30740	Leukocyte elastase inhibitor	SERPINB1	sp|P30740|ILEU_HUMAN Leukocyte elastase inhibitor OS=Homo sapiens OX=9606 GN=SERPINB1 PE=1 SV=1	2	17	13	7	9	14	8	10	11	13	13	14	15	8	9	9	12	14	11	12	13	13	12	7	9	13	7	9	10	12	12	13	14	8	8	9	11	13	10	11	12	12	46.2	46.2	43.5
P31946	P31946	14-3-3 protein beta/alpha	YWHAB	sp|P31946|1433B_HUMAN 14-3-3 protein beta/alpha OS=Homo sapiens OX=9606 GN=YWHAB PE=1 SV=3	1	17	11	9	8	7	7	7	12	13	16	8	14	8	12	13	10	9	12	9	13	7	10	9	8	7	7	7	11	13	15	8	13	8	11	12	9	8	11	8	12	7	77.6	74	71.1
P35241	P35241	Radixin	RDX	sp|P35241|RADI_HUMAN Radixin OS=Homo sapiens OX=9606 GN=RDX PE=1 SV=1	1	17	9	3	2	6	1	4	6	10	7	4	13	1	9	2	7	5	10	3	7	1	8	3	2	6	1	4	6	10	7	4	13	1	9	2	7	5	10	3	7	1	51.6	31.6	30.2
P36269	P36269	Glutathione hydrolase 5 proenzyme	GGT5	sp|P36269|GGT5_HUMAN Glutathione hydrolase 5 proenzyme OS=Homo sapiens OX=9606 GN=GGT5 PE=1 SV=2	1	17	12	11	11	8	3	10	11	12	12	10	14	7	14	11	9	9	14	12	13	11	12	11	11	8	3	10	11	12	12	10	14	7	14	11	9	9	14	12	13	11	37.7	37.7	37.7
P45880	P45880	Voltage-dependent anion-selective channel protein 2	VDAC2	sp|P45880|VDAC2_HUMAN Voltage-dependent anion-selective channel protein 2 OS=Homo sapiens OX=9606 GN=VDAC2 PE=1 SV=2	1	17	13	9	12	12	9	13	13	16	12	12	17	11	14	12	16	13	15	12	12	9	13	9	12	12	9	13	13	16	12	12	17	11	14	12	16	13	15	12	12	9	63.6	63.6	63.6
P48444	P48444	Coatomer subunit delta	ARCN1	sp|P48444|COPD_HUMAN Coatomer subunit delta OS=Homo sapiens OX=9606 GN=ARCN1 PE=1 SV=1	1	17	12	3	3	2	1	2	8	8	8	3	15	3	12	2	4	3	7	4	8	2	12	3	3	2	1	2	8	8	8	3	15	3	12	2	4	3	7	4	8	2	37.4	37.4	37.4
P48637	P48637	Glutathione synthetase	GSS	sp|P48637|GSHB_HUMAN Glutathione synthetase OS=Homo sapiens OX=9606 GN=GSS PE=1 SV=1	1	17	4	2	0	8	0	0	6	12	14	8	9	3	2	5	10	7	5	5	13	6	4	2	0	8	0	0	6	12	14	8	9	3	2	5	10	7	5	5	13	6	48.7	48.7	48.7
P49589	P49589	Cysteine--tRNA ligase, cytoplasmic	CARS1	sp|P49589|SYCC_HUMAN Cysteine--tRNA ligase, cytoplasmic OS=Homo sapiens OX=9606 GN=CARS1 PE=1 SV=3	1	17	8	2	3	1	0	0	4	11	4	1	14	1	9	2	5	3	1	1	5	1	8	2	3	1	0	0	4	11	4	1	14	1	9	2	5	3	1	1	5	1	29.5	29.5	29.5
P50225;P50226	P50225;P50226	Sulfotransferase 1A1; Sulfotransferase 1A2	SULT1A1;SULT1A2	sp|P50225|ST1A1_HUMAN Sulfotransferase 1A1 OS=Homo sapiens OX=9606 GN=SULT1A1 PE=1 SV=3;sp|P50226|ST1A2_HUMAN Sulfotransferase 1A2 OS=Homo sapiens OX=9606 GN=SULT1A2 PE=1 SV=2	2	17	10	8	4	11	3	2	11	15	13	12	13	6	13	12	7	8	13	10	12	8	5	5	2	6	2	1	7	7	6	6	6	3	6	6	3	5	6	6	4	5	73.2	73.2	40.3
P51687	P51687	Sulfite oxidase, mitochondrial	SUOX	sp|P51687|SUOX_HUMAN Sulfite oxidase, mitochondrial OS=Homo sapiens OX=9606 GN=SUOX PE=1 SV=2	1	17	9	1	1	1	1	2	6	12	5	0	12	0	7	3	13	2	6	2	9	0	9	1	1	1	1	2	6	12	5	0	12	0	7	3	13	2	6	2	9	0	53.6	53.6	53.6
P53004	P53004	Biliverdin reductase A	BLVRA	sp|P53004|BIEA_HUMAN Biliverdin reductase A OS=Homo sapiens OX=9606 GN=BLVRA PE=1 SV=2	1	17	9	3	2	5	5	2	11	15	12	8	14	4	6	5	13	7	10	7	12	4	9	3	2	5	5	2	11	15	12	8	14	4	6	5	13	7	10	7	12	4	52	52	52
P61106	P61106	Ras-related protein Rab-14	RAB14	sp|P61106|RAB14_HUMAN Ras-related protein Rab-14 OS=Homo sapiens OX=9606 GN=RAB14 PE=1 SV=4	1	17	3	3	1	13	4	6	10	15	9	12	9	4	1	5	9	7	7	5	12	5	3	3	1	13	4	6	10	15	9	12	9	4	1	5	9	7	7	5	12	5	78.1	78.1	78.1
P61586	P61586	Transforming protein RhoA	RHOA	sp|P61586|RHOA_HUMAN Transforming protein RhoA OS=Homo sapiens OX=9606 GN=RHOA PE=1 SV=1	1	17	10	8	8	11	8	8	13	13	10	11	15	9	13	10	10	9	12	10	13	9	3	1	2	4	3	1	5	4	3	5	6	2	4	4	3	3	4	2	5	3	83.9	83.9	37.3
P62191	P62191	26S proteasome regulatory subunit 4	PSMC1	sp|P62191|PRS4_HUMAN 26S proteasome regulatory subunit 4 OS=Homo sapiens OX=9606 GN=PSMC1 PE=1 SV=1	1	17	12	3	6	8	4	5	9	15	9	10	11	3	13	9	9	6	7	6	11	2	12	3	6	8	4	5	9	15	9	10	11	3	13	9	9	6	7	6	11	2	41.8	41.8	41.8
P62701;Q8TD47;P22090	P62701	40S ribosomal protein S4, X isoform	RPS4X	sp|P62701|RS4X_HUMAN 40S ribosomal protein S4, X isoform OS=Homo sapiens OX=9606 GN=RPS4X PE=1 SV=2	3	17	7	4	7	8	7	10	12	13	10	10	14	8	11	11	11	10	13	12	8	7	7	4	7	8	7	10	12	13	10	10	14	8	11	11	11	10	13	12	8	7	60.5	60.5	60.5
P62820;P59190	P62820	Ras-related protein Rab-1A	RAB1A	sp|P62820|RAB1A_HUMAN Ras-related protein Rab-1A OS=Homo sapiens OX=9606 GN=RAB1A PE=1 SV=3	2	17	9	5	4	9	8	8	11	15	13	11	13	10	12	10	11	9	9	9	16	15	3	2	2	4	3	3	5	7	6	5	5	5	8	6	6	4	4	5	8	8	81.5	81.5	51.7
P68032	P68032	Actin, alpha cardiac muscle 1	ACTC1	sp|P68032|ACTC_HUMAN Actin, alpha cardiac muscle 1 OS=Homo sapiens OX=9606 GN=ACTC1 PE=1 SV=1	1	17	13	14	12	12	15	14	13	14	15	11	14	12	16	16	12	15	13	14	17	15	0	0	0	0	0	0	0	0	0	0	0	0	0	0	0	0	0	0	0	0	77.7	50.9	0
Q04637	Q04637	Eukaryotic translation initiation factor 4 gamma 1	EIF4G1	sp|Q04637|IF4G1_HUMAN Eukaryotic translation initiation factor 4 gamma 1 OS=Homo sapiens OX=9606 GN=EIF4G1 PE=1 SV=4	1	17	11	1	2	1	0	1	3	4	2	1	10	1	5	3	4	3	7	3	4	0	10	1	2	1	0	1	3	3	2	1	8	1	5	3	4	3	7	3	3	0	14.4	14.4	12.8
Q13011	Q13011	Delta(3,5)-Delta(2,4)-dienoyl-CoA isomerase, mitochondrial	ECH1	sp|Q13011|ECH1_HUMAN Delta(3,5)-Delta(2,4)-dienoyl-CoA isomerase, mitochondrial OS=Homo sapiens OX=9606 GN=ECH1 PE=1 SV=2	1	17	10	4	4	10	4	6	14	15	15	11	16	7	13	7	16	9	15	10	14	11	10	4	4	10	4	6	14	15	15	11	16	7	13	7	16	9	15	10	14	11	66.8	66.8	66.8
Q13425	Q13425	Beta-2-syntrophin	SNTB2	sp|Q13425|SNTB2_HUMAN Beta-2-syntrophin OS=Homo sapiens OX=9606 GN=SNTB2 PE=1 SV=1	1	17	11	3	4	7	2	7	13	11	8	9	11	5	8	4	9	6	13	6	10	4	11	3	4	7	2	7	13	11	8	9	11	5	8	4	9	6	13	6	10	4	40	40	40
Q13838;O00148	Q13838	Spliceosome RNA helicase DDX39B	DDX39B	sp|Q13838|DX39B_HUMAN Spliceosome RNA helicase DDX39B OS=Homo sapiens OX=9606 GN=DDX39B PE=1 SV=1	2	17	10	4	6	5	5	9	9	13	10	9	12	10	13	12	9	11	12	12	8	8	10	4	6	5	5	9	9	13	10	9	12	10	13	12	9	11	12	12	8	8	51.6	51.6	51.6
Q14103	Q14103	Heterogeneous nuclear ribonucleoprotein D0	HNRNPD	sp|Q14103|HNRPD_HUMAN Heterogeneous nuclear ribonucleoprotein D0 OS=Homo sapiens OX=9606 GN=HNRNPD PE=1 SV=1	1	17	16	13	11	14	9	13	14	16	12	14	15	9	15	14	13	15	13	15	9	10	15	12	10	13	8	12	13	15	11	13	14	8	14	13	12	14	12	14	8	9	40.3	40.3	38
Q1KMD3	Q1KMD3	Heterogeneous nuclear ribonucleoprotein U-like protein 2	HNRNPUL2	sp|Q1KMD3|HNRL2_HUMAN Heterogeneous nuclear ribonucleoprotein U-like protein 2 OS=Homo sapiens OX=9606 GN=HNRNPUL2 PE=1 SV=1	1	17	10	7	5	7	1	6	10	12	5	8	10	5	12	8	9	7	12	9	11	5	10	7	5	7	1	6	10	12	5	8	10	5	12	8	9	7	12	9	11	5	35.1	35.1	35.1
Q5T7N3	Q5T7N3	KN motif and ankyrin repeat domain-containing protein 4	KANK4	sp|Q5T7N3|KANK4_HUMAN KN motif and ankyrin repeat domain-containing protein 4 OS=Homo sapiens OX=9606 GN=KANK4 PE=1 SV=1	1	17	13	1	0	1	0	0	7	7	1	0	17	2	6	1	6	4	11	0	5	0	13	1	0	1	0	0	7	7	1	0	17	2	6	1	6	4	11	0	5	0	29.2	29.2	29.2
Q6UWR7	Q6UWR7	Glycerophosphocholine cholinephosphodiesterase ENPP6	ENPP6	sp|Q6UWR7|ENPP6_HUMAN Glycerophosphocholine cholinephosphodiesterase ENPP6 OS=Homo sapiens OX=9606 GN=ENPP6 PE=1 SV=2	1	17	0	14	5	12	12	7	1	0	0	15	1	16	1	13	0	14	1	8	0	10	0	14	5	12	12	7	1	0	0	15	1	16	1	13	0	14	1	8	0	10	43.6	43.6	43.6
Q86WU2	Q86WU2	Probable D-lactate dehydrogenase, mitochondrial	LDHD	sp|Q86WU2|LDHD_HUMAN Probable D-lactate dehydrogenase, mitochondrial OS=Homo sapiens OX=9606 GN=LDHD PE=1 SV=1	1	17	3	0	1	0	0	0	2	10	1	1	4	1	4	2	17	1	6	1	7	0	3	0	1	0	0	0	2	10	1	1	4	1	4	2	17	1	6	1	7	0	56.8	56.8	56.8
Q969G5	Q969G5	Caveolae-associated protein 3	CAVIN3	sp|Q969G5|CAVN3_HUMAN Caveolae-associated protein 3 OS=Homo sapiens OX=9606 GN=CAVIN3 PE=1 SV=3	1	17	12	12	11	15	10	11	13	13	13	12	12	10	14	11	12	14	13	12	14	13	12	12	11	15	10	11	13	13	13	12	12	10	14	11	12	14	13	12	14	13	51.7	51.7	51.7
Q99685	Q99685	Monoglyceride lipase	MGLL	sp|Q99685|MGLL_HUMAN Monoglyceride lipase OS=Homo sapiens OX=9606 GN=MGLL PE=1 SV=2	1	17	15	1	1	10	2	5	16	16	15	13	16	2	15	5	16	8	16	10	15	3	15	1	1	10	2	5	16	16	15	13	16	2	15	5	16	8	16	10	15	3	69.6	69.6	69.6
Q9H4G0	Q9H4G0	Band 4.1-like protein 1	EPB41L1	sp|Q9H4G0|E41L1_HUMAN Band 4.1-like protein 1 OS=Homo sapiens OX=9606 GN=EPB41L1 PE=1 SV=2	1	17	12	4	2	4	0	2	7	7	3	5	9	1	12	4	6	3	9	3	9	3	12	4	2	4	0	2	7	7	3	5	9	1	12	4	6	3	9	3	9	3	32.2	28.3	28.3
Q9NSD9	Q9NSD9	Phenylalanine--tRNA ligase beta subunit	FARSB	sp|Q9NSD9|SYFB_HUMAN Phenylalanine--tRNA ligase beta subunit OS=Homo sapiens OX=9606 GN=FARSB PE=1 SV=3	1	17	6	2	3	3	1	3	4	9	3	9	11	5	2	6	4	5	5	3	5	1	6	2	3	3	1	3	4	9	3	9	11	5	2	6	4	5	5	3	5	1	29.7	29.7	29.7
Q9UBG0	Q9UBG0	C-type mannose receptor 2	MRC2	sp|Q9UBG0|MRC2_HUMAN C-type mannose receptor 2 OS=Homo sapiens OX=9606 GN=MRC2 PE=1 SV=2	1	17	2	10	5	10	4	7	3	1	2	9	3	13	4	11	2	11	2	10	4	6	2	10	5	10	4	7	3	1	2	9	3	13	4	11	2	11	2	10	4	6	18.7	18.7	18.7
Q9UBQ7	Q9UBQ7	Glyoxylate reductase/hydroxypyruvate reductase	GRHPR	sp|Q9UBQ7|GRHPR_HUMAN Glyoxylate reductase/hydroxypyruvate reductase OS=Homo sapiens OX=9606 GN=GRHPR PE=1 SV=1	1	17	6	5	2	5	3	6	8	12	6	9	11	5	3	3	11	7	8	8	13	6	6	5	2	5	3	6	8	12	6	9	11	5	3	3	11	7	8	8	13	6	63.4	63.4	63.4
Q9Y5X1	Q9Y5X1	Sorting nexin-9	SNX9	sp|Q9Y5X1|SNX9_HUMAN Sorting nexin-9 OS=Homo sapiens OX=9606 GN=SNX9 PE=1 SV=1	1	17	6	4	7	4	5	6	7	10	6	4	13	3	5	8	7	8	7	7	6	2	6	4	7	4	5	6	7	10	6	4	13	3	5	8	7	8	7	7	6	2	32.9	32.9	32.9
Q9Y5X3	Q9Y5X3	Sorting nexin-5	SNX5	sp|Q9Y5X3|SNX5_HUMAN Sorting nexin-5 OS=Homo sapiens OX=9606 GN=SNX5 PE=1 SV=1	1	17	15	9	8	11	2	10	10	10	7	12	16	8	11	9	10	11	7	6	7	6	15	9	8	11	2	10	10	10	7	12	16	8	11	9	10	11	7	6	7	6	59.4	59.4	59.4
P0DPI2;A0A0B4J2D5	P0DPI2;A0A0B4J2D5	Glutamine amidotransferase-like class 1 domain-containing protein 3, mitochondrial	GATD3	sp|P0DPI2|GAL3A_HUMAN Glutamine amidotransferase-like class 1 domain-containing protein 3, mitochondrial OS=Homo sapiens OX=9606 GN=GATD3 PE=1 SV=1;sp|A0A0B4J2D5|GAL3B_HUMAN Putative glutamine amidotransferase-like class 1 domain-containing protein 3B, mit	2	16	7	4	2	9	1	6	9	14	10	10	13	4	10	6	16	10	9	9	14	8	7	4	2	9	1	6	9	14	10	10	13	4	10	6	16	10	9	9	14	8	75.4	75.4	75.4
O00571;O15523;Q9NQI0	O00571;O15523	ATP-dependent RNA helicase DDX3X; ATP-dependent RNA helicase DDX3Y	DDX3X;DDX3Y	sp|O00571|DDX3X_HUMAN ATP-dependent RNA helicase DDX3X OS=Homo sapiens OX=9606 GN=DDX3X PE=1 SV=3;sp|O15523|DDX3Y_HUMAN ATP-dependent RNA helicase DDX3Y OS=Homo sapiens OX=9606 GN=DDX3Y PE=1 SV=2	3	16	11	6	6	3	0	4	9	13	8	9	13	3	12	7	8	8	12	7	6	7	11	6	6	3	0	4	9	13	8	9	13	3	12	7	8	8	12	7	6	7	30.7	29	29
O14818;Q8TAA3	O14818	Proteasome subunit alpha type-7	PSMA7	sp|O14818|PSA7_HUMAN Proteasome subunit alpha type-7 OS=Homo sapiens OX=9606 GN=PSMA7 PE=1 SV=1	2	16	15	8	8	9	6	8	13	14	13	10	15	7	12	12	13	10	13	9	12	10	15	8	8	9	6	8	13	14	13	10	15	7	12	12	13	10	13	9	12	10	68.1	68.1	68.1
O15143	O15143	Actin-related protein 2/3 complex subunit 1B	ARPC1B	sp|O15143|ARC1B_HUMAN Actin-related protein 2/3 complex subunit 1B OS=Homo sapiens OX=9606 GN=ARPC1B PE=1 SV=3	1	16	13	5	1	6	2	7	9	12	8	11	12	5	13	7	6	6	10	10	8	10	12	4	1	5	2	6	9	11	8	10	11	5	12	6	5	5	9	9	7	9	52.2	52.2	46
O43390	O43390	Heterogeneous nuclear ribonucleoprotein R	HNRNPR	sp|O43390|HNRPR_HUMAN Heterogeneous nuclear ribonucleoprotein R OS=Homo sapiens OX=9606 GN=HNRNPR PE=1 SV=1	1	16	11	7	10	11	4	8	11	11	10	10	11	6	9	9	10	9	12	9	9	4	11	7	10	11	4	8	11	11	10	10	11	6	9	9	10	9	12	9	9	4	39	30.2	30.2
O43399	O43399	Tumor protein D54	TPD52L2	sp|O43399|TPD54_HUMAN Tumor protein D54 OS=Homo sapiens OX=9606 GN=TPD52L2 PE=1 SV=2	1	16	10	6	4	9	6	8	10	14	10	8	14	6	5	9	8	10	10	8	9	7	10	6	4	9	6	8	10	14	10	8	14	6	5	9	8	10	10	8	9	7	68.4	68.4	68.4
O43852	O43852	Calumenin	CALU	sp|O43852|CALU_HUMAN Calumenin OS=Homo sapiens OX=9606 GN=CALU PE=1 SV=2	1	16	12	8	9	11	7	9	13	13	7	8	15	8	9	10	9	8	12	13	7	7	12	8	9	11	7	9	13	13	7	8	15	8	9	10	9	8	12	13	7	7	55.2	55.2	55.2
O94911;Q8IUA7	O94911	ABC-type organic anion transporter ABCA8	ABCA8	sp|O94911|ABCA8_HUMAN ABC-type organic anion transporter ABCA8 OS=Homo sapiens OX=9606 GN=ABCA8 PE=1 SV=4	2	16	4	11	11	10	1	12	3	3	1	13	9	13	8	12	6	14	10	13	1	7	4	11	11	10	1	12	3	3	1	12	9	13	8	12	6	14	10	13	1	7	17.1	17.1	16.7
O94979	O94979	Protein transport protein Sec31A	SEC31A	sp|O94979|SC31A_HUMAN Protein transport protein Sec31A OS=Homo sapiens OX=9606 GN=SEC31A PE=1 SV=3	1	16	7	2	7	4	2	5	8	7	5	7	14	2	9	2	5	4	6	5	6	4	7	2	7	4	2	5	8	7	5	7	14	2	9	2	5	4	6	5	6	4	16.6	16.6	16.6
P00568;Q9Y6K8	P00568	Adenylate kinase isoenzyme 1	AK1	sp|P00568|KAD1_HUMAN Adenylate kinase isoenzyme 1 OS=Homo sapiens OX=9606 GN=AK1 PE=1 SV=3	2	16	14	12	6	11	8	9	11	11	14	11	13	7	10	9	10	12	11	13	15	9	14	12	6	11	8	9	11	11	14	11	13	7	10	9	10	12	11	13	15	9	78.4	78.4	78.4
P00736	P00736	Complement C1r subcomponent	C1R	sp|P00736|C1R_HUMAN Complement C1r subcomponent OS=Homo sapiens OX=9606 GN=C1R PE=1 SV=2	1	16	11	9	8	11	11	9	11	12	13	11	11	11	11	9	11	13	13	11	8	8	11	9	8	11	11	9	11	12	13	11	11	11	11	9	11	13	13	11	8	8	38	38	38
P03952;P20718;P03951	P03952	Plasma kallikrein	KLKB1	sp|P03952|KLKB1_HUMAN Plasma kallikrein OS=Homo sapiens OX=9606 GN=KLKB1 PE=1 SV=1	3	16	12	4	2	3	2	2	5	1	6	3	3	2	2	2	2	3	6	5	4	4	12	4	2	3	2	2	5	1	6	3	3	2	2	2	2	3	6	5	4	4	34.8	34.8	34.8
P04632;Q96L46	P04632	Calpain small subunit 1	CAPNS1	sp|P04632|CPNS1_HUMAN Calpain small subunit 1 OS=Homo sapiens OX=9606 GN=CAPNS1 PE=1 SV=1	2	16	12	13	10	12	8	9	13	15	15	13	15	13	9	14	13	14	11	11	13	12	12	13	10	12	8	9	13	15	15	13	15	13	9	14	13	14	11	11	13	12	81.7	81.7	81.7
P05155	P05155	Plasma protease C1 inhibitor	SERPING1	sp|P05155|IC1_HUMAN Plasma protease C1 inhibitor OS=Homo sapiens OX=9606 GN=SERPING1 PE=1 SV=2	1	16	14	12	13	12	13	7	11	4	13	12	12	13	11	10	6	8	13	7	12	12	14	12	13	12	13	7	11	4	13	12	12	13	11	10	6	8	13	7	12	12	33.4	33.4	33.4
P05198	P05198	Eukaryotic translation initiation factor 2 subunit 1	EIF2S1	sp|P05198|IF2A_HUMAN Eukaryotic translation initiation factor 2 subunit 1 OS=Homo sapiens OX=9606 GN=EIF2S1 PE=1 SV=3	1	16	14	4	3	4	1	3	9	13	9	4	13	1	11	6	10	5	9	3	8	3	14	4	3	4	1	3	9	13	9	4	13	1	11	6	10	5	9	3	8	3	49.5	49.5	49.5
P07738	P07738	Bisphosphoglycerate mutase	BPGM	sp|P07738|PMGE_HUMAN Bisphosphoglycerate mutase OS=Homo sapiens OX=9606 GN=BPGM PE=1 SV=2	1	16	14	4	10	5	4	3	13	9	14	10	9	1	4	2	6	6	8	8	10	10	14	4	10	5	4	3	13	9	14	10	9	1	4	2	6	6	8	8	10	10	57.1	57.1	57.1
P09382	P09382	Galectin-1	LGALS1	sp|P09382|LEG1_HUMAN Galectin-1 OS=Homo sapiens OX=9606 GN=LGALS1 PE=1 SV=2	1	16	11	11	10	10	10	11	13	14	16	12	12	11	16	15	12	12	12	10	16	15	11	11	10	10	10	11	13	14	16	12	12	11	16	15	12	12	12	10	16	15	95.6	95.6	95.6
P10643	P10643	Complement component C7	C7	sp|P10643|CO7_HUMAN Complement component C7 OS=Homo sapiens OX=9606 GN=C7 PE=1 SV=2	1	16	11	7	3	5	3	1	6	1	7	7	0	3	4	6	1	1	4	3	4	11	11	7	3	5	3	1	6	1	7	7	0	3	4	6	1	1	4	3	4	11	30.6	30.6	30.6
P14384	P14384	Carboxypeptidase M	CPM	sp|P14384|CBPM_HUMAN Carboxypeptidase M OS=Homo sapiens OX=9606 GN=CPM PE=1 SV=2	1	16	13	1	1	3	2	2	15	16	12	2	15	1	11	1	15	2	11	2	12	1	13	1	1	3	2	2	15	16	12	2	15	1	11	1	15	2	11	2	12	1	40.6	40.6	40.6
P15088	P15088	Mast cell carboxypeptidase A	CPA3	sp|P15088|CBPA3_HUMAN Mast cell carboxypeptidase A OS=Homo sapiens OX=9606 GN=CPA3 PE=1 SV=2	1	16	14	12	13	15	14	13	14	12	14	13	14	10	11	14	12	14	15	14	11	12	14	12	13	15	14	13	14	12	14	13	14	10	11	14	12	14	15	14	11	12	36.7	36.7	36.7
P16152	P16152	Carbonyl reductase [NADPH] 1	CBR1	sp|P16152|CBR1_HUMAN Carbonyl reductase [NADPH] 1 OS=Homo sapiens OX=9606 GN=CBR1 PE=1 SV=3	1	16	8	8	10	15	14	13	12	14	14	16	14	13	11	15	14	14	11	15	15	13	6	6	8	13	12	11	10	12	12	14	12	11	9	13	12	12	9	13	13	11	72.9	72.9	62.5
P21964	P21964	Catechol O-methyltransferase	COMT	sp|P21964|COMT_HUMAN Catechol O-methyltransferase OS=Homo sapiens OX=9606 GN=COMT PE=1 SV=2	1	16	5	5	3	11	5	5	10	15	7	12	9	8	3	9	6	10	13	7	11	10	5	5	3	11	5	5	10	15	7	12	9	8	3	9	6	10	13	7	11	10	71.6	71.6	71.6
P26640	P26640	Valine--tRNA ligase	VARS1	sp|P26640|SYVC_HUMAN Valine--tRNA ligase OS=Homo sapiens OX=9606 GN=VARS1 PE=1 SV=4	1	16	14	5	5	7	1	6	7	10	7	6	14	3	9	9	9	10	10	9	10	6	14	5	5	7	1	6	7	10	7	6	14	3	9	9	9	10	10	9	10	6	18.6	18.6	18.6
P26641	P26641	Elongation factor 1-gamma	EEF1G	sp|P26641|EF1G_HUMAN Elongation factor 1-gamma OS=Homo sapiens OX=9606 GN=EEF1G PE=1 SV=3	1	16	13	8	7	9	7	8	13	13	10	9	14	8	13	9	10	9	11	9	13	8	13	8	7	9	7	8	13	13	10	9	14	8	13	9	10	9	11	9	13	8	37.5	37.5	37.5
P27348	P27348	14-3-3 protein theta	YWHAQ	sp|P27348|1433T_HUMAN 14-3-3 protein theta OS=Homo sapiens OX=9606 GN=YWHAQ PE=1 SV=1	1	16	13	13	12	8	6	12	12	13	14	12	13	6	10	11	13	12	13	13	14	7	13	13	12	8	6	12	12	13	14	12	13	6	10	11	13	12	13	13	14	7	63.3	56.7	56.7
P30043	P30043	Flavin reductase (NADPH)	BLVRB	sp|P30043|BLVRB_HUMAN Flavin reductase (NADPH) OS=Homo sapiens OX=9606 GN=BLVRB PE=1 SV=3	1	16	10	9	9	11	10	9	13	13	14	14	11	10	9	13	10	13	11	14	13	11	10	9	9	11	10	9	13	13	14	14	11	10	9	13	10	13	11	14	13	11	77.7	77.7	77.7
P35573	P35573	Glycogen debranching enzyme	AGL	sp|P35573|GDE_HUMAN Glycogen debranching enzyme OS=Homo sapiens OX=9606 GN=AGL PE=1 SV=3	1	16	12	5	5	4	1	1	2	9	2	3	12	1	8	10	5	5	2	3	6	3	12	5	5	4	1	1	2	9	2	3	12	1	8	10	5	5	2	3	6	3	15.7	15.7	15.7
P38606	P38606	V-type proton ATPase catalytic subunit A	ATP6V1A	sp|P38606|VATA_HUMAN V-type proton ATPase catalytic subunit A OS=Homo sapiens OX=9606 GN=ATP6V1A PE=1 SV=2	1	16	12	8	8	6	2	7	10	11	9	11	13	6	13	10	10	9	10	11	11	5	12	8	8	6	2	7	10	11	9	11	13	6	13	10	10	9	10	11	11	5	38.6	38.6	38.6
P43243	P43243	Matrin-3	MATR3	sp|P43243|MATR3_HUMAN Matrin-3 OS=Homo sapiens OX=9606 GN=MATR3 PE=1 SV=2	1	16	8	7	8	7	3	6	10	12	6	10	12	5	11	9	10	7	13	7	8	3	8	7	8	7	3	6	10	12	6	10	12	5	11	9	10	7	13	7	8	3	33.6	33.6	33.6
P51149	P51149	Ras-related protein Rab-7a	RAB7A	sp|P51149|RAB7A_HUMAN Ras-related protein Rab-7a OS=Homo sapiens OX=9606 GN=RAB7A PE=1 SV=1	1	16	6	6	4	11	9	10	10	15	11	12	10	9	7	11	12	12	13	11	13	12	6	6	4	11	9	10	10	15	11	12	10	9	7	11	12	12	13	11	13	12	79.7	79.7	79.7
P52565	P52565	Rho GDP-dissociation inhibitor 1	ARHGDIA	sp|P52565|GDIR1_HUMAN Rho GDP-dissociation inhibitor 1 OS=Homo sapiens OX=9606 GN=ARHGDIA PE=1 SV=3	1	16	11	9	8	8	7	8	10	11	16	10	12	10	12	11	10	10	9	10	15	9	11	9	8	8	7	8	10	11	16	10	12	10	12	11	10	10	9	10	15	9	87.7	87.7	87.7
P55060	P55060	Exportin-2	CSE1L	sp|P55060|XPO2_HUMAN Exportin-2 OS=Homo sapiens OX=9606 GN=CSE1L PE=1 SV=3	1	16	11	3	5	5	2	1	4	9	6	4	10	1	3	5	7	6	8	3	4	2	11	3	5	5	2	1	4	9	6	4	10	1	3	5	7	6	8	3	4	2	26.3	26.3	26.3
P61019	P61019	Ras-related protein Rab-2A	RAB2A	sp|P61019|RAB2A_HUMAN Ras-related protein Rab-2A OS=Homo sapiens OX=9606 GN=RAB2A PE=1 SV=1	1	16	8	2	0	10	4	3	10	14	9	12	11	7	6	5	11	11	11	9	14	12	5	1	0	5	2	1	5	7	5	6	6	2	3	2	5	6	6	4	8	7	78.8	78.8	42.5
P61224;A6NIZ1	P61224;A6NIZ1	Ras-related protein Rap-1b; Ras-related protein Rap-1b-like protein	RAP1B	sp|P61224|RAP1B_HUMAN Ras-related protein Rap-1b OS=Homo sapiens OX=9606 GN=RAP1B PE=1 SV=1;sp|A6NIZ1|RP1BL_HUMAN Ras-related protein Rap-1b-like protein OS=Homo sapiens OX=9606 PE=2 SV=1	2	16	11	5	8	12	9	9	13	15	11	10	13	11	15	11	11	11	12	9	15	11	3	1	2	4	2	2	5	5	2	2	5	4	5	4	3	4	4	2	4	3	67.4	67.4	33.7
P62333	P62333	26S proteasome regulatory subunit 10B	PSMC6	sp|P62333|PRS10_HUMAN 26S proteasome regulatory subunit 10B OS=Homo sapiens OX=9606 GN=PSMC6 PE=1 SV=1	1	16	11	7	7	9	4	8	13	15	11	12	15	7	10	9	12	12	12	12	10	8	11	7	7	9	4	8	13	15	11	12	15	7	10	9	12	12	12	12	10	8	59.6	59.6	59.6
Q01484	Q01484	Ankyrin-2	ANK2	sp|Q01484|ANK2_HUMAN Ankyrin-2 OS=Homo sapiens OX=9606 GN=ANK2 PE=1 SV=4	1	16	1	7	6	6	1	6	3	2	5	10	4	4	7	11	7	10	4	7	3	3	1	6	3	4	1	3	3	1	4	7	3	4	5	8	4	8	2	4	1	2	7.3	6.7	6
Q02818	Q02818	Nucleobindin-1	NUCB1	sp|Q02818|NUCB1_HUMAN Nucleobindin-1 OS=Homo sapiens OX=9606 GN=NUCB1 PE=1 SV=4	1	16	8	4	4	5	3	3	7	9	3	5	9	3	10	8	5	5	11	4	8	4	7	4	4	5	3	3	6	8	3	5	8	3	9	8	5	5	10	4	7	4	39.3	39.3	37.5
Q03135;P56539	Q03135	Caveolin-1	CAV1	sp|Q03135|CAV1_HUMAN Caveolin-1 OS=Homo sapiens OX=9606 GN=CAV1 PE=1 SV=4	2	16	11	7	4	10	9	9	11	14	13	9	11	9	11	10	10	9	12	10	14	13	11	7	4	10	9	9	11	14	13	9	11	9	11	10	10	9	12	10	14	13	70.2	70.2	70.2
Q04917	Q04917	14-3-3 protein eta	YWHAH	sp|Q04917|1433F_HUMAN 14-3-3 protein eta OS=Homo sapiens OX=9606 GN=YWHAH PE=1 SV=4	1	16	11	9	7	11	6	6	10	8	10	11	13	5	8	7	10	12	12	8	9	6	11	9	7	11	6	6	10	8	10	11	13	5	8	7	10	12	12	8	9	6	63	56.1	56.1
Q06210;O94808	Q06210	Glutamine--fructose-6-phosphate aminotransferase [isomerizing] 1	GFPT1	sp|Q06210|GFPT1_HUMAN Glutamine--fructose-6-phosphate aminotransferase [isomerizing] 1 OS=Homo sapiens OX=9606 GN=GFPT1 PE=1 SV=3	2	16	8	1	1	2	0	0	5	11	9	0	13	1	12	1	7	2	6	1	7	0	8	1	1	2	0	0	5	11	9	0	13	1	12	1	7	2	6	1	7	0	32	32	32
Q13085	Q13085	Acetyl-CoA carboxylase 1	ACACA	sp|Q13085|ACACA_HUMAN Acetyl-CoA carboxylase 1 OS=Homo sapiens OX=9606 GN=ACACA PE=1 SV=2	1	16	8	2	1	1	0	0	1	12	0	0	11	1	10	2	13	1	1	0	6	2	8	2	1	1	0	0	1	12	0	0	11	1	10	2	13	1	1	0	6	2	16.1	11.7	11.7
Q15233	Q15233	Non-POU domain-containing octamer-binding protein	NONO	sp|Q15233|NONO_HUMAN Non-POU domain-containing octamer-binding protein OS=Homo sapiens OX=9606 GN=NONO PE=1 SV=4	1	16	8	8	5	5	0	7	12	11	9	8	13	6	12	12	10	10	11	7	10	6	8	8	5	5	0	7	12	11	9	8	13	6	12	12	10	10	11	7	10	6	39.3	37.6	37.6
Q15365;P57723	Q15365	Poly(rC)-binding protein 1	PCBP1	sp|Q15365|PCBP1_HUMAN Poly(rC)-binding protein 1 OS=Homo sapiens OX=9606 GN=PCBP1 PE=1 SV=2	2	16	8	6	7	12	5	9	14	16	16	12	13	6	12	12	12	12	12	10	11	7	4	6	5	9	4	7	11	12	12	9	9	4	9	10	9	10	9	8	8	5	76.4	76.4	63.2
Q15942	Q15942	Zyxin	ZYX	sp|Q15942|ZYX_HUMAN Zyxin OS=Homo sapiens OX=9606 GN=ZYX PE=1 SV=1	1	16	14	5	4	8	6	6	10	13	9	5	12	2	9	7	8	10	12	9	6	2	14	5	4	8	6	6	10	13	9	5	12	2	9	7	8	10	12	9	6	2	40.7	40.7	40.7
Q16795	Q16795	NADH dehydrogenase [ubiquinone] 1 alpha subcomplex subunit 9, mitochondrial	NDUFA9	sp|Q16795|NDUA9_HUMAN NADH dehydrogenase [ubiquinone] 1 alpha subcomplex subunit 9, mitochondrial OS=Homo sapiens OX=9606 GN=NDUFA9 PE=1 SV=2	1	16	4	2	1	6	4	2	8	13	6	6	11	2	2	5	14	5	9	4	8	2	4	2	1	6	4	2	8	13	6	6	11	2	2	5	14	5	9	4	8	2	46.7	46.7	46.7
Q4KMQ2	Q4KMQ2	Anoctamin-6	ANO6	sp|Q4KMQ2|ANO6_HUMAN Anoctamin-6 OS=Homo sapiens OX=9606 GN=ANO6 PE=1 SV=2	1	16	11	7	1	5	1	2	6	5	2	5	14	3	6	6	8	7	9	3	6	1	11	7	1	5	1	2	6	5	2	5	14	3	6	6	8	7	9	3	6	1	24.9	24.9	24.9
Q5JRX3	Q5JRX3	Presequence protease, mitochondrial	PITRM1	sp|Q5JRX3|PREP_HUMAN Presequence protease, mitochondrial OS=Homo sapiens OX=9606 GN=PITRM1 PE=1 SV=3	1	16	10	2	1	0	0	1	3	10	4	2	11	3	9	4	10	3	12	5	6	1	10	2	1	0	0	1	3	10	4	2	11	3	9	4	10	3	12	5	6	1	25.1	25.1	25.1
Q92945	Q92945	Far upstream element-binding protein 2	KHSRP	sp|Q92945|FUBP2_HUMAN Far upstream element-binding protein 2 OS=Homo sapiens OX=9606 GN=KHSRP PE=1 SV=4	1	16	11	7	7	8	4	8	8	12	10	11	11	4	10	12	8	10	9	10	9	9	9	6	6	6	3	6	6	10	9	9	10	4	8	10	7	8	7	8	8	8	28.6	28.6	24.2
Q92973	Q92973	Transportin-1	TNPO1	sp|Q92973|TNPO1_HUMAN Transportin-1 OS=Homo sapiens OX=9606 GN=TNPO1 PE=1 SV=2	1	16	11	4	4	4	0	4	8	10	6	6	12	2	11	5	10	6	11	7	6	3	7	2	3	3	0	2	5	7	3	4	9	1	7	4	8	5	8	5	3	2	27.7	27.7	21.3
Q96G03	Q96G03	Phosphoglucomutase-2	PGM2	sp|Q96G03|PGM2_HUMAN Phosphoglucomutase-2 OS=Homo sapiens OX=9606 GN=PGM2 PE=1 SV=4	1	16	11	6	2	5	3	5	10	5	7	4	7	3	6	6	3	5	7	6	5	3	11	6	2	5	3	5	10	5	7	4	7	3	6	6	3	5	7	6	5	3	38.7	38.7	38.7
Q9H845	Q9H845	Complex I assembly factor ACAD9, mitochondrial	ACAD9	sp|Q9H845|ACAD9_HUMAN Complex I assembly factor ACAD9, mitochondrial OS=Homo sapiens OX=9606 GN=ACAD9 PE=1 SV=1	1	16	11	2	1	1	0	3	8	10	5	3	15	0	4	1	13	4	11	3	4	0	11	2	1	1	0	3	8	10	5	3	15	0	4	1	13	4	11	3	4	0	29.3	29.3	29.3
Q9NQR4	Q9NQR4	Omega-amidase NIT2	NIT2	sp|Q9NQR4|NIT2_HUMAN Omega-amidase NIT2 OS=Homo sapiens OX=9606 GN=NIT2 PE=1 SV=1	1	16	4	1	0	6	2	4	3	16	6	11	10	3	2	5	14	6	6	4	13	6	4	1	0	6	2	4	3	16	6	11	10	3	2	5	14	6	6	4	13	6	73.2	73.2	73.2
Q9NTJ5	Q9NTJ5	Phosphatidylinositol-3-phosphatase SAC1	SACM1L	sp|Q9NTJ5|SAC1_HUMAN Phosphatidylinositol-3-phosphatase SAC1 OS=Homo sapiens OX=9606 GN=SACM1L PE=1 SV=2	1	16	11	2	2	5	1	6	6	11	4	5	14	1	8	5	8	6	10	3	3	3	11	2	2	5	1	6	6	11	4	5	14	1	8	5	8	6	10	3	3	3	27.8	27.8	27.8
Q9NTK5	Q9NTK5	Obg-like ATPase 1	OLA1	sp|Q9NTK5|OLA1_HUMAN Obg-like ATPase 1 OS=Homo sapiens OX=9606 GN=OLA1 PE=1 SV=2	1	16	10	4	2	4	2	3	5	13	5	4	13	2	6	3	6	3	5	4	8	4	10	4	2	4	2	3	5	13	5	4	13	2	6	3	6	3	5	4	8	4	49.5	49.5	49.5
Q9Y6N5	Q9Y6N5	Sulfide:quinone oxidoreductase, mitochondrial	SQOR	sp|Q9Y6N5|SQOR_HUMAN Sulfide:quinone oxidoreductase, mitochondrial OS=Homo sapiens OX=9606 GN=SQOR PE=1 SV=1	1	16	6	2	5	9	2	6	11	14	9	4	13	1	5	9	10	11	13	7	11	2	6	2	5	9	2	6	11	14	9	4	13	1	5	9	10	11	13	7	11	2	52.7	52.7	52.7
O00231	O00231	26S proteasome non-ATPase regulatory subunit 11	PSMD11	sp|O00231|PSD11_HUMAN 26S proteasome non-ATPase regulatory subunit 11 OS=Homo sapiens OX=9606 GN=PSMD11 PE=1 SV=3	1	15	5	3	1	4	2	6	8	14	7	8	12	2	2	3	10	6	7	5	8	5	5	3	1	4	2	6	8	14	7	8	12	2	2	3	10	6	7	5	8	5	46.7	46.7	46.7
O14841	O14841	5-oxoprolinase	OPLAH	sp|O14841|OPLA_HUMAN 5-oxoprolinase OS=Homo sapiens OX=9606 GN=OPLAH PE=1 SV=3	1	15	6	1	0	0	0	1	4	7	1	1	9	0	5	1	12	0	1	1	6	0	6	1	0	0	0	1	4	7	1	1	9	0	5	1	12	0	1	1	6	0	15.8	15.8	15.8
O60504	O60504	Vinexin	SORBS3	sp|O60504|VINEX_HUMAN Vinexin OS=Homo sapiens OX=9606 GN=SORBS3 PE=1 SV=2	1	15	9	3	6	6	4	7	10	14	4	8	12	3	11	11	2	6	10	7	2	2	9	3	6	6	4	7	10	14	4	8	12	3	11	11	2	6	10	7	2	2	38.3	38.3	38.3
O95865	O95865	N(G),N(G)-dimethylarginine dimethylaminohydrolase 2	DDAH2	sp|O95865|DDAH2_HUMAN N(G),N(G)-dimethylarginine dimethylaminohydrolase 2 OS=Homo sapiens OX=9606 GN=DDAH2 PE=1 SV=1	1	15	11	9	3	14	8	10	11	15	13	14	13	12	11	12	8	15	9	12	13	15	10	8	3	13	7	9	10	14	12	13	12	11	10	11	7	14	8	11	12	14	74.4	74.4	71.6
P00441	P00441	Superoxide dismutase [Cu-Zn]	SOD1	sp|P00441|SODC_HUMAN Superoxide dismutase [Cu-Zn] OS=Homo sapiens OX=9606 GN=SOD1 PE=1 SV=2	1	15	11	11	9	9	8	8	7	9	13	8	10	8	12	11	10	8	7	8	10	11	11	11	9	9	8	8	7	9	13	8	10	8	12	11	10	8	7	8	10	11	97.4	97.4	97.4
P01859	P01859	Immunoglobulin heavy constant gamma 2	IGHG2	sp|P01859|IGHG2_HUMAN Immunoglobulin heavy constant gamma 2 OS=Homo sapiens OX=9606 GN=IGHG2 PE=1 SV=2	1	15	12	13	11	11	12	13	11	12	14	12	12	11	13	12	11	13	11	12	13	14	8	9	7	7	8	9	7	8	9	8	8	7	9	8	7	9	7	8	8	9	63.5	53.7	36.5
P02765;CON__P12763	P02765	Alpha-2-HS-glycoprotein	AHSG	sp|P02765|FETUA_HUMAN Alpha-2-HS-glycoprotein OS=Homo sapiens OX=9606 GN=AHSG PE=1 SV=2	2	15	12	11	9	10	9	10	8	11	12	11	10	11	10	11	10	10	10	10	14	11	12	11	9	10	9	10	8	11	12	11	10	11	10	11	10	10	10	10	14	11	53.7	53.7	53.7
P07203	P07203	Glutathione peroxidase 1	GPX1	sp|P07203|GPX1_HUMAN Glutathione peroxidase 1 OS=Homo sapiens OX=9606 GN=GPX1 PE=1 SV=4	1	15	13	8	5	8	6	7	11	14	9	9	11	7	7	7	11	11	8	8	10	6	13	8	5	8	6	7	11	14	9	9	11	7	7	7	11	11	8	8	10	6	84.7	84.7	84.7
P07225;CON__P07224	P07225	Vitamin K-dependent protein S OS=Homo sapiens OX=9606 GN=P	PROS1	sp|P07225|PROS_HUMAN Vitamin K-dependent protein S OS=Homo sapiens OX=9606 GN=PROS1 PE=1 SV=1	2	15	13	5	3	4	2	3	9	2	4	7	4	3	4	6	3	6	14	7	3	4	13	5	3	4	2	3	9	2	4	7	4	3	4	6	3	6	14	7	3	4	31.2	31.2	31.2
P07910;A0A0G2JPF8;A0A0G2JNQ3;P0DMR1;O60812;B7ZW38;B2RXH8	P07910	Heterogeneous nuclear ribonucleoproteins C1/C2	HNRNPC	sp|P07910|HNRPC_HUMAN Heterogeneous nuclear ribonucleoproteins C1/C2 OS=Homo sapiens OX=9606 GN=HNRNPC PE=1 SV=4	7	15	11	5	5	8	3	9	12	13	11	10	11	8	13	9	11	9	12	7	10	9	10	5	5	8	3	9	11	12	10	10	11	8	12	8	10	9	11	7	9	9	44.8	44.8	42.2
P08865	P08865	40S ribosomal protein SA	RPSA	sp|P08865|RSSA_HUMAN 40S ribosomal protein SA OS=Homo sapiens OX=9606 GN=RPSA PE=1 SV=4	1	15	11	11	11	13	8	10	12	14	11	14	14	10	11	12	10	12	13	12	10	10	11	11	11	13	8	10	12	14	11	14	14	10	11	12	10	12	13	12	10	10	63.7	63.7	63.7
P09417	P09417	Dihydropteridine reductase	QDPR	sp|P09417|DHPR_HUMAN Dihydropteridine reductase OS=Homo sapiens OX=9606 GN=QDPR PE=1 SV=2	1	15	7	4	1	6	2	2	10	14	12	7	11	8	5	3	9	8	6	6	13	11	7	4	1	6	2	2	10	14	12	7	11	8	5	3	9	8	6	6	13	11	71.3	71.3	71.3
P09936	P09936	Ubiquitin carboxyl-terminal hydrolase isozyme L1	UCHL1	sp|P09936|UCHL1_HUMAN Ubiquitin carboxyl-terminal hydrolase isozyme L1 OS=Homo sapiens OX=9606 GN=UCHL1 PE=1 SV=2	1	15	12	9	4	10	5	7	9	13	12	13	11	7	12	11	3	11	11	10	12	7	12	9	4	10	5	7	9	13	12	13	11	7	12	11	3	11	11	10	12	7	79.4	79.4	79.4
P10768	P10768	S-formylglutathione hydrolase	ESD	sp|P10768|ESTD_HUMAN S-formylglutathione hydrolase OS=Homo sapiens OX=9606 GN=ESD PE=1 SV=2	1	15	10	8	8	11	8	10	10	11	12	9	11	9	12	11	10	11	9	11	11	8	10	8	8	11	8	10	10	11	12	9	11	9	12	11	10	11	9	11	11	8	62.8	62.8	62.8
P15502	P15502	Elastin	ELN	sp|P15502|ELN_HUMAN Elastin OS=Homo sapiens OX=9606 GN=ELN PE=1 SV=4	1	15	4	15	11	13	14	12	15	8	2	13	4	14	10	14	14	15	11	15	4	12	4	15	11	13	14	12	15	8	2	13	4	14	10	14	14	15	11	15	4	12	40.3	40.3	40.3
P17174	P17174	Aspartate aminotransferase, cytoplasmic	GOT1	sp|P17174|AATC_HUMAN Aspartate aminotransferase, cytoplasmic OS=Homo sapiens OX=9606 GN=GOT1 PE=1 SV=3	1	15	7	9	4	11	6	4	8	10	9	8	14	5	5	9	9	9	7	7	10	3	7	9	4	11	6	4	8	10	9	8	14	5	5	9	9	9	7	7	10	3	56.4	56.4	56.4
P22234	P22234	Multifunctional protein ADE2	PAICS	sp|P22234|PUR6_HUMAN Multifunctional protein ADE2 OS=Homo sapiens OX=9606 GN=PAICS PE=1 SV=3	1	15	12	5	4	3	2	2	8	9	5	4	10	3	5	3	8	2	6	3	9	3	12	5	4	3	2	2	8	9	5	4	10	3	5	3	8	2	6	3	9	3	45.2	45.2	45.2
P23786	P23786	Carnitine O-palmitoyltransferase 2, mitochondrial	CPT2	sp|P23786|CPT2_HUMAN Carnitine O-palmitoyltransferase 2, mitochondrial OS=Homo sapiens OX=9606 GN=CPT2 PE=1 SV=2	1	15	10	1	1	1	0	0	5	8	5	0	13	1	8	0	9	2	9	3	4	1	10	1	1	1	0	0	5	8	5	0	13	1	8	0	9	2	9	3	4	1	30.4	30.4	30.4
P31937	P31937	3-hydroxyisobutyrate dehydrogenase, mitochondrial	HIBADH	sp|P31937|3HIDH_HUMAN 3-hydroxyisobutyrate dehydrogenase, mitochondrial OS=Homo sapiens OX=9606 GN=HIBADH PE=1 SV=2	1	15	7	4	4	8	1	6	12	10	9	5	10	3	7	7	13	9	9	8	8	7	7	4	4	8	1	6	12	10	9	5	10	3	7	7	13	9	9	8	8	7	50.3	50.3	50.3
P38117	P38117	Electron transfer flavoprotein subunit beta	ETFB	sp|P38117|ETFB_HUMAN Electron transfer flavoprotein subunit beta OS=Homo sapiens OX=9606 GN=ETFB PE=1 SV=3	1	15	4	0	0	5	1	1	10	13	9	6	12	3	3	1	14	5	10	8	13	4	4	0	0	5	1	1	10	13	9	6	12	3	3	1	14	5	10	8	13	4	55.7	55.7	55.7
P38159;Q96E39;Q8N7X1	P38159;Q96E39	RNA-binding motif protein, X chromosome; RNA binding motif protein, X-linked-like-1	RBMX;RBMXL1	sp|P38159|RBMX_HUMAN RNA-binding motif protein, X chromosome OS=Homo sapiens OX=9606 GN=RBMX PE=1 SV=3;sp|Q96E39|RMXL1_HUMAN RNA binding motif protein, X-linked-like-1 OS=Homo sapiens OX=9606 GN=RBMXL1 PE=1 SV=1	3	15	11	4	3	5	5	3	6	8	6	7	9	3	13	7	7	5	8	6	4	9	9	2	2	3	3	1	4	6	4	5	7	1	11	5	5	3	7	4	3	7	39.4	39.4	37.3
P39019	P39019	40S ribosomal protein S19	RPS19	sp|P39019|RS19_HUMAN 40S ribosomal protein S19 OS=Homo sapiens OX=9606 GN=RPS19 PE=1 SV=2	1	15	2	6	0	10	8	8	7	12	14	12	12	7	7	8	12	11	12	10	13	10	2	6	0	10	8	8	7	12	14	12	12	7	7	8	12	11	12	10	13	10	62.8	62.8	62.8
P41091;Q2VIR3	P41091;Q2VIR3	Eukaryotic translation initiation factor 2 subunit 3; Eukaryotic translation initiation factor 2 subunit 3B	EIF2S3;EIF2S3B	sp|P41091|IF2G_HUMAN Eukaryotic translation initiation factor 2 subunit 3 OS=Homo sapiens OX=9606 GN=EIF2S3 PE=1 SV=3;sp|Q2VIR3|IF2GL_HUMAN Eukaryotic translation initiation factor 2 subunit 3B OS=Homo sapiens OX=9606 GN=EIF2S3B PE=2 SV=2	2	15	12	2	2	3	0	1	6	14	9	8	14	2	8	6	8	3	11	8	11	3	12	2	2	3	0	1	6	14	9	8	14	2	8	6	8	3	11	8	11	3	42.6	42.6	42.6
P46108	P46108	Adapter molecule crk	CRK	sp|P46108|CRK_HUMAN Adapter molecule crk OS=Homo sapiens OX=9606 GN=CRK PE=1 SV=2	1	15	9	3	3	7	4	5	9	12	10	3	11	2	10	5	7	6	7	3	5	3	9	3	3	7	4	5	9	12	10	3	11	2	10	5	7	6	7	3	5	3	60.9	60.9	60.9
P46937	P46937	Transcriptional coactivator YAP1	YAP1	sp|P46937|YAP1_HUMAN Transcriptional coactivator YAP1 OS=Homo sapiens OX=9606 GN=YAP1 PE=1 SV=2	1	15	9	5	2	7	4	4	8	10	8	6	11	3	10	6	5	5	4	2	6	0	9	5	2	7	4	4	8	10	8	6	11	3	10	6	5	5	4	2	6	0	46.2	46.2	46.2
P47755	P47755	F-actin-capping protein subunit alpha-2	CAPZA2	sp|P47755|CAZA2_HUMAN F-actin-capping protein subunit alpha-2 OS=Homo sapiens OX=9606 GN=CAPZA2 PE=1 SV=3	1	15	12	4	7	10	8	11	12	11	8	11	13	7	9	9	12	12	13	11	10	6	10	3	5	8	6	10	10	9	6	9	11	6	7	8	10	10	11	9	8	5	73.8	73.8	64.3
P54819	P54819	Adenylate kinase 2, mitochondrial	AK2	sp|P54819|KAD2_HUMAN Adenylate kinase 2, mitochondrial OS=Homo sapiens OX=9606 GN=AK2 PE=1 SV=2	1	15	6	3	2	4	3	5	7	11	9	7	11	4	3	5	14	7	9	7	14	5	6	3	2	4	3	5	7	11	9	7	11	4	3	5	14	7	9	7	14	5	77.4	77.4	77.4
P62241	P62241	40S ribosomal protein S8	RPS8	sp|P62241|RS8_HUMAN 40S ribosomal protein S8 OS=Homo sapiens OX=9606 GN=RPS8 PE=1 SV=2	1	15	8	7	5	9	6	9	10	11	7	9	9	9	14	11	9	10	8	10	11	8	8	7	5	9	6	9	10	11	7	9	9	9	14	11	9	10	8	10	11	8	60.1	60.1	60.1
P62826	P62826	GTP-binding nuclear protein Ran	RAN	sp|P62826|RAN_HUMAN GTP-binding nuclear protein Ran OS=Homo sapiens OX=9606 GN=RAN PE=1 SV=3	1	15	11	8	5	9	8	8	11	12	14	12	10	7	8	10	9	10	11	10	14	9	11	8	5	9	8	8	11	12	14	12	10	7	8	10	9	10	11	10	14	9	53.7	53.7	53.7
P62937;P0DN26;A0A0B4J2A2;A0A075B767;A0A075B759;Q9Y536;F5H284;P0DN37	P62937	Peptidyl-prolyl cis-trans isomerase A	PPIA	sp|P62937|PPIA_HUMAN Peptidyl-prolyl cis-trans isomerase A OS=Homo sapiens OX=9606 GN=PPIA PE=1 SV=2	8	15	12	12	11	12	12	12	12	13	15	12	13	12	15	13	12	12	12	12	14	13	12	12	11	12	12	12	12	13	15	12	13	12	15	13	12	12	12	12	14	13	85.5	85.5	85.5
P63241;Q6IS14;Q9GZV4	P63241;Q6IS14	Eukaryotic translation initiation factor 5A-1; Eukaryotic translation initiation factor 5A-1-like	EIF5A;EIF5AL1	sp|P63241|IF5A1_HUMAN Eukaryotic translation initiation factor 5A-1 OS=Homo sapiens OX=9606 GN=EIF5A PE=1 SV=2;sp|Q6IS14|IF5AL_HUMAN Eukaryotic translation initiation factor 5A-1-like OS=Homo sapiens OX=9606 GN=EIF5AL1 PE=2 SV=2	3	15	12	7	6	9	5	8	12	10	8	9	12	7	11	9	12	10	11	9	9	9	12	7	6	9	5	8	12	10	8	9	12	7	11	9	12	10	11	9	9	9	83.8	83.8	83.8
Q00013	Q00013	55 kDa erythrocyte membrane protein	MPP1	sp|Q00013|EM55_HUMAN 55 kDa erythrocyte membrane protein OS=Homo sapiens OX=9606 GN=MPP1 PE=1 SV=2	1	15	10	6	3	3	2	3	13	8	13	5	12	3	8	4	4	6	11	7	5	3	10	6	3	3	2	3	13	8	13	5	12	3	8	4	4	6	11	7	5	3	49.6	49.6	49.6
Q00325	Q00325	Phosphate carrier protein, mitochondrial	SLC25A3	sp|Q00325|MPCP_HUMAN Phosphate carrier protein, mitochondrial OS=Homo sapiens OX=9606 GN=SLC25A3 PE=1 SV=2	1	15	10	5	1	8	5	5	10	14	8	9	10	4	6	4	11	8	7	8	10	8	10	5	1	8	5	5	10	14	8	9	10	4	6	4	11	8	7	8	10	8	37.6	37.6	37.6
Q13409	Q13409	Cytoplasmic dynein 1 intermediate chain 2	DYNC1I2	sp|Q13409|DC1I2_HUMAN Cytoplasmic dynein 1 intermediate chain 2 OS=Homo sapiens OX=9606 GN=DYNC1I2 PE=1 SV=3	1	15	11	4	4	6	1	2	10	12	6	5	13	2	10	6	6	6	9	5	4	1	10	4	4	6	1	2	10	11	5	4	12	2	9	6	6	6	9	5	4	1	30.9	30.9	29.6
Q14258	Q14258	E3 ubiquitin/ISG15 ligase TRIM25	TRIM25	sp|Q14258|TRI25_HUMAN E3 ubiquitin/ISG15 ligase TRIM25 OS=Homo sapiens OX=9606 GN=TRIM25 PE=1 SV=2	1	15	8	5	5	10	0	4	5	8	2	7	9	3	4	8	7	8	6	6	4	4	8	5	5	10	0	4	5	8	2	7	9	3	4	8	7	8	6	6	4	4	34.8	34.8	34.8
Q15691	Q15691	Microtubule-associated protein RP/EB family member 1	MAPRE1	sp|Q15691|MARE1_HUMAN Microtubule-associated protein RP/EB family member 1 OS=Homo sapiens OX=9606 GN=MAPRE1 PE=1 SV=3	1	15	9	0	6	7	6	7	9	13	13	8	11	3	9	8	8	9	9	6	8	6	9	0	6	7	6	7	9	13	13	8	11	3	9	8	8	9	9	6	8	6	61.6	61.6	61.6
Q16678	Q16678	Cytochrome P450 1B1	CYP1B1	sp|Q16678|CP1B1_HUMAN Cytochrome P450 1B1 OS=Homo sapiens OX=9606 GN=CYP1B1 PE=1 SV=2	1	15	0	4	0	2	0	3	0	0	0	13	0	8	0	6	0	13	0	3	0	6	0	4	0	2	0	3	0	0	0	13	0	8	0	6	0	13	0	3	0	6	36.3	36.3	36.3
Q63HR2	Q63HR2	Tensin-2	TNS2	sp|Q63HR2|TNS2_HUMAN Tensin-2 OS=Homo sapiens OX=9606 GN=TNS2 PE=1 SV=2	1	15	8	5	4	3	1	3	4	11	2	3	10	1	7	4	4	5	5	2	4	2	8	5	4	3	1	3	4	11	2	3	10	1	7	4	4	5	5	2	4	2	19.8	18.3	18.3
Q6IBS0	Q6IBS0	Twinfilin-2	TWF2	sp|Q6IBS0|TWF2_HUMAN Twinfilin-2 OS=Homo sapiens OX=9606 GN=TWF2 PE=1 SV=2	1	15	9	6	6	9	3	7	10	12	8	7	10	6	6	10	11	11	9	7	10	7	8	6	5	8	3	6	9	11	7	6	9	6	5	9	10	10	8	6	9	6	62.2	62.2	62.2
Q6NVY1	Q6NVY1	3-hydroxyisobutyryl-CoA hydrolase, mitochondrial	HIBCH	sp|Q6NVY1|HIBCH_HUMAN 3-hydroxyisobutyryl-CoA hydrolase, mitochondrial OS=Homo sapiens OX=9606 GN=HIBCH PE=1 SV=2	1	15	13	7	4	5	0	5	13	14	9	7	14	4	13	4	15	5	14	6	10	3	13	7	4	5	0	5	13	14	9	7	14	4	13	4	15	5	14	6	10	3	38.1	38.1	38.1
Q96CM8	Q96CM8	Medium-chain acyl-CoA ligase ACSF2, mitochondrial	ACSF2	sp|Q96CM8|ACSF2_HUMAN Medium-chain acyl-CoA ligase ACSF2, mitochondrial OS=Homo sapiens OX=9606 GN=ACSF2 PE=1 SV=2	1	15	9	1	2	2	0	2	2	7	2	3	12	2	10	3	14	7	10	1	8	3	9	1	2	2	0	2	2	7	2	3	12	2	10	3	14	7	10	1	8	3	33.2	33.2	33.2
Q96RQ3	Q96RQ3	Methylcrotonoyl-CoA carboxylase subunit alpha, mitochondrial	MCCC1	sp|Q96RQ3|MCCA_HUMAN Methylcrotonoyl-CoA carboxylase subunit alpha, mitochondrial OS=Homo sapiens OX=9606 GN=MCCC1 PE=1 SV=3	1	15	12	2	2	2	1	1	5	11	5	1	13	1	12	1	13	3	6	0	8	1	12	2	2	2	1	1	5	11	5	1	13	1	12	1	13	3	6	0	8	1	36.6	36.6	36.6
Q9BS26	Q9BS26	Endoplasmic reticulum resident protein 44	ERP44	sp|Q9BS26|ERP44_HUMAN Endoplasmic reticulum resident protein 44 OS=Homo sapiens OX=9606 GN=ERP44 PE=1 SV=1	1	15	12	6	7	8	6	6	10	12	8	8	13	4	13	11	11	10	10	9	9	5	12	6	7	8	6	6	10	12	8	8	13	4	13	11	11	10	10	9	9	5	45.3	45.3	45.3
Q9HC38	Q9HC38	Glyoxalase domain-containing protein 4	GLOD4	sp|Q9HC38|GLOD4_HUMAN Glyoxalase domain-containing protein 4 OS=Homo sapiens OX=9606 GN=GLOD4 PE=1 SV=1	1	15	10	8	5	9	4	11	12	15	12	10	13	9	9	11	11	13	9	9	9	10	10	8	5	9	4	11	12	15	12	10	13	9	9	11	11	13	9	9	9	10	62.9	62.9	62.9
Q9NX63	Q9NX63	MICOS complex subunit MIC19	CHCHD3	sp|Q9NX63|MIC19_HUMAN MICOS complex subunit MIC19 OS=Homo sapiens OX=9606 GN=CHCHD3 PE=1 SV=1	1	15	12	2	0	4	0	1	10	15	12	6	14	2	14	3	10	4	11	2	10	1	12	2	0	4	0	1	10	15	12	6	14	2	14	3	10	4	11	2	10	1	63	63	63
Q9UIJ7	Q9UIJ7	GTP:AMP phosphotransferase AK3, mitochondrial	AK3	sp|Q9UIJ7|KAD3_HUMAN GTP:AMP phosphotransferase AK3, mitochondrial OS=Homo sapiens OX=9606 GN=AK3 PE=1 SV=4	1	15	0	0	1	9	3	3	3	13	7	4	6	2	1	2	10	4	6	7	9	4	0	0	1	9	3	3	3	13	7	4	6	2	1	2	10	4	6	7	9	4	64.8	64.8	64.8
Q9UN36	Q9UN36	Protein NDRG2	NDRG2	sp|Q9UN36|NDRG2_HUMAN Protein NDRG2 OS=Homo sapiens OX=9606 GN=NDRG2 PE=1 SV=2	1	15	10	4	0	5	1	1	7	10	5	4	11	2	9	4	8	5	10	4	7	2	10	4	0	5	1	1	7	10	5	4	11	2	9	4	8	5	10	4	7	2	71.7	71.7	71.7
Q9UNZ2	Q9UNZ2	NSFL1 cofactor p47	NSFL1C	sp|Q9UNZ2|NSF1C_HUMAN NSFL1 cofactor p47 OS=Homo sapiens OX=9606 GN=NSFL1C PE=1 SV=2	1	15	12	8	7	9	8	4	8	13	11	10	13	5	10	9	8	8	9	6	10	4	12	8	7	9	8	4	8	13	11	10	13	5	10	9	8	8	9	6	10	4	53	53	53
Q9Y371	Q9Y371	Endophilin-B1	SH3GLB1	sp|Q9Y371|SHLB1_HUMAN Endophilin-B1 OS=Homo sapiens OX=9606 GN=SH3GLB1 PE=1 SV=1	1	15	11	3	3	4	2	2	7	11	9	8	11	2	7	5	8	4	11	4	12	3	10	3	3	4	2	2	7	11	8	7	10	2	7	5	8	4	11	4	11	2	47.1	47.1	44.9
Q9Y5Z4	Q9Y5Z4	Heme-binding protein 2	HEBP2	sp|Q9Y5Z4|HEBP2_HUMAN Heme-binding protein 2 OS=Homo sapiens OX=9606 GN=HEBP2 PE=1 SV=1	1	15	10	5	5	8	8	5	7	12	10	8	12	5	13	9	10	11	8	7	10	7	10	5	5	8	8	5	7	12	10	8	12	5	13	9	10	11	8	7	10	7	69.3	69.3	69.3
O15173	O15173	Membrane-associated progesterone receptor component 2	PGRMC2	sp|O15173|PGRC2_HUMAN Membrane-associated progesterone receptor component 2 OS=Homo sapiens OX=9606 GN=PGRMC2 PE=1 SV=1	1	14	11	7	8	12	4	7	10	11	9	9	12	8	11	8	11	9	12	9	11	6	10	7	7	11	3	6	9	10	8	8	11	7	10	7	10	8	11	8	10	5	48.9	48.9	48.9
O60763	O60763	General vesicular transport factor p115	USO1	sp|O60763|USO1_HUMAN General vesicular transport factor p115 OS=Homo sapiens OX=9606 GN=USO1 PE=1 SV=2	1	14	13	3	5	4	0	5	9	6	4	3	12	3	9	4	6	4	9	5	8	2	13	3	5	4	0	5	9	6	4	3	12	3	9	4	6	4	9	5	8	2	18.3	18.3	18.3
O75367	O75367	Core histone macro-H2A.1	MACROH2A1	sp|O75367|H2AY_HUMAN Core histone macro-H2A.1 OS=Homo sapiens OX=9606 GN=MACROH2A1 PE=1 SV=4	1	14	10	10	5	9	4	7	10	10	7	9	10	7	8	9	8	11	10	11	8	8	8	8	3	7	4	6	8	8	5	7	8	5	6	7	6	9	8	9	6	7	48.9	48.9	41.9
O75396	O75396	Vesicle-trafficking protein SEC22b	SEC22B	sp|O75396|SC22B_HUMAN Vesicle-trafficking protein SEC22b OS=Homo sapiens OX=9606 GN=SEC22B PE=1 SV=5	1	14	7	7	0	9	6	8	10	12	11	10	10	7	7	7	9	8	10	9	12	8	7	7	0	9	6	8	10	12	11	10	10	7	7	7	9	8	10	9	12	8	61.4	61.4	61.4
O75436	O75436	Vacuolar protein sorting-associated protein 26A	VPS26A	sp|O75436|VP26A_HUMAN Vacuolar protein sorting-associated protein 26A OS=Homo sapiens OX=9606 GN=VPS26A PE=1 SV=2	1	14	8	5	5	5	0	5	6	10	8	6	14	5	7	9	5	7	7	4	7	5	8	5	5	5	0	5	6	10	8	6	14	5	7	9	5	7	7	4	7	5	58.7	58.7	58.7
O76024	O76024	Wolframin	WFS1	sp|O76024|WFS1_HUMAN Wolframin OS=Homo sapiens OX=9606 GN=WFS1 PE=1 SV=2	1	14	7	3	3	7	0	3	3	9	3	5	9	2	5	3	6	4	10	3	5	3	7	3	3	7	0	3	3	9	3	5	9	2	5	3	6	4	10	3	5	3	22.5	22.5	22.5
O76070	O76070	Gamma-synuclein	SNCG	sp|O76070|SYUG_HUMAN Gamma-synuclein OS=Homo sapiens OX=9606 GN=SNCG PE=1 SV=2	1	14	5	3	2	3	3	4	8	13	11	6	13	2	7	3	8	4	11	8	10	3	5	3	2	3	3	4	7	11	9	5	11	2	6	3	7	4	9	7	9	3	90.6	90.6	81.9
O95202	O95202	Mitochondrial proton/calcium exchanger protein	LETM1	sp|O95202|LETM1_HUMAN Mitochondrial proton/calcium exchanger protein OS=Homo sapiens OX=9606 GN=LETM1 PE=1 SV=1	1	14	11	3	1	3	0	0	9	12	6	0	11	0	9	5	10	2	7	3	7	3	11	3	1	3	0	0	9	12	6	0	11	0	9	5	10	2	7	3	7	3	27.6	27.6	27.6
O95573	O95573	Fatty acid CoA ligase Acsl3	ACSL3	sp|O95573|ACSL3_HUMAN Fatty acid CoA ligase Acsl3 OS=Homo sapiens OX=9606 GN=ACSL3 PE=1 SV=3	1	14	8	6	3	5	0	4	7	9	6	5	11	3	12	6	6	6	8	3	5	1	8	6	3	5	0	4	7	9	6	5	11	3	12	6	6	6	8	3	5	1	36.4	32.4	32.4
P01019	P01019	Angiotensinogen	AGT	sp|P01019|ANGT_HUMAN Angiotensinogen OS=Homo sapiens OX=9606 GN=AGT PE=1 SV=2	1	14	12	12	8	10	9	6	9	8	12	9	9	8	9	9	9	10	6	9	10	11	12	12	8	10	9	6	9	8	12	9	9	8	9	9	9	10	6	9	10	11	32.8	32.8	32.8
P02748;CON__Q3MHN2	P02748	Complement component C9	C9	sp|P02748|CO9_HUMAN Complement component C9 OS=Homo sapiens OX=9606 GN=C9 PE=1 SV=2	2	14	8	8	6	7	12	6	8	6	12	10	8	11	10	8	6	9	8	9	9	13	8	8	6	7	12	6	8	6	12	10	8	11	10	8	6	9	8	9	9	13	29.3	29.3	29.3
P02763	P02763	Alpha-1-acid glycoprotein 1	ORM1	sp|P02763|A1AG1_HUMAN Alpha-1-acid glycoprotein 1 OS=Homo sapiens OX=9606 GN=ORM1 PE=1 SV=2	1	14	11	13	9	11	11	8	10	7	7	11	11	12	12	12	8	10	8	10	9	11	7	8	5	7	7	6	6	4	3	7	7	7	7	7	5	7	4	7	6	7	48.8	48.8	34.3
P02792	P02792	Ferritin light chain	FTL	sp|P02792|FRIL_HUMAN Ferritin light chain OS=Homo sapiens OX=9606 GN=FTL PE=1 SV=2	1	14	9	9	6	11	10	6	10	13	12	10	12	10	11	11	10	10	9	10	13	10	9	9	6	11	10	6	10	13	12	10	12	10	11	11	10	10	9	10	13	10	60	60	60
P04179	P04179	Superoxide dismutase [Mn], mitochondrial	SOD2	sp|P04179|SODM_HUMAN Superoxide dismutase [Mn], mitochondrial OS=Homo sapiens OX=9606 GN=SOD2 PE=1 SV=3	1	14	8	4	2	8	10	6	11	11	12	9	12	4	8	7	10	10	12	10	12	9	8	4	2	8	10	6	11	11	12	9	12	4	8	7	10	10	12	10	12	9	45	45	45
P05388;Q8NHW5	P05388;Q8NHW5	60S acidic ribosomal protein P0; 60S acidic ribosomal protein P0-like	RPLP0;RPLP0P6	sp|P05388|RLA0_HUMAN 60S acidic ribosomal protein P0 OS=Homo sapiens OX=9606 GN=RPLP0 PE=1 SV=1;sp|Q8NHW5|RLA0L_HUMAN 60S acidic ribosomal protein P0-like OS=Homo sapiens OX=9606 GN=RPLP0P6 PE=5 SV=1	2	14	10	8	5	10	4	8	10	11	7	9	13	5	7	6	13	12	11	10	8	9	10	8	5	10	4	8	10	11	7	9	13	5	7	6	13	12	11	10	8	9	50.8	50.8	50.8
P07602	P07602	Prosaposin	PSAP	sp|P07602|SAP_HUMAN Prosaposin OS=Homo sapiens OX=9606 GN=PSAP PE=1 SV=2	1	14	11	10	9	10	10	9	11	14	9	11	13	10	13	10	11	10	12	11	12	7	11	10	9	10	10	9	11	14	9	11	13	10	13	10	11	10	12	11	12	7	24.4	24.4	24.4
P09110	P09110	3-ketoacyl-CoA thiolase, peroxisomal	ACAA1	sp|P09110|THIK_HUMAN 3-ketoacyl-CoA thiolase, peroxisomal OS=Homo sapiens OX=9606 GN=ACAA1 PE=1 SV=2	1	14	4	0	2	1	1	2	9	12	8	2	12	1	9	3	6	4	8	0	8	0	4	0	2	1	1	2	9	12	8	2	12	1	9	3	6	4	8	0	8	0	57.8	57.8	57.8
P0DP25;P0DP24;P0DP23;P27482	P0DP25;P0DP24;P0DP23	Calmodulin-3; Calmodulin-2; Calmodulin-1	CALM3;CALM2;CALM1	sp|P0DP25|CALM3_HUMAN Calmodulin-3 OS=Homo sapiens OX=9606 GN=CALM3 PE=1 SV=1;sp|P0DP24|CALM2_HUMAN Calmodulin-2 OS=Homo sapiens OX=9606 GN=CALM2 PE=1 SV=1;sp|P0DP23|CALM1_HUMAN Calmodulin-1 OS=Homo sapiens OX=9606 GN=CALM1 PE=1 SV=1	4	14	13	10	12	11	13	11	13	13	10	12	14	11	11	10	10	12	13	10	9	9	12	9	11	10	12	10	12	12	9	11	13	10	10	9	9	11	12	9	8	8	85.9	85.9	81.2
P11177	P11177	Pyruvate dehydrogenase E1 component subunit beta, mitochondrial	PDHB	sp|P11177|ODPB_HUMAN Pyruvate dehydrogenase E1 component subunit beta, mitochondrial OS=Homo sapiens OX=9606 GN=PDHB PE=1 SV=3	1	14	9	5	6	8	4	6	11	14	11	8	11	8	7	6	12	9	12	10	10	9	9	5	6	8	4	6	11	14	11	8	11	8	7	6	12	9	12	10	10	9	55.2	55.2	55.2
P12236	P12236	ADP/ATP translocase 3	SLC25A6	sp|P12236|ADT3_HUMAN ADP/ATP translocase 3 OS=Homo sapiens OX=9606 GN=SLC25A6 PE=1 SV=4	1	14	10	3	5	10	5	4	14	12	12	8	13	2	9	1	11	6	10	8	11	9	2	1	2	2	2	1	3	3	3	1	3	0	2	1	3	2	2	2	3	2	51.7	51.7	12.8
P13671	P13671	Complement component C6	C6	sp|P13671|CO6_HUMAN Complement component C6 OS=Homo sapiens OX=9606 GN=C6 PE=1 SV=3	1	14	9	7	3	3	7	3	9	1	9	5	2	5	4	4	6	5	4	6	2	7	9	7	3	3	7	3	9	1	9	5	2	5	4	4	6	5	4	6	2	7	21	21	21
P14866;Q8WVV9	P14866	Heterogeneous nuclear ribonucleoprotein L	HNRNPL	sp|P14866|HNRPL_HUMAN Heterogeneous nuclear ribonucleoprotein L OS=Homo sapiens OX=9606 GN=HNRNPL PE=1 SV=2	2	14	9	6	7	7	3	5	9	7	10	8	12	7	9	8	8	8	8	8	9	5	9	6	7	7	3	5	9	7	10	8	12	7	9	8	8	8	8	8	9	5	38.2	38.2	38.2
P15104	P15104	Glutamine synthetase	GLUL	sp|P15104|GLNA_HUMAN Glutamine synthetase OS=Homo sapiens OX=9606 GN=GLUL PE=1 SV=4	1	14	8	0	1	0	1	1	7	12	10	2	7	0	9	1	14	1	4	0	12	1	8	0	1	0	1	1	7	12	10	2	7	0	9	1	14	1	4	0	12	1	43.2	43.2	43.2
P21796	P21796	Voltage-dependent anion-selective channel protein 1	VDAC1	sp|P21796|VDAC1_HUMAN Voltage-dependent anion-selective channel protein 1 OS=Homo sapiens OX=9606 GN=VDAC1 PE=1 SV=2	1	14	6	3	5	8	8	6	11	12	11	6	11	7	9	8	11	7	10	8	9	7	6	3	5	8	8	6	11	12	11	6	11	7	9	8	11	7	10	8	9	7	64	64	64
P22748	P22748	Carbonic anhydrase 4	CA4	sp|P22748|CAH4_HUMAN Carbonic anhydrase 4 OS=Homo sapiens OX=9606 GN=CA4 PE=1 SV=2	1	14	9	0	0	4	0	0	10	13	9	1	12	0	7	1	11	1	10	0	9	1	9	0	0	4	0	0	10	13	9	1	12	0	7	1	11	1	10	0	9	1	42.9	42.9	42.9
P25789	P25789	Proteasome subunit alpha type-4	PSMA4	sp|P25789|PSA4_HUMAN Proteasome subunit alpha type-4 OS=Homo sapiens OX=9606 GN=PSMA4 PE=1 SV=1	1	14	11	4	6	3	2	5	7	12	11	8	11	4	10	7	9	8	9	8	11	6	11	4	6	3	2	5	7	12	11	8	11	4	10	7	9	8	9	8	11	6	70.9	70.9	70.9
P30048	P30048	Thioredoxin-dependent peroxide reductase, mitochondrial	PRDX3	sp|P30048|PRDX3_HUMAN Thioredoxin-dependent peroxide reductase, mitochondrial OS=Homo sapiens OX=9606 GN=PRDX3 PE=1 SV=3	1	14	8	5	5	6	5	5	12	13	8	5	13	4	9	5	11	7	11	6	12	6	8	5	5	6	5	5	12	13	8	5	13	4	9	5	11	7	11	6	12	6	63.7	63.7	63.7
P30533	P30533	Alpha-2-macroglobulin receptor-associated protein	LRPAP1	sp|P30533|AMRP_HUMAN Alpha-2-macroglobulin receptor-associated protein OS=Homo sapiens OX=9606 GN=LRPAP1 PE=1 SV=1	1	14	12	2	3	3	0	2	7	6	7	5	12	3	9	2	5	2	8	3	7	4	12	2	3	3	0	2	7	6	7	5	12	3	9	2	5	2	8	3	7	4	40.3	40.3	40.3
P31150	P31150	Rab GDP dissociation inhibitor alpha	GDI1	sp|P31150|GDIA_HUMAN Rab GDP dissociation inhibitor alpha OS=Homo sapiens OX=9606 GN=GDI1 PE=1 SV=2	1	14	11	9	6	7	6	7	7	11	7	10	13	8	10	9	10	7	7	7	8	4	11	9	6	7	6	7	7	11	7	10	13	8	10	9	10	7	7	7	8	4	65.8	49.7	49.7
P35222	P35222	Catenin beta-1	CTNNB1	sp|P35222|CTNB1_HUMAN Catenin beta-1 OS=Homo sapiens OX=9606 GN=CTNNB1 PE=1 SV=1	1	14	10	3	2	3	1	4	11	9	5	3	10	3	8	3	10	3	10	3	7	1	9	3	1	2	1	3	9	8	4	3	8	2	6	2	8	3	8	2	5	1	30.1	30.1	26.6
P36957	P36957	Dihydrolipoyllysine-residue succinyltransferase component of 2-oxoglutarate dehydrogenase complex, mitochondrial	DLST	sp|P36957|ODO2_HUMAN Dihydrolipoyllysine-residue succinyltransferase component of 2-oxoglutarate dehydrogenase complex, mitochondrial OS=Homo sapiens OX=9606 GN=DLST PE=1 SV=4	1	14	7	4	3	8	4	8	11	14	10	8	13	6	9	8	13	7	11	9	10	9	7	4	3	8	4	8	11	14	10	8	13	6	9	8	13	7	11	9	10	9	33.8	33.8	33.8
P39656	P39656	Dolichyl-diphosphooligosaccharide--protein glycosyltransferase 48 kDa subunit OS=Homo sapiens OX=9606 GN=D	DDOST	sp|P39656|OST48_HUMAN Dolichyl-diphosphooligosaccharide--protein glycosyltransferase 48 kDa subunit OS=Homo sapiens OX=9606 GN=DDOST PE=1 SV=4	1	14	9	5	9	8	5	9	9	12	8	9	10	8	8	7	9	9	13	8	7	6	9	5	9	8	5	9	9	12	8	9	10	8	8	7	9	9	13	8	7	6	46.1	46.1	46.1
P41250	P41250	Glycine--tRNA ligase	GARS1	sp|P41250|GARS_HUMAN Glycine--tRNA ligase OS=Homo sapiens OX=9606 GN=GARS1 PE=1 SV=3	1	14	10	5	4	6	3	3	6	7	5	2	10	3	7	5	3	3	7	5	7	3	10	5	4	6	3	3	6	7	5	2	10	3	7	5	3	3	7	5	7	3	25.7	25.7	25.7
P42330;P17516	P42330	Aldo-keto reductase family 1 member C3	AKR1C3	sp|P42330|AK1C3_HUMAN Aldo-keto reductase family 1 member C3 OS=Homo sapiens OX=9606 GN=AKR1C3 PE=1 SV=4	2	14	11	7	6	8	3	4	10	12	12	6	13	7	9	5	9	6	10	6	11	6	11	7	6	8	3	4	10	12	12	6	13	7	9	5	9	6	10	6	11	6	81.7	56.3	56.3
P43490	P43490	Nicotinamide phosphoribosyltransferase	NAMPT	sp|P43490|NAMPT_HUMAN Nicotinamide phosphoribosyltransferase OS=Homo sapiens OX=9606 GN=NAMPT PE=1 SV=1	1	14	12	2	4	4	0	2	6	9	10	3	12	1	6	4	6	4	11	5	7	4	12	2	4	4	0	2	6	9	10	3	12	1	6	4	6	4	11	5	7	4	40.9	40.9	40.9
P50895	P50895	Basal cell adhesion molecule	BCAM	sp|P50895|BCAM_HUMAN Basal cell adhesion molecule OS=Homo sapiens OX=9606 GN=BCAM PE=1 SV=2	1	14	6	8	9	6	5	12	5	6	1	5	7	5	10	9	5	9	7	12	5	5	6	8	9	6	5	12	5	6	1	5	7	5	10	9	5	9	7	12	5	5	33.9	33.9	33.9
P53007	P53007	Tricarboxylate transport protein, mitochondrial	SLC25A1	sp|P53007|TXTP_HUMAN Tricarboxylate transport protein, mitochondrial OS=Homo sapiens OX=9606 GN=SLC25A1 PE=1 SV=2	1	14	7	1	1	6	4	3	11	13	10	8	9	2	5	2	11	8	11	6	11	4	7	1	1	6	4	3	11	13	10	8	9	2	5	2	11	8	11	6	11	4	46.6	46.6	46.6
P62081	P62081	40S ribosomal protein S7	RPS7	sp|P62081|RS7_HUMAN 40S ribosomal protein S7 OS=Homo sapiens OX=9606 GN=RPS7 PE=1 SV=1	1	14	3	1	3	9	5	5	9	10	5	7	11	4	7	8	7	6	11	6	11	4	3	1	3	9	5	5	9	10	5	7	11	4	7	8	7	6	11	6	11	4	63.9	63.9	63.9
P62753	P62753	40S ribosomal protein S6	RPS6	sp|P62753|RS6_HUMAN 40S ribosomal protein S6 OS=Homo sapiens OX=9606 GN=RPS6 PE=1 SV=1	1	14	8	9	4	4	4	8	7	11	4	9	10	7	11	12	7	10	9	8	11	7	8	9	4	4	4	8	7	11	4	9	10	7	11	12	7	10	9	8	11	7	50.6	50.6	50.6
P62807;Q99879;Q99877;Q93079;Q5QNW6;P58876;O60814;P57053	P62807;Q99879;Q99877;Q93079;Q5QNW6;P58876;O60814;P57053	Histone H2B type 1-C/E/F/G/I; Histone H2B type 1-M; Histone H2B type 1-N	H2BC10;H2BC14;H2BC	sp|P62807|H2B1C_HUMAN Histone H2B type 1-C/E/F/G/I OS=Homo sapiens OX=9606 GN=H2BC10 PE=1 SV=4;sp|Q99879|H2B1M_HUMAN Histone H2B type 1-M OS=Homo sapiens OX=9606 GN=H2BC14 PE=1 SV=3;sp|Q99877|H2B1N_HUMAN Histone H2B type 1-N OS=Homo sapiens OX=9606 GN=H2BC	8	14	8	10	9	11	9	10	10	12	13	10	10	10	11	11	10	10	10	11	11	10	0	0	0	0	0	0	0	0	0	0	0	0	0	0	0	0	0	0	0	0	83.3	83.3	0
P62917	P62917	60S ribosomal protein L8	RPL8	sp|P62917|RL8_HUMAN 60S ribosomal protein L8 OS=Homo sapiens OX=9606 GN=RPL8 PE=1 SV=2	1	14	8	7	7	7	1	7	6	11	6	8	11	5	11	7	10	6	9	6	8	8	8	7	7	7	1	7	6	11	6	8	11	5	11	7	10	6	9	6	8	8	46.3	46.3	46.3
P67775	P67775	Serine/threonine-protein phosphatase 2A catalytic subunit alpha isoform	PPP2CA	sp|P67775|PP2AA_HUMAN Serine/threonine-protein phosphatase 2A catalytic subunit alpha isoform OS=Homo sapiens OX=9606 GN=PPP2CA PE=1 SV=1	1	14	10	9	3	10	3	8	10	13	7	6	13	5	10	9	8	9	9	9	9	3	1	1	0	1	0	1	1	1	1	1	1	1	1	0	1	1	1	1	1	0	57	57	4.2
P69849;Q15155;Q5JPE7	P69849;Q15155;Q5JPE7	Nodal modulator 3; Nodal modulator 1; Nodal modulator 2	NOMO3;NOMO1;NOMO2	sp|P69849|NOMO3_HUMAN Nodal modulator 3 OS=Homo sapiens OX=9606 GN=NOMO3 PE=1 SV=2;sp|Q15155|NOMO1_HUMAN Nodal modulator 1 OS=Homo sapiens OX=9606 GN=NOMO1 PE=1 SV=5;sp|Q5JPE7|NOMO2_HUMAN Nodal modulator 2 OS=Homo sapiens OX=9606 GN=NOMO2 PE=1 SV=1	3	14	9	3	3	5	0	1	5	7	3	3	9	0	5	3	7	3	12	4	3	0	9	3	3	5	0	1	5	7	3	3	9	0	5	3	7	3	12	4	3	0	17.1	17.1	17.1
Q02750	Q02750	Dual specificity mitogen-activated protein kinase kinase 1	MAP2K1	sp|Q02750|MP2K1_HUMAN Dual specificity mitogen-activated protein kinase kinase 1 OS=Homo sapiens OX=9606 GN=MAP2K1 PE=1 SV=2	1	14	13	1	0	3	0	1	4	8	5	2	12	0	8	2	5	0	6	1	3	1	9	0	0	1	0	0	2	4	2	0	7	0	4	1	3	0	3	0	2	0	44.5	44.5	30.5
Q02878	Q02878	60S ribosomal protein L6	RPL6	sp|Q02878|RL6_HUMAN 60S ribosomal protein L6 OS=Homo sapiens OX=9606 GN=RPL6 PE=1 SV=3	1	14	11	7	7	9	6	5	9	8	6	9	12	6	9	8	8	5	8	8	7	5	11	7	7	9	6	5	9	8	6	9	12	6	9	8	8	5	8	8	7	5	39.9	39.9	39.9
Q07157	Q07157	Tight junction protein ZO-1	TJP1	sp|Q07157|ZO1_HUMAN Tight junction protein ZO-1 OS=Homo sapiens OX=9606 GN=TJP1 PE=1 SV=3	1	14	10	2	2	0	1	2	4	7	2	1	8	0	8	3	5	1	6	1	3	2	10	2	2	0	1	2	4	7	2	1	8	0	8	3	5	1	6	1	3	2	10.8	10.8	10.8
Q13162	Q13162	Peroxiredoxin-4	PRDX4	sp|Q13162|PRDX4_HUMAN Peroxiredoxin-4 OS=Homo sapiens OX=9606 GN=PRDX4 PE=1 SV=1	1	14	9	8	5	8	8	8	9	11	7	10	10	6	12	13	10	8	8	7	10	8	9	8	5	8	8	8	9	11	7	10	10	6	12	13	10	8	8	7	10	8	66.1	59	59
Q13557;Q9UQM7	Q13557	Calcium/calmodulin-dependent protein kinase type II subunit delta	CAMK2D	sp|Q13557|KCC2D_HUMAN Calcium/calmodulin-dependent protein kinase type II subunit delta OS=Homo sapiens OX=9606 GN=CAMK2D PE=1 SV=3	2	14	11	6	7	5	1	6	12	11	8	7	13	5	12	9	6	8	10	8	11	6	8	4	4	3	0	4	8	7	5	4	8	3	7	6	4	4	6	5	6	4	41.5	41.5	29.5
Q14699	Q14699	Raftlin	RFTN1	sp|Q14699|RFTN1_HUMAN Raftlin OS=Homo sapiens OX=9606 GN=RFTN1 PE=1 SV=4	1	14	11	3	3	5	0	2	10	11	5	7	11	4	9	7	9	6	9	4	4	3	11	3	3	5	0	2	10	11	5	7	11	4	9	7	9	6	9	4	4	3	40.1	40.1	40.1
Q15907;P62491;P57735	Q15907;P62491	Ras-related protein Rab-11B; Ras-related protein Rab-11A	RAB11B;RAB11A	sp|Q15907|RB11B_HUMAN Ras-related protein Rab-11B OS=Homo sapiens OX=9606 GN=RAB11B PE=1 SV=4;sp|P62491|RB11A_HUMAN Ras-related protein Rab-11A OS=Homo sapiens OX=9606 GN=RAB11A PE=1 SV=3	3	14	3	1	2	11	7	6	9	13	12	12	12	6	6	5	12	10	12	11	13	12	3	1	2	11	7	6	9	13	12	12	12	6	6	5	12	10	12	11	13	12	66.1	66.1	66.1
Q5JSL3	Q5JSL3	Dedicator of cytokinesis protein 11	DOCK11	sp|Q5JSL3|DOC11_HUMAN Dedicator of cytokinesis protein 11 OS=Homo sapiens OX=9606 GN=DOCK11 PE=1 SV=2	1	14	9	3	2	3	0	1	5	10	3	1	12	0	5	1	4	2	9	2	4	1	9	3	2	3	0	1	5	10	3	1	12	0	5	1	4	2	9	2	4	1	11.2	11.2	11.2
Q5TDH0;Q8WTU0	Q5TDH0	Protein DDI1 homolog 2	DDI2	sp|Q5TDH0|DDI2_HUMAN Protein DDI1 homolog 2 OS=Homo sapiens OX=9606 GN=DDI2 PE=1 SV=1	2	14	10	1	6	2	2	2	4	8	12	1	7	2	5	1	5	3	7	4	3	2	10	1	6	2	2	2	4	8	12	1	7	2	5	1	5	3	7	4	3	2	45.1	45.1	45.1
Q5VT66	Q5VT66	Mitochondrial amidoxime-reducing component 1	MTARC1	sp|Q5VT66|MARC1_HUMAN Mitochondrial amidoxime-reducing component 1 OS=Homo sapiens OX=9606 GN=MTARC1 PE=1 SV=1	1	14	7	2	2	1	2	2	7	9	6	3	11	2	7	3	12	3	10	3	10	2	6	1	1	0	1	1	6	8	5	2	10	1	6	2	11	2	9	2	9	1	58.8	58.8	54.3
Q7Z6Z7	Q7Z6Z7	E3 ubiquitin-protein ligase HUWE1	HUWE1	sp|Q7Z6Z7|HUWE1_HUMAN E3 ubiquitin-protein ligase HUWE1 OS=Homo sapiens OX=9606 GN=HUWE1 PE=1 SV=3	1	14	6	6	6	1	0	1	2	4	3	3	11	0	7	3	8	5	4	3	4	3	6	6	6	1	0	1	2	4	3	3	11	0	7	3	8	5	4	3	4	3	5.4	5.4	5.4
Q92616	Q92616	eIF-2-alpha kinase activator GCN1	GCN1	sp|Q92616|GCN1_HUMAN eIF-2-alpha kinase activator GCN1 OS=Homo sapiens OX=9606 GN=GCN1 PE=1 SV=7	1	14	10	6	4	2	0	2	3	7	2	1	9	2	8	5	6	5	6	3	7	3	10	6	4	2	0	2	3	7	2	1	9	2	8	5	6	5	6	3	7	3	8.1	8.1	8.1
Q96B97	Q96B97	SH3 domain-containing kinase-binding protein 1	SH3KBP1	sp|Q96B97|SH3K1_HUMAN SH3 domain-containing kinase-binding protein 1 OS=Homo sapiens OX=9606 GN=SH3KBP1 PE=1 SV=2	1	14	6	2	5	8	1	3	7	9	3	2	12	3	7	3	9	4	6	5	3	2	6	2	5	8	1	3	7	9	3	2	12	3	7	3	9	4	6	5	3	2	32.5	32.5	32.5
Q9BR76;A9Z1Z3	Q9BR76	Coronin-1B	CORO1B	sp|Q9BR76|COR1B_HUMAN Coronin-1B OS=Homo sapiens OX=9606 GN=CORO1B PE=1 SV=1	2	14	11	5	3	5	1	6	10	11	4	8	12	3	13	8	8	9	8	5	6	4	11	5	3	5	1	6	10	11	4	8	12	3	13	8	8	9	8	5	6	4	36.4	34.6	34.6
Q9BXX0	Q9BXX0	EMILIN-2	EMILIN2	sp|Q9BXX0|EMIL2_HUMAN EMILIN-2 OS=Homo sapiens OX=9606 GN=EMILIN2 PE=1 SV=3	1	14	3	6	6	6	2	3	7	2	1	8	3	9	3	9	2	11	4	4	1	3	3	6	6	6	2	3	7	2	1	8	3	9	3	9	2	11	4	4	1	3	17.4	17.4	17.4
Q9HCC0	Q9HCC0	Methylcrotonoyl-CoA carboxylase beta chain, mitochondrial	MCCC2	sp|Q9HCC0|MCCB_HUMAN Methylcrotonoyl-CoA carboxylase beta chain, mitochondrial OS=Homo sapiens OX=9606 GN=MCCC2 PE=1 SV=1	1	14	10	1	1	2	1	2	5	13	4	1	13	0	9	3	11	3	7	0	12	0	10	1	1	2	1	2	5	13	4	1	13	0	9	3	11	3	7	0	12	0	33.9	33.9	33.9
Q9NR31	Q9NR31	GTP-binding protein SAR1a	SAR1A	sp|Q9NR31|SAR1A_HUMAN GTP-binding protein SAR1a OS=Homo sapiens OX=9606 GN=SAR1A PE=1 SV=1	1	14	4	1	0	5	1	1	7	13	4	3	5	3	4	3	5	5	4	4	9	5	2	1	0	3	0	0	5	10	2	2	3	2	2	2	4	3	3	3	6	4	75.3	75.3	60.1
Q9NZU5	Q9NZU5	LIM and cysteine-rich domains protein 1	LMCD1	sp|Q9NZU5|LMCD1_HUMAN LIM and cysteine-rich domains protein 1 OS=Homo sapiens OX=9606 GN=LMCD1 PE=1 SV=1	1	14	8	2	3	4	7	5	9	14	8	4	14	1	7	3	10	3	9	5	8	1	8	2	3	4	7	5	9	14	8	4	14	1	7	3	10	3	9	5	8	1	49.9	49.9	49.9
Q9ULA0	Q9ULA0	Aspartyl aminopeptidase	DNPEP	sp|Q9ULA0|DNPEP_HUMAN Aspartyl aminopeptidase OS=Homo sapiens OX=9606 GN=DNPEP PE=1 SV=2	1	14	9	4	3	9	1	3	9	12	6	7	9	5	11	5	7	6	6	4	6	3	9	4	3	9	1	3	9	12	6	7	9	5	11	5	7	6	6	4	6	3	43.9	43.9	43.9
Q9UNM6	Q9UNM6	26S proteasome non-ATPase regulatory subunit 13	PSMD13	sp|Q9UNM6|PSD13_HUMAN 26S proteasome non-ATPase regulatory subunit 13 OS=Homo sapiens OX=9606 GN=PSMD13 PE=1 SV=2	1	14	4	4	1	1	0	3	8	12	6	7	10	3	1	1	9	4	7	5	9	2	4	4	1	1	0	3	8	12	6	7	10	3	1	1	9	4	7	5	9	2	43.1	43.1	43.1
Q9Y265	Q9Y265	RuvB-like 1	RUVBL1	sp|Q9Y265|RUVB1_HUMAN RuvB-like 1 OS=Homo sapiens OX=9606 GN=RUVBL1 PE=1 SV=1	1	14	14	6	8	7	3	6	7	11	7	9	12	7	8	6	7	6	9	5	8	5	14	6	8	7	3	6	7	11	7	9	12	7	8	6	7	6	9	5	8	5	46.5	46.5	46.5
Q9Y3A5	Q9Y3A5	Ribosome maturation protein SBDS	SBDS	sp|Q9Y3A5|SBDS_HUMAN Ribosome maturation protein SBDS OS=Homo sapiens OX=9606 GN=SBDS PE=1 SV=4	1	14	13	5	3	7	3	4	8	10	5	8	10	5	4	8	9	8	8	5	8	5	13	5	3	7	3	4	8	10	5	8	10	5	4	8	9	8	8	5	8	5	62.8	62.8	62.8
Q9Y696	Q9Y696	Chloride intracellular channel protein 4	CLIC4	sp|Q9Y696|CLIC4_HUMAN Chloride intracellular channel protein 4 OS=Homo sapiens OX=9606 GN=CLIC4 PE=1 SV=4	1	14	10	4	3	12	4	8	9	12	8	5	12	4	9	9	10	11	10	13	9	3	10	4	3	12	4	8	9	12	8	5	12	4	9	9	10	11	10	13	9	3	75.1	75.1	75.1
Q99613;B5ME19	Q99613;B5ME19	Eukaryotic translation initiation factor 3 subunit C; Eukaryotic translation initiation factor 3 subunit C-like protein	EIF3C;EIF3CL	sp|Q99613|EIF3C_HUMAN Eukaryotic translation initiation factor 3 subunit C OS=Homo sapiens OX=9606 GN=EIF3C PE=1 SV=1;sp|B5ME19|EIFCL_HUMAN Eukaryotic translation initiation factor 3 subunit C-like protein OS=Homo sapiens OX=9606 GN=EIF3CL PE=1 SV=1	2	13	4	1	3	0	0	3	5	10	3	2	11	2	5	5	3	2	6	3	5	3	4	1	3	0	0	3	5	10	3	2	11	2	5	5	3	2	6	3	5	3	14.1	14.1	14.1
O00186	O00186	Syntaxin-binding protein 3	STXBP3	sp|O00186|STXB3_HUMAN Syntaxin-binding protein 3 OS=Homo sapiens OX=9606 GN=STXBP3 PE=1 SV=2	1	13	9	3	4	2	0	3	6	10	3	5	10	2	9	2	5	5	8	2	2	3	9	3	4	2	0	3	6	10	3	5	10	2	9	2	5	5	8	2	2	3	25.7	25.7	25.7
O14980	O14980	Exportin-1	XPO1	sp|O14980|XPO1_HUMAN Exportin-1 OS=Homo sapiens OX=9606 GN=XPO1 PE=1 SV=1	1	13	8	3	3	4	2	6	7	6	3	4	10	2	6	4	6	6	6	7	4	4	8	3	3	4	2	6	7	6	3	4	10	2	6	4	6	6	6	7	4	4	18.3	18.3	18.3
O75306	O75306	NADH dehydrogenase [ubiquinone] iron-sulfur protein 2, mitochondrial	NDUFS2	sp|O75306|NDUS2_HUMAN NADH dehydrogenase [ubiquinone] iron-sulfur protein 2, mitochondrial OS=Homo sapiens OX=9606 GN=NDUFS2 PE=1 SV=2	1	13	6	3	3	3	1	5	6	10	6	3	11	2	8	5	11	5	8	3	5	3	6	3	3	3	1	5	6	10	6	3	11	2	8	5	11	5	8	3	5	3	38.2	38.2	38.2
O75489	O75489	NADH dehydrogenase [ubiquinone] iron-sulfur protein 3, mitochondrial	NDUFS3	sp|O75489|NDUS3_HUMAN NADH dehydrogenase [ubiquinone] iron-sulfur protein 3, mitochondrial OS=Homo sapiens OX=9606 GN=NDUFS3 PE=1 SV=1	1	13	2	2	1	8	5	5	8	11	9	7	11	2	1	3	11	6	10	4	11	8	2	2	1	8	5	5	8	11	9	7	11	2	1	3	11	6	10	4	11	8	48.5	48.5	48.5
O75828	O75828	Carbonyl reductase [NADPH] 3	CBR3	sp|O75828|CBR3_HUMAN Carbonyl reductase [NADPH] 3 OS=Homo sapiens OX=9606 GN=CBR3 PE=1 SV=3	1	13	1	4	4	11	4	5	6	9	7	11	9	7	3	5	5	12	3	8	1	4	1	4	4	11	4	5	6	9	7	11	9	7	3	5	5	12	3	8	1	4	67.5	57	57
O75923	O75923	Dysferlin	DYSF	sp|O75923|DYSF_HUMAN Dysferlin OS=Homo sapiens OX=9606 GN=DYSF PE=1 SV=1	1	13	4	1	0	0	0	1	1	11	0	0	8	0	5	0	6	0	4	1	3	0	4	1	0	0	0	1	1	11	0	0	8	0	5	0	6	0	4	1	3	0	10.6	10	10
O95817	O95817	BAG family molecular chaperone regulator 3	BAG3	sp|O95817|BAG3_HUMAN BAG family molecular chaperone regulator 3 OS=Homo sapiens OX=9606 GN=BAG3 PE=1 SV=3	1	13	11	2	2	3	2	1	3	10	5	1	11	0	9	4	4	2	5	2	3	1	11	2	2	3	2	1	3	10	5	1	11	0	9	4	4	2	5	2	3	1	41.6	41.6	41.6
P00533;Q15303	P00533	Epidermal growth factor receptor	EGFR	sp|P00533|EGFR_HUMAN Epidermal growth factor receptor OS=Homo sapiens OX=9606 GN=EGFR PE=1 SV=2	2	13	6	2	3	3	0	2	5	9	1	4	11	1	4	5	2	2	4	1	3	1	5	2	3	3	0	2	5	9	1	4	10	1	4	5	2	2	4	1	3	1	15	15	14
P00746	P00746	Complement factor D	CFD	sp|P00746|CFAD_HUMAN Complement factor D OS=Homo sapiens OX=9606 GN=CFD PE=1 SV=5	1	13	4	10	4	11	9	8	4	8	9	11	8	10	7	8	4	8	8	9	7	9	4	10	4	11	9	8	4	8	9	11	8	10	7	8	4	8	8	9	7	9	64	64	64
P00750	P00750	Tissue-type plasminogen activator	PLAT	sp|P00750|TPA_HUMAN Tissue-type plasminogen activator OS=Homo sapiens OX=9606 GN=PLAT PE=1 SV=1	1	13	4	1	2	4	1	7	2	6	2	9	3	2	1	10	1	10	0	6	0	2	4	1	2	4	1	7	2	6	2	9	3	2	1	10	1	10	0	6	0	2	37.9	37.9	37.9
P01889	P01889	HLA class I histocompatibility antigen, B alpha chain	HLA-B	sp|P01889|HLAB_HUMAN HLA class I histocompatibility antigen, B alpha chain OS=Homo sapiens OX=9606 GN=HLA-B PE=1 SV=3	1	13	6	3	6	10	3	6	6	6	4	4	8	7	6	6	6	6	7	7	6	4	3	3	4	7	1	3	3	3	2	2	5	4	4	4	3	3	4	4	4	4	48.1	39.8	32
P02042	P02042	Hemoglobin subunit delta	HBD	sp|P02042|HBD_HUMAN Hemoglobin subunit delta OS=Homo sapiens OX=9606 GN=HBD PE=1 SV=2	1	13	11	12	9	11	11	10	13	13	13	13	11	10	10	10	12	10	12	11	13	11	11	12	9	11	11	10	13	13	13	13	11	10	10	10	12	10	12	11	13	11	95.9	78.9	78.9
P05090	P05090	Apolipoprotein D	APOD	sp|P05090|APOD_HUMAN Apolipoprotein D OS=Homo sapiens OX=9606 GN=APOD PE=1 SV=1	1	13	9	12	8	8	8	4	9	10	10	8	8	10	10	12	10	9	7	8	11	13	9	12	8	8	8	4	9	10	10	8	8	10	10	12	10	9	7	8	11	13	41.3	41.3	41.3
P05455	P05455	Lupus La protein	SSB	sp|P05455|LA_HUMAN Lupus La protein OS=Homo sapiens OX=9606 GN=SSB PE=1 SV=2	1	13	11	7	7	8	7	7	8	12	11	9	10	8	9	8	11	9	10	8	7	7	11	7	7	8	7	7	8	12	11	9	10	8	9	8	11	9	10	8	7	7	43.4	43.4	43.4
P05546;CON__ENSEMBL:ENSBTAP00000018574	P05546	Heparin cofactor 2	SERPIND1	sp|P05546|HEP2_HUMAN Heparin cofactor 2 OS=Homo sapiens OX=9606 GN=SERPIND1 PE=1 SV=3	2	13	10	10	8	9	7	8	10	5	10	9	10	9	7	8	7	9	9	9	7	8	10	10	8	9	7	8	10	5	10	9	10	9	7	8	7	9	9	9	7	8	25.9	25.9	25.9
P07108	P07108	Acyl-CoA-binding protein	DBI	sp|P07108|ACBP_HUMAN Acyl-CoA-binding protein OS=Homo sapiens OX=9606 GN=DBI PE=1 SV=2	1	13	3	2	1	7	8	4	7	13	6	8	13	2	4	2	12	7	11	7	8	4	3	2	1	7	8	4	7	13	6	8	13	2	4	2	12	7	11	7	8	4	90.8	90.8	90.8
P08195	P08195	4F2 cell-surface antigen heavy chain	SLC3A2	sp|P08195|4F2_HUMAN 4F2 cell-surface antigen heavy chain OS=Homo sapiens OX=9606 GN=SLC3A2 PE=1 SV=3	1	13	10	2	1	1	0	2	8	8	2	2	12	1	9	2	11	3	9	2	6	1	10	2	1	1	0	2	8	8	2	2	12	1	9	2	11	3	9	2	6	1	31.3	31.3	31.3
P08237	P08237	ATP-dependent 6-phosphofructokinase, muscle type	PFKM	sp|P08237|PFKAM_HUMAN ATP-dependent 6-phosphofructokinase, muscle type OS=Homo sapiens OX=9606 GN=PFKM PE=1 SV=2	1	13	7	9	2	4	2	5	4	3	2	3	10	6	5	6	2	6	1	6	1	5	7	9	2	3	2	5	4	3	2	3	10	6	5	6	2	6	1	6	1	5	27.7	25.4	24.2
P08294	P08294	Extracellular superoxide dismutase [Cu-Zn]	SOD3	sp|P08294|SODE_HUMAN Extracellular superoxide dismutase [Cu-Zn] OS=Homo sapiens OX=9606 GN=SOD3 PE=1 SV=2	1	13	11	10	8	10	10	8	7	11	11	11	11	11	12	11	9	10	10	11	10	10	11	10	8	10	10	8	7	11	11	11	11	11	12	11	9	10	10	11	10	10	61.2	61.2	61.2
P08514	P08514	Integrin alpha-IIb	ITGA2B	sp|P08514|ITA2B_HUMAN Integrin alpha-IIb OS=Homo sapiens OX=9606 GN=ITGA2B PE=1 SV=3	1	13	4	0	0	0	0	0	6	0	3	0	0	0	0	0	0	2	13	9	0	0	4	0	0	0	0	0	6	0	3	0	0	0	0	0	0	2	13	9	0	0	17.6	17.6	17.6
P08697	P08697	Alpha-2-antiplasmin	SERPINF2	sp|P08697|A2AP_HUMAN Alpha-2-antiplasmin OS=Homo sapiens OX=9606 GN=SERPINF2 PE=1 SV=3	1	13	10	9	5	8	7	4	7	8	10	8	7	9	6	8	6	8	6	8	9	9	9	8	4	7	6	3	6	7	9	7	6	8	5	7	5	7	5	7	8	8	42	42	39.7
P09211	P09211	Glutathione S-transferase P	GSTP1	sp|P09211|GSTP1_HUMAN Glutathione S-transferase P OS=Homo sapiens OX=9606 GN=GSTP1 PE=1 SV=2	1	13	10	9	8	11	11	10	10	11	11	12	10	10	10	11	9	11	10	11	10	10	10	9	8	11	11	10	10	11	11	12	10	10	10	11	9	11	10	11	10	10	61.9	61.9	61.9
P09871	P09871	Complement C1s subcomponent	C1S	sp|P09871|C1S_HUMAN Complement C1s subcomponent OS=Homo sapiens OX=9606 GN=C1S PE=1 SV=1	1	13	10	8	7	9	7	4	9	5	8	9	7	9	7	9	2	9	9	8	9	9	10	8	7	9	7	4	9	5	8	9	7	9	7	9	2	9	9	8	9	9	31.2	31.2	31.2
P12268	P12268	Inosine-5-monophosphate dehydrogenase 2	IMPDH2	sp|P12268|IMDH2_HUMAN Inosine-5-monophosphate dehydrogenase 2 OS=Homo sapiens OX=9606 GN=IMPDH2 PE=1 SV=2	1	13	2	1	4	8	0	5	4	9	3	5	10	2	4	7	3	8	8	3	8	2	2	1	4	8	0	5	4	8	3	5	9	2	4	7	3	8	7	3	8	2	37.4	37.4	35.8
P13073	P13073	Cytochrome c oxidase subunit 4 isoform 1, mitochondrial	COX4I1	sp|P13073|COX41_HUMAN Cytochrome c oxidase subunit 4 isoform 1, mitochondrial OS=Homo sapiens OX=9606 GN=COX4I1 PE=1 SV=1	1	13	7	0	2	9	4	6	9	10	10	5	12	4	8	6	10	7	10	7	10	4	7	0	2	9	4	6	9	10	10	5	12	4	8	6	10	7	10	7	10	4	54.4	54.4	54.4
P13611	P13611	Versican core protein	VCAN	sp|P13611|CSPG2_HUMAN Versican core protein OS=Homo sapiens OX=9606 GN=VCAN PE=1 SV=3	1	13	7	10	6	10	11	6	7	5	8	8	9	12	9	8	6	10	9	7	5	8	7	10	6	10	11	6	7	5	8	8	9	12	9	8	6	10	9	7	5	8	5.7	5.7	5.7
P13807;P54840	P13807	Glycogen [starch] synthase, muscle	GYS1	sp|P13807|GYS1_HUMAN Glycogen [starch] synthase, muscle OS=Homo sapiens OX=9606 GN=GYS1 PE=1 SV=2	2	13	8	4	1	6	0	3	6	10	1	1	9	1	6	4	8	3	5	2	8	1	8	4	1	6	0	3	6	10	1	1	9	1	6	4	8	3	5	2	8	1	27.8	27.8	27.8
P15121;C9JRZ8	P15121	Aldo-keto reductase family 1 member B1	AKR1B1	sp|P15121|ALDR_HUMAN Aldo-keto reductase family 1 member B1 OS=Homo sapiens OX=9606 GN=AKR1B1 PE=1 SV=3	2	13	7	8	2	8	4	6	7	9	8	11	9	7	4	9	7	11	7	8	8	7	7	8	2	8	4	6	7	9	8	11	9	7	4	9	7	11	7	8	8	7	55.7	55.7	55.7
P15170	P15170	Eukaryotic peptide chain release factor GTP-binding subunit ERF3A	GSPT1	sp|P15170|ERF3A_HUMAN Eukaryotic peptide chain release factor GTP-binding subunit ERF3A OS=Homo sapiens OX=9606 GN=GSPT1 PE=1 SV=1	1	13	10	1	4	3	0	1	6	6	8	1	10	2	10	3	6	2	5	1	6	1	4	1	3	2	0	0	3	1	1	0	4	1	3	3	2	0	2	0	2	1	32.5	32.5	14.4
Q15661;P20231;Q9BZJ3;A6NIE9;P05981	Q15661;P20231	Tryptase alpha/beta-1; Tryptase beta-2	TPSAB1;TPSB2	sp|Q15661|TRYB1_HUMAN Tryptase alpha/beta-1 OS=Homo sapiens OX=9606 GN=TPSAB1 PE=1 SV=1;sp|P20231|TRYB2_HUMAN Tryptase beta-2 OS=Homo sapiens OX=9606 GN=TPSB2 PE=1 SV=2	5	13	10	7	9	9	10	10	10	10	11	8	11	5	10	9	8	8	11	11	12	11	10	7	9	9	10	10	10	10	11	8	11	5	10	9	8	8	11	11	12	11	49.1	49.1	49.1
P21281;P15313	P21281	V-type proton ATPase subunit B, brain isoform	ATP6V1B2	sp|P21281|VATB2_HUMAN V-type proton ATPase subunit B, brain isoform OS=Homo sapiens OX=9606 GN=ATP6V1B2 PE=1 SV=3	2	13	7	3	4	6	2	4	4	8	3	6	11	2	6	6	7	7	9	5	4	4	7	3	4	6	2	4	4	8	3	6	11	2	6	6	7	7	9	5	4	4	38	38	38
P21912	P21912	Succinate dehydrogenase [ubiquinone] iron-sulfur subunit, mitochondrial	SDHB	sp|P21912|SDHB_HUMAN Succinate dehydrogenase [ubiquinone] iron-sulfur subunit, mitochondrial OS=Homo sapiens OX=9606 GN=SDHB PE=1 SV=3	1	13	9	4	4	8	5	4	10	11	9	8	12	3	12	6	10	8	9	9	8	5	9	4	4	8	5	4	10	11	9	8	12	3	12	6	10	8	9	9	8	5	48.9	48.9	48.9
P22033	P22033	Methylmalonyl-CoA mutase, mitochondrial	MMUT	sp|P22033|MUTA_HUMAN Methylmalonyl-CoA mutase, mitochondrial OS=Homo sapiens OX=9606 GN=MMUT PE=1 SV=4	1	13	7	1	1	1	0	1	5	10	3	2	12	0	3	2	12	1	9	5	3	0	7	1	1	1	0	1	5	10	3	2	12	0	3	2	12	1	9	5	3	0	27.6	27.6	27.6
P22307	P22307	Sterol carrier protein 2	SCP2	sp|P22307|SCP2_HUMAN Sterol carrier protein 2 OS=Homo sapiens OX=9606 GN=SCP2 PE=1 SV=2	1	13	4	1	3	5	2	3	10	12	8	5	11	2	4	2	11	8	10	3	6	3	4	1	3	5	2	3	10	12	8	5	11	2	4	2	11	8	10	3	6	3	24.5	24.5	24.5
P22413	P22413	Ectonucleotide pyrophosphatase/phosphodiesterase family member 1	ENPP1	sp|P22413|ENPP1_HUMAN Ectonucleotide pyrophosphatase/phosphodiesterase family member 1 OS=Homo sapiens OX=9606 GN=ENPP1 PE=1 SV=2	1	13	6	2	2	0	0	1	5	13	3	0	10	0	8	4	2	0	8	2	3	0	6	2	2	0	0	1	5	13	3	0	10	0	8	4	2	0	8	2	3	0	25.4	25.4	25.4
P23396	P23396	40S ribosomal protein S3	RPS3	sp|P23396|RS3_HUMAN 40S ribosomal protein S3 OS=Homo sapiens OX=9606 GN=RPS3 PE=1 SV=2	1	13	1	3	1	9	5	7	7	10	2	6	3	3	1	1	6	7	7	6	7	8	1	3	1	9	5	7	7	10	2	6	3	3	1	1	6	7	7	6	7	8	66.3	66.3	66.3
P23946	P23946	Chymase	CMA1	sp|P23946|CMA1_HUMAN Chymase OS=Homo sapiens OX=9606 GN=CMA1 PE=1 SV=1	1	13	11	10	11	11	12	12	11	10	10	11	11	9	10	11	10	10	11	12	9	11	11	10	11	11	12	12	11	10	10	11	11	9	10	11	10	10	11	12	9	11	61.1	61.1	61.1
P25325	P25325	3-mercaptopyruvate sulfurtransferase	MPST	sp|P25325|THTM_HUMAN 3-mercaptopyruvate sulfurtransferase OS=Homo sapiens OX=9606 GN=MPST PE=1 SV=3	1	13	12	6	4	8	4	5	9	12	13	8	12	6	9	6	11	10	11	7	10	4	12	6	4	8	4	5	9	12	13	8	12	6	9	6	11	10	11	7	10	4	63	63	63
P28074	P28074	Proteasome subunit beta type-5	PSMB5	sp|P28074|PSB5_HUMAN Proteasome subunit beta type-5 OS=Homo sapiens OX=9606 GN=PSMB5 PE=1 SV=3	1	13	10	2	5	5	0	2	9	12	12	8	11	3	10	2	10	7	8	5	10	5	10	2	5	5	0	2	9	12	12	8	11	3	10	2	10	7	8	5	10	5	54.8	54.8	54.8
P30085	P30085	UMP-CMP kinase	CMPK1	sp|P30085|KCY_HUMAN UMP-CMP kinase OS=Homo sapiens OX=9606 GN=CMPK1 PE=1 SV=3	1	13	9	6	5	7	3	3	7	8	8	7	8	5	10	9	6	7	7	6	10	7	9	6	5	7	3	3	7	8	8	7	8	5	10	9	6	7	7	6	10	7	70.4	70.4	70.4
P30837	P30837	Aldehyde dehydrogenase X, mitochondrial	ALDH1B1	sp|P30837|AL1B1_HUMAN Aldehyde dehydrogenase X, mitochondrial OS=Homo sapiens OX=9606 GN=ALDH1B1 PE=1 SV=4	1	13	7	2	3	4	1	3	7	7	8	4	12	1	6	5	13	3	10	7	3	0	7	2	3	4	1	3	7	7	8	4	12	1	6	5	13	3	10	7	3	0	38.7	36.9	36.9
P31943	P31943	Heterogeneous nuclear ribonucleoprotein H	HNRNPH1	sp|P31943|HNRH1_HUMAN Heterogeneous nuclear ribonucleoprotein H OS=Homo sapiens OX=9606 GN=HNRNPH1 PE=1 SV=4	1	13	9	9	8	9	6	8	10	9	11	10	11	6	8	8	8	12	10	8	9	7	3	3	1	3	1	3	4	3	4	4	5	1	3	3	3	5	4	3	3	1	43.4	43.4	23.6
P36542	P36542	ATP synthase subunit gamma, mitochondrial	ATP5F1C	sp|P36542|ATPG_HUMAN ATP synthase subunit gamma, mitochondrial OS=Homo sapiens OX=9606 GN=ATP5F1C PE=1 SV=1	1	13	6	2	3	8	3	4	10	12	11	11	12	5	10	3	12	5	9	5	12	8	6	2	3	8	3	4	10	12	11	11	12	5	10	3	12	5	9	5	12	8	41.6	41.6	41.6
P36969	P36969	Phospholipid hydroperoxide glutathione peroxidase	GPX4	sp|P36969|GPX4_HUMAN Phospholipid hydroperoxide glutathione peroxidase OS=Homo sapiens OX=9606 GN=GPX4 PE=1 SV=3	1	13	12	5	5	6	1	4	8	11	8	7	11	6	11	8	11	7	6	3	10	7	12	5	5	6	1	4	8	11	8	7	11	6	11	8	11	7	6	3	10	7	57.9	57.9	57.9
P40121	P40121	Macrophage-capping protein	CAPG	sp|P40121|CAPG_HUMAN Macrophage-capping protein OS=Homo sapiens OX=9606 GN=CAPG PE=1 SV=2	1	13	13	9	7	11	6	5	10	10	11	11	11	9	10	9	9	10	9	10	7	6	13	9	7	11	6	5	10	10	11	11	11	9	10	9	9	10	9	10	7	6	54.9	54.9	54.9
P43304	P43304	Glycerol-3-phosphate dehydrogenase, mitochondrial	GPD2	sp|P43304|GPDM_HUMAN Glycerol-3-phosphate dehydrogenase, mitochondrial OS=Homo sapiens OX=9606 GN=GPD2 PE=1 SV=3	1	13	8	1	2	5	3	4	4	7	3	5	9	3	7	4	8	4	6	4	1	1	8	1	2	5	3	4	4	7	3	5	9	3	7	4	8	4	6	4	1	1	21.3	21.3	21.3
P50135	P50135	Histamine N-methyltransferase	HNMT	sp|P50135|HNMT_HUMAN Histamine N-methyltransferase OS=Homo sapiens OX=9606 GN=HNMT PE=1 SV=1	1	13	4	3	7	5	0	6	7	10	7	9	10	4	6	7	5	7	7	4	6	4	4	3	7	5	0	6	7	10	7	9	10	4	6	7	5	7	7	4	6	4	53.4	53.4	53.4
P52566	P52566	Rho GDP-dissociation inhibitor 2	ARHGDIB	sp|P52566|GDIR2_HUMAN Rho GDP-dissociation inhibitor 2 OS=Homo sapiens OX=9606 GN=ARHGDIB PE=1 SV=3	1	13	9	4	5	6	2	6	7	10	10	6	11	3	12	5	4	6	8	6	8	6	9	4	5	6	2	6	7	10	10	6	11	3	12	5	4	6	8	6	8	6	73.6	73.6	73.6
P53597	P53597	Succinate--CoA ligase [ADP/GDP-forming] subunit alpha, mitochondrial	SUCLG1	sp|P53597|SUCA_HUMAN Succinate--CoA ligase [ADP/GDP-forming] subunit alpha, mitochondrial OS=Homo sapiens OX=9606 GN=SUCLG1 PE=1 SV=4	1	13	5	3	2	5	0	5	8	11	10	5	9	4	7	4	10	4	8	7	9	4	5	3	2	5	0	5	8	11	10	5	9	4	7	4	10	4	8	7	9	4	33.8	33.8	33.8
P60660;P14649	P60660	Myosin light polypeptide 6	MYL6	sp|P60660|MYL6_HUMAN Myosin light polypeptide 6 OS=Homo sapiens OX=9606 GN=MYL6 PE=1 SV=2	2	13	10	9	8	9	9	9	10	11	10	9	11	9	10	10	10	10	10	11	13	10	10	9	8	9	9	9	10	11	10	9	11	9	10	10	10	10	10	11	13	10	85.4	85.4	85.4
P60900	P60900	Proteasome subunit alpha type-6	PSMA6	sp|P60900|PSA6_HUMAN Proteasome subunit alpha type-6 OS=Homo sapiens OX=9606 GN=PSMA6 PE=1 SV=1	1	13	11	4	6	7	5	5	9	10	12	10	13	7	8	10	10	9	11	7	10	8	11	4	6	7	5	5	9	10	12	10	13	7	8	10	10	9	11	7	10	8	54.5	54.5	54.5
P61254	P61254	60S ribosomal protein L26	RPL26	sp|P61254|RL26_HUMAN 60S ribosomal protein L26 OS=Homo sapiens OX=9606 GN=RPL26 PE=1 SV=1	1	13	7	3	4	5	5	4	6	6	4	4	7	4	6	4	4	5	4	5	6	5	2	3	2	2	2	3	2	2	2	2	2	1	2	1	2	2	1	2	2	2	49.7	49.7	14.5
P62424	P62424	60S ribosomal protein L7a	RPL7A	sp|P62424|RL7A_HUMAN 60S ribosomal protein L7a OS=Homo sapiens OX=9606 GN=RPL7A PE=1 SV=2	1	13	10	4	4	8	4	6	7	12	4	7	13	4	6	8	8	11	11	6	11	6	10	4	4	8	4	6	7	12	4	7	13	4	6	8	8	11	11	6	11	6	41	41	41
P62805	P62805	Histone H4	H4-16	sp|P62805|H4_HUMAN Histone H4 OS=Homo sapiens OX=9606 GN=H4-16 PE=1 SV=2	1	13	1	5	2	9	9	8	7	13	3	7	6	7	1	6	7	8	6	8	11	13	1	5	2	9	9	8	7	13	3	7	6	7	1	6	7	8	6	8	11	13	59.2	59.2	59.2
P62879	P62879	Guanine nucleotide-binding protein G(I)/G(S)/G(T) subunit beta-2	GNB2	sp|P62879|GBB2_HUMAN Guanine nucleotide-binding protein G(I)/G(S)/G(T) subunit beta-2 OS=Homo sapiens OX=9606 GN=GNB2 PE=1 SV=3	1	13	11	9	9	10	8	8	11	11	10	11	11	10	12	10	10	9	11	11	13	7	8	7	7	8	5	5	8	8	8	8	8	7	9	8	7	7	8	8	10	5	72.9	51.8	47.9
P68036;A0A1B0GUS4	P68036;A0A1B0GUS4	Ubiquitin-conjugating enzyme E2 L3; Ubiquitin-conjugating enzyme E2 L5	UBE2L3;UBE2L5	sp|P68036|UB2L3_HUMAN Ubiquitin-conjugating enzyme E2 L3 OS=Homo sapiens OX=9606 GN=UBE2L3 PE=1 SV=1;sp|A0A1B0GUS4|UB2L5_HUMAN Ubiquitin-conjugating enzyme E2 L5 OS=Homo sapiens OX=9606 GN=UBE2L5 PE=2 SV=1	2	13	11	5	6	7	2	5	8	10	11	8	11	4	13	7	7	6	9	7	11	5	11	5	6	7	2	5	8	10	11	8	11	4	13	7	7	6	9	7	11	5	79.2	79.2	79.2
Q00341	Q00341	Vigilin	HDLBP	sp|Q00341|VIGLN_HUMAN Vigilin OS=Homo sapiens OX=9606 GN=HDLBP PE=1 SV=2	1	13	11	3	0	4	1	4	5	8	2	2	7	3	7	5	4	2	7	4	3	4	11	3	0	4	1	4	5	8	2	2	7	3	7	5	4	2	7	4	3	4	14	14	14
Q08257	Q08257	Quinone oxidoreductase	CRYZ	sp|Q08257|QOR_HUMAN Quinone oxidoreductase OS=Homo sapiens OX=9606 GN=CRYZ PE=1 SV=1	1	13	6	3	0	6	6	6	6	12	10	8	8	4	2	6	6	6	4	2	12	6	6	3	0	6	6	6	6	12	10	8	8	4	2	6	6	6	4	2	12	6	53.8	53.8	53.8
Q13576	Q13576	Ras GTPase-activating-like protein IQGAP2	IQGAP2	sp|Q13576|IQGA2_HUMAN Ras GTPase-activating-like protein IQGAP2 OS=Homo sapiens OX=9606 GN=IQGAP2 PE=1 SV=4	1	13	8	5	3	2	0	2	4	3	2	2	8	0	3	6	1	1	5	4	1	0	8	5	3	2	0	2	4	3	2	2	8	0	3	6	1	1	5	4	1	0	16	15	15
Q14914	Q14914	Prostaglandin reductase 1	PTGR1	sp|Q14914|PTGR1_HUMAN Prostaglandin reductase 1 OS=Homo sapiens OX=9606 GN=PTGR1 PE=1 SV=2	1	13	7	5	2	6	3	6	9	12	9	10	10	3	7	5	11	7	1	3	9	8	7	5	2	6	3	6	9	12	9	10	10	3	7	5	11	7	1	3	9	8	59.3	59.3	59.3
Q15008	Q15008	26S proteasome non-ATPase regulatory subunit 6	PSMD6	sp|Q15008|PSMD6_HUMAN 26S proteasome non-ATPase regulatory subunit 6 OS=Homo sapiens OX=9606 GN=PSMD6 PE=1 SV=1	1	13	11	3	4	4	1	4	5	10	7	7	12	2	6	4	5	4	8	6	6	3	11	3	4	4	1	4	5	10	7	7	12	2	6	4	5	4	8	6	6	3	42.7	42.7	42.7
Q15417	Q15417	Calponin-3	CNN3	sp|Q15417|CNN3_HUMAN Calponin-3 OS=Homo sapiens OX=9606 GN=CNN3 PE=1 SV=1	1	13	5	4	3	5	3	5	6	10	7	6	8	3	9	11	8	9	10	9	6	4	5	4	2	4	2	5	6	9	6	5	7	3	8	10	7	8	9	8	5	4	51.7	49.5	49.5
Q15436;Q15437	Q15436	Protein transport protein Sec23A	SEC23A	sp|Q15436|SC23A_HUMAN Protein transport protein Sec23A OS=Homo sapiens OX=9606 GN=SEC23A PE=1 SV=2	2	13	11	3	3	3	3	3	8	8	3	4	12	3	11	7	4	3	5	4	5	3	11	3	3	3	3	3	8	8	3	4	12	3	11	7	4	3	5	4	5	3	21.6	21.6	21.6
Q8IZ83	Q8IZ83	Aldehyde dehydrogenase family 16 member A1	ALDH16A1	sp|Q8IZ83|A16A1_HUMAN Aldehyde dehydrogenase family 16 member A1 OS=Homo sapiens OX=9606 GN=ALDH16A1 PE=1 SV=2	1	13	7	1	1	4	0	2	5	10	4	2	12	2	3	2	5	2	6	2	8	2	7	1	1	4	0	2	5	10	4	2	12	2	3	2	5	2	6	2	8	2	22.3	22.3	22.3
Q8N1G4	Q8N1G4	Leucine-rich repeat-containing protein 47	LRRC47	sp|Q8N1G4|LRC47_HUMAN Leucine-rich repeat-containing protein 47 OS=Homo sapiens OX=9606 GN=LRRC47 PE=1 SV=1	1	13	9	1	5	6	1	3	7	9	5	4	9	0	7	4	7	3	6	2	4	2	9	1	5	6	1	3	7	9	5	4	9	0	7	4	7	3	6	2	4	2	31	31	31
Q8WTS1	Q8WTS1	1-acylglycerol-3-phosphate O-acyltransferase ABHD5	ABHD5	sp|Q8WTS1|ABHD5_HUMAN 1-acylglycerol-3-phosphate O-acyltransferase ABHD5 OS=Homo sapiens OX=9606 GN=ABHD5 PE=1 SV=1	1	13	8	7	4	7	2	7	10	12	8	6	13	8	11	6	12	6	9	5	9	3	8	7	4	7	2	7	10	12	8	6	13	8	11	6	12	6	9	5	9	3	65.6	65.6	65.6
Q8WX93	Q8WX93	Palladin	PALLD	sp|Q8WX93|PALLD_HUMAN Palladin OS=Homo sapiens OX=9606 GN=PALLD PE=1 SV=3	1	13	7	0	0	1	10	5	7	9	2	3	7	2	11	4	0	4	5	3	0	1	7	0	0	1	10	5	7	9	2	3	7	2	11	4	0	4	5	3	0	1	14	14	14
Q92522	Q92522	Histone H1.10	H1-10	sp|Q92522|H1X_HUMAN Histone H1.10 OS=Homo sapiens OX=9606 GN=H1-10 PE=1 SV=1	1	13	5	7	5	6	5	5	4	8	7	8	11	5	7	8	6	10	8	6	6	6	5	7	5	6	5	5	4	8	7	8	11	5	7	8	6	10	8	6	6	6	50.2	50.2	50.2
Q96DC8	Q96DC8	Enoyl-CoA hydratase domain-containing protein 3, mitochondrial	ECHDC3	sp|Q96DC8|ECHD3_HUMAN Enoyl-CoA hydratase domain-containing protein 3, mitochondrial OS=Homo sapiens OX=9606 GN=ECHDC3 PE=1 SV=2	1	13	0	0	0	3	0	0	3	11	2	0	11	0	0	0	11	0	5	0	9	0	0	0	0	3	0	0	3	11	2	0	11	0	0	0	11	0	5	0	9	0	55.1	55.1	55.1
Q96FV2	Q96FV2	Secernin-2	SCRN2	sp|Q96FV2|SCRN2_HUMAN Secernin-2 OS=Homo sapiens OX=9606 GN=SCRN2 PE=1 SV=3	1	13	10	5	7	8	1	5	11	10	8	8	10	6	11	9	12	9	9	5	8	7	10	5	7	8	1	5	11	10	8	8	10	6	11	9	12	9	9	5	8	7	49.6	49.6	49.6
Q96PD5;CON__ENSEMBL:ENSBTAP00000016285	Q96PD5	N-acetylmuramoyl-L-alanine amidase	PGLYRP2	sp|Q96PD5|PGRP2_HUMAN N-acetylmuramoyl-L-alanine amidase OS=Homo sapiens OX=9606 GN=PGLYRP2 PE=1 SV=1	2	13	9	8	6	9	6	4	7	4	9	6	4	6	8	7	7	6	5	4	6	6	9	8	6	9	6	4	7	4	9	6	4	6	8	7	7	6	5	4	6	6	36.5	36.5	36.5
Q99523	Q99523	Sortilin	SORT1	sp|Q99523|SORT_HUMAN Sortilin OS=Homo sapiens OX=9606 GN=SORT1 PE=1 SV=3	1	13	12	0	0	1	0	1	7	9	6	0	11	0	10	0	0	1	6	0	5	0	12	0	0	1	0	1	7	9	6	0	11	0	10	0	0	1	6	0	5	0	21.8	21.8	21.8
Q99714	Q99714	3-hydroxyacyl-CoA dehydrogenase type-2	HSD17B10	sp|Q99714|HCD2_HUMAN 3-hydroxyacyl-CoA dehydrogenase type-2 OS=Homo sapiens OX=9606 GN=HSD17B10 PE=1 SV=3	1	13	3	2	1	8	1	2	7	13	7	3	5	2	0	3	7	3	3	1	10	4	3	2	1	8	1	2	7	13	7	3	5	2	0	3	7	3	3	1	10	4	71.6	71.6	71.6
Q99733	Q99733	Nucleosome assembly protein 1-like 4	NAP1L4	sp|Q99733|NP1L4_HUMAN Nucleosome assembly protein 1-like 4 OS=Homo sapiens OX=9606 GN=NAP1L4 PE=1 SV=1	1	13	13	8	6	10	2	4	11	11	8	10	12	10	11	11	9	11	11	8	7	5	11	7	5	10	2	4	9	9	6	8	10	8	9	9	7	9	9	7	5	4	41.9	41.9	39.2
Q9HCU0	Q9HCU0	Endosialin	CD248	sp|Q9HCU0|CD248_HUMAN Endosialin OS=Homo sapiens OX=9606 GN=CD248 PE=1 SV=1	1	13	12	5	1	6	0	4	7	8	5	5	12	8	11	9	3	7	11	7	7	3	12	5	1	6	0	4	7	8	5	5	12	8	11	9	3	7	11	7	7	3	24.7	24.7	24.7
Q9NP72	Q9NP72	Ras-related protein Rab-18	RAB18	sp|Q9NP72|RAB18_HUMAN Ras-related protein Rab-18 OS=Homo sapiens OX=9606 GN=RAB18 PE=1 SV=1	1	13	6	0	1	5	1	3	7	10	5	4	10	1	4	3	9	5	8	3	8	2	6	0	1	5	1	3	7	10	5	4	10	1	4	3	9	5	8	3	8	2	65.5	65.5	65.5
Q9NQC3	Q9NQC3	Reticulon-4	RTN4	sp|Q9NQC3|RTN4_HUMAN Reticulon-4 OS=Homo sapiens OX=9606 GN=RTN4 PE=1 SV=2	1	13	10	7	8	10	9	8	9	9	8	8	10	7	8	7	8	10	10	8	10	8	10	7	8	10	9	8	9	9	8	8	10	7	8	7	8	10	10	8	10	8	20.1	20.1	20.1
Q9UL46	Q9UL46	Proteasome activator complex subunit 2	PSME2	sp|Q9UL46|PSME2_HUMAN Proteasome activator complex subunit 2 OS=Homo sapiens OX=9606 GN=PSME2 PE=1 SV=4	1	13	6	1	1	6	2	3	5	10	10	6	11	2	4	3	7	7	6	6	7	7	6	1	1	6	2	3	5	10	10	6	11	2	4	3	7	7	6	6	7	7	64.9	64.9	64.9
Q9UNF0	Q9UNF0	Protein kinase C and casein kinase substrate in neurons protein 2	PACSIN2	sp|Q9UNF0|PACN2_HUMAN Protein kinase C and casein kinase substrate in neurons protein 2 OS=Homo sapiens OX=9606 GN=PACSIN2 PE=1 SV=2	1	13	4	3	1	3	3	2	4	7	4	4	8	2	8	5	4	5	4	2	4	2	4	3	1	3	3	2	4	7	4	4	8	2	8	5	4	5	4	2	4	2	31.7	31.7	31.7
Q9Y230	Q9Y230	RuvB-like 2	RUVBL2	sp|Q9Y230|RUVB2_HUMAN RuvB-like 2 OS=Homo sapiens OX=9606 GN=RUVBL2 PE=1 SV=3	1	13	5	5	3	6	3	4	9	10	8	7	10	2	6	6	7	7	8	4	7	3	5	5	3	6	3	4	9	10	8	7	10	2	6	6	7	7	8	4	7	3	33.3	33.3	33.3
Q9Y624	Q9Y624	Junctional adhesion molecule A	F11R	sp|Q9Y624|JAM1_HUMAN Junctional adhesion molecule A OS=Homo sapiens OX=9606 GN=F11R PE=1 SV=1	1	13	8	3	3	5	2	3	7	6	5	4	11	2	6	8	2	5	9	4	6	2	8	3	3	5	2	3	7	6	5	4	11	2	6	8	2	5	9	4	6	2	45.8	45.8	45.8
B9A064;P0CG04	B9A064;P0CG04	Immunoglobulin lambda-like polypeptide 5; Immunoglobulin lambda constant 1	IGLL5;IGLC1	sp|B9A064|IGLL5_HUMAN Immunoglobulin lambda-like polypeptide 5 OS=Homo sapiens OX=9606 GN=IGLL5 PE=2 SV=2;sp|P0CG04|IGLC1_HUMAN Immunoglobulin lambda constant 1 OS=Homo sapiens OX=9606 GN=IGLC1 PE=1 SV=1	2	12	8	8	8	7	9	9	8	9	11	8	8	8	10	11	8	8	8	8	12	10	3	3	3	3	3	3	2	3	4	3	3	3	4	5	3	3	3	2	5	4	50	50	29.9
CON__P00761;Q9BYE2	CON__P00761				2	12	5	8	10	10	6	8	9	6	8	12	9	9	10	7	10	9	6	11	8	9	5	7	9	9	5	8	9	6	7	11	9	8	9	6	10	8	6	10	7	8	55.8	55.8	52.4
O00232	O00232	26S proteasome non-ATPase regulatory subunit 12	PSMD12	sp|O00232|PSD12_HUMAN 26S proteasome non-ATPase regulatory subunit 12 OS=Homo sapiens OX=9606 GN=PSMD12 PE=1 SV=3	1	12	9	1	2	2	0	3	5	8	5	4	10	2	4	2	5	1	7	3	6	1	9	1	2	2	0	3	5	8	5	4	10	2	4	2	5	1	7	3	6	1	30.3	30.3	30.3
O00264	O00264	Membrane-associated progesterone receptor component 1	PGRMC1	sp|O00264|PGRC1_HUMAN Membrane-associated progesterone receptor component 1 OS=Homo sapiens OX=9606 GN=PGRMC1 PE=1 SV=3	1	12	10	3	5	8	4	5	6	11	8	8	12	4	11	6	9	4	9	5	8	6	10	3	5	8	4	5	6	11	8	8	12	4	11	6	9	4	9	5	8	6	65.6	61	61
O14558	O14558	Heat shock protein beta-6	HSPB6	sp|O14558|HSPB6_HUMAN Heat shock protein beta-6 OS=Homo sapiens OX=9606 GN=HSPB6 PE=1 SV=2	1	12	9	8	7	9	8	6	10	11	10	10	9	10	11	10	10	10	10	10	12	11	9	8	7	9	8	6	10	11	10	10	9	10	11	10	10	10	10	10	12	11	94.4	94.4	94.4
O15067	O15067	Phosphoribosylformylglycinamidine synthase	PFAS	sp|O15067|PUR4_HUMAN Phosphoribosylformylglycinamidine synthase OS=Homo sapiens OX=9606 GN=PFAS PE=1 SV=4	1	12	11	1	2	1	0	3	3	4	1	0	8	2	3	2	3	2	2	2	1	1	11	1	2	1	0	3	3	4	1	0	8	2	3	2	3	2	2	2	1	1	14.1	14.1	14.1
O43488;Q8NHP1;O95154	O43488	Aflatoxin B1 aldehyde reductase member 2	AKR7A2	sp|O43488|ARK72_HUMAN Aflatoxin B1 aldehyde reductase member 2 OS=Homo sapiens OX=9606 GN=AKR7A2 PE=1 SV=3	3	12	9	6	5	10	6	8	10	10	10	11	9	7	7	9	10	10	10	10	9	5	9	6	5	10	6	8	10	10	10	11	9	7	7	9	10	10	10	10	9	5	39.3	39.3	39.3
O60884	O60884	DnaJ homolog subfamily A member 2	DNAJA2	sp|O60884|DNJA2_HUMAN DnaJ homolog subfamily A member 2 OS=Homo sapiens OX=9606 GN=DNAJA2 PE=1 SV=1	1	12	11	2	2	3	0	1	7	10	3	4	10	2	8	3	7	3	8	2	6	0	11	2	2	3	0	1	7	10	3	4	10	2	8	3	7	3	8	2	6	0	33.5	33.5	33.5
O75323	O75323	Protein NipSnap homolog 2	NIPSNAP2	sp|O75323|NIPS2_HUMAN Protein NipSnap homolog 2 OS=Homo sapiens OX=9606 GN=NIPSNAP2 PE=1 SV=1	1	12	4	2	1	6	2	2	5	10	7	4	11	0	6	3	10	4	9	4	8	1	4	2	1	6	1	1	4	9	6	4	10	0	5	3	9	4	8	3	8	1	66.1	66.1	63.3
O75947	O75947	ATP synthase subunit d, mitochondrial	ATP5PD	sp|O75947|ATP5H_HUMAN ATP synthase subunit d, mitochondrial OS=Homo sapiens OX=9606 GN=ATP5PD PE=1 SV=3	1	12	2	2	1	9	7	5	8	9	8	6	10	1	1	1	11	9	8	7	8	3	2	2	1	9	7	5	8	9	8	6	10	1	1	1	11	9	8	7	8	3	80.1	80.1	80.1
O94875	O94875	Sorbin and SH3 domain-containing protein 2	SORBS2	sp|O94875|SRBS2_HUMAN Sorbin and SH3 domain-containing protein 2 OS=Homo sapiens OX=9606 GN=SORBS2 PE=1 SV=3	1	12	1	3	6	3	2	9	2	2	0	0	6	3	7	6	2	8	0	11	0	2	1	3	6	3	2	9	2	2	0	0	6	3	7	6	2	8	0	11	0	2	17.2	16.2	16.2
O95299	O95299	NADH dehydrogenase [ubiquinone] 1 alpha subcomplex subunit 10, mitochondrial	NDUFA10	sp|O95299|NDUAA_HUMAN NADH dehydrogenase [ubiquinone] 1 alpha subcomplex subunit 10, mitochondrial OS=Homo sapiens OX=9606 GN=NDUFA10 PE=1 SV=1	1	12	10	2	3	3	0	4	8	8	4	3	10	2	8	2	9	2	7	3	6	2	10	2	3	3	0	4	8	8	4	3	10	2	8	2	9	2	7	3	6	2	32.1	32.1	32.1
O95336	O95336	6-phosphogluconolactonase	PGLS	sp|O95336|6PGL_HUMAN 6-phosphogluconolactonase OS=Homo sapiens OX=9606 GN=PGLS PE=1 SV=2	1	12	4	2	1	6	5	4	6	10	7	3	6	5	2	2	4	6	3	3	11	8	4	2	1	6	5	4	6	10	7	3	6	5	2	2	4	6	3	3	11	8	81.4	81.4	81.4
P00505	P00505	Aspartate aminotransferase, mitochondrial	GOT2	sp|P00505|AATM_HUMAN Aspartate aminotransferase, mitochondrial OS=Homo sapiens OX=9606 GN=GOT2 PE=1 SV=3	1	12	3	4	4	4	5	7	6	11	6	8	9	4	3	6	8	9	7	9	8	4	3	4	4	4	5	7	6	11	6	8	9	4	3	6	8	9	7	9	8	4	40	40	40
P00748	P00748	Coagulation factor XII	F12	sp|P00748|FA12_HUMAN Coagulation factor XII OS=Homo sapiens OX=9606 GN=F12 PE=1 SV=3	1	12	10	10	5	7	7	2	7	1	9	8	3	5	7	7	1	5	7	6	9	10	10	10	5	7	7	2	7	1	9	8	3	5	7	7	1	5	7	6	9	10	31.9	31.9	31.9
P01861	P01861	Immunoglobulin heavy constant gamma 4	IGHG4	sp|P01861|IGHG4_HUMAN Immunoglobulin heavy constant gamma 4 OS=Homo sapiens OX=9606 GN=IGHG4 PE=1 SV=1	1	12	7	10	8	6	6	5	7	7	10	6	6	7	5	5	6	7	7	6	12	12	7	10	8	6	6	5	7	7	10	6	6	7	5	5	6	7	7	6	12	12	73.4	47.7	47.7
P02458	P02458	Collagen alpha-1(II) chain	COL2A1	sp|P02458|CO2A1_HUMAN Collagen alpha-1(II) chain OS=Homo sapiens OX=9606 GN=COL2A1 PE=1 SV=3	1	12	3	5	4	5	6	6	5	3	5	3	3	3	3	5	4	5	4	7	1	2	3	5	4	5	6	6	5	3	5	3	3	3	3	5	4	5	4	7	1	2	20.8	17.4	17.4
P02766	P02766	Transthyretin	TTR	sp|P02766|TTHY_HUMAN Transthyretin OS=Homo sapiens OX=9606 GN=TTR PE=1 SV=1	1	12	11	8	9	11	12	10	11	12	11	12	10	12	10	11	12	11	10	12	12	12	11	8	9	11	12	10	11	12	11	12	10	12	10	11	12	11	10	12	12	12	69.4	69.4	69.4
P05106	P05106	Integrin beta-3	ITGB3	sp|P05106|ITB3_HUMAN Integrin beta-3 OS=Homo sapiens OX=9606 GN=ITGB3 PE=1 SV=2	1	12	2	0	0	0	0	0	3	0	2	0	0	0	0	0	0	0	12	3	0	0	2	0	0	0	0	0	3	0	2	0	0	0	0	0	0	0	12	3	0	0	21.4	21.4	21.4
P05109	P05109	Protein S100-A8	S100A8	sp|P05109|S10A8_HUMAN Protein S100-A8 OS=Homo sapiens OX=9606 GN=S100A8 PE=1 SV=1	1	12	7	2	2	6	6	6	9	9	10	8	7	2	2	2	5	6	10	9	7	5	7	2	2	6	6	6	9	9	10	8	7	2	2	2	5	6	10	9	7	5	72	72	72
P05156;CON__Q32PI4	P05156	Complement factor I	CFI	sp|P05156|CFAI_HUMAN Complement factor I OS=Homo sapiens OX=9606 GN=CFI PE=1 SV=2	2	12	10	5	4	3	6	4	6	3	8	8	6	8	2	6	4	5	10	2	7	7	10	5	4	3	6	4	6	3	8	8	6	8	2	6	4	5	10	2	7	7	25.4	25.4	25.4
P05976;P08590;P12829	P05976	Myosin light chain 1/3, skeletal muscle isoform	MYL1	sp|P05976|MYL1_HUMAN Myosin light chain 1/3, skeletal muscle isoform OS=Homo sapiens OX=9606 GN=MYL1 PE=1 SV=3	3	12	1	12	4	9	2	1	1	1	1	6	1	8	1	1	1	4	1	8	1	1	1	12	4	9	2	1	1	1	1	6	1	8	1	1	1	4	1	8	1	1	58.2	58.2	58.2
P06703	P06703	Protein S100-A6	S100A6	sp|P06703|S10A6_HUMAN Protein S100-A6 OS=Homo sapiens OX=9606 GN=S100A6 PE=1 SV=1	1	12	8	8	7	8	7	5	8	10	12	8	8	9	10	6	7	7	8	9	12	12	8	8	7	8	7	5	8	10	12	8	8	9	10	6	7	7	8	9	12	12	70	70	70
P07858	P07858	Cathepsin B	CTSB	sp|P07858|CATB_HUMAN Cathepsin B OS=Homo sapiens OX=9606 GN=CTSB PE=1 SV=3	1	12	8	5	7	5	7	9	11	11	9	8	10	4	11	9	9	8	11	9	9	7	8	5	7	5	7	9	11	11	9	8	10	4	11	9	9	8	11	9	9	7	39.2	39.2	39.2
P11233	P11233	Ras-related protein Ral-A	RALA	sp|P11233|RALA_HUMAN Ras-related protein Ral-A OS=Homo sapiens OX=9606 GN=RALA PE=1 SV=1	1	12	9	4	4	5	2	4	8	9	7	4	10	4	7	4	6	4	6	4	10	3	6	1	1	2	1	1	4	5	3	1	6	1	4	1	3	1	3	1	6	1	51.5	51.5	26.7
P11717	P11717	Cation-independent mannose-6-phosphate receptor	IGF2R	sp|P11717|MPRI_HUMAN Cation-independent mannose-6-phosphate receptor OS=Homo sapiens OX=9606 GN=IGF2R PE=1 SV=3	1	12	10	0	0	0	1	0	2	8	3	0	10	1	5	1	2	1	7	0	4	1	10	0	0	0	1	0	2	8	3	0	10	1	5	1	2	1	7	0	4	1	7.1	7.1	7.1
P15880	P15880	40S ribosomal protein S2	RPS2	sp|P15880|RS2_HUMAN 40S ribosomal protein S2 OS=Homo sapiens OX=9606 GN=RPS2 PE=1 SV=2	1	12	5	5	1	9	5	6	7	12	6	10	6	6	4	6	8	7	7	7	9	7	5	5	1	9	5	6	7	12	6	10	6	6	4	6	8	7	7	7	9	7	44	44	44
P16083	P16083	Ribosyldihydronicotinamide dehydrogenase [quinone]	NQO2	sp|P16083|NQO2_HUMAN Ribosyldihydronicotinamide dehydrogenase [quinone] OS=Homo sapiens OX=9606 GN=NQO2 PE=1 SV=5	1	12	6	1	0	3	0	1	3	3	6	3	5	0	1	0	7	3	1	0	11	4	6	1	0	3	0	1	3	3	6	3	5	0	1	0	7	3	1	0	11	4	54.5	54.5	54.5
P18124	P18124	60S ribosomal protein L7	RPL7	sp|P18124|RL7_HUMAN 60S ribosomal protein L7 OS=Homo sapiens OX=9606 GN=RPL7 PE=1 SV=1	1	12	9	5	4	9	6	5	8	10	7	8	12	5	7	8	9	6	11	7	6	7	9	5	4	9	6	5	8	10	7	8	12	5	7	8	9	6	11	7	6	7	41.5	41.5	41.5
P18621	P18621	60S ribosomal protein L17	RPL17	sp|P18621|RL17_HUMAN 60S ribosomal protein L17 OS=Homo sapiens OX=9606 GN=RPL17 PE=1 SV=3	1	12	7	5	6	6	1	5	7	9	5	7	9	5	8	6	7	8	7	9	7	4	7	5	6	6	1	5	7	9	5	7	9	5	8	6	7	8	7	9	7	4	57.1	57.1	57.1
P21291	P21291	Cysteine and glycine-rich protein 1	CSRP1	sp|P21291|CSRP1_HUMAN Cysteine and glycine-rich protein 1 OS=Homo sapiens OX=9606 GN=CSRP1 PE=1 SV=3	1	12	9	8	7	9	11	8	9	10	8	8	9	7	10	8	9	9	9	9	9	8	9	8	7	9	11	8	9	10	8	8	9	7	10	8	9	9	9	9	9	8	68.4	68.4	68.4
P22061	P22061	Protein-L-isoaspartate(D-aspartate) O-methyltransferase	PCMT1	sp|P22061|PIMT_HUMAN Protein-L-isoaspartate(D-aspartate) O-methyltransferase OS=Homo sapiens OX=9606 GN=PCMT1 PE=1 SV=4	1	12	7	2	2	6	4	2	9	11	11	10	12	2	3	5	10	8	9	7	8	3	7	2	2	6	4	2	9	11	11	10	12	2	3	5	10	8	9	7	8	3	70.9	70.9	70.9
P22392;O60361	P22392;O60361	Nucleoside diphosphate kinase B; Putative nucleoside diphosphate kinase	NME2;NME2P1	sp|P22392|NDKB_HUMAN Nucleoside diphosphate kinase B OS=Homo sapiens OX=9606 GN=NME2 PE=1 SV=1;sp|O60361|NDK8_HUMAN Putative nucleoside diphosphate kinase OS=Homo sapiens OX=9606 GN=NME2P1 PE=5 SV=1	2	12	9	5	2	10	7	6	10	11	10	9	10	8	8	8	7	10	8	9	10	10	4	3	0	5	4	3	6	6	5	4	5	4	3	5	3	5	4	5	5	5	79.6	79.6	48.7
P25788	P25788	Proteasome subunit alpha type-3	PSMA3	sp|P25788|PSA3_HUMAN Proteasome subunit alpha type-3 OS=Homo sapiens OX=9606 GN=PSMA3 PE=1 SV=2	1	12	9	7	5	6	1	3	9	10	8	7	9	6	9	5	7	5	9	5	11	5	9	7	5	6	1	3	9	10	8	7	9	6	9	5	7	5	9	5	11	5	47.5	47.5	47.5
P26440	P26440	Isovaleryl-CoA dehydrogenase, mitochondrial	IVD	sp|P26440|IVD_HUMAN Isovaleryl-CoA dehydrogenase, mitochondrial OS=Homo sapiens OX=9606 GN=IVD PE=1 SV=2	1	12	3	0	3	3	1	1	6	10	6	4	10	2	2	2	11	4	4	2	5	4	3	0	3	3	1	1	6	10	6	4	10	2	2	2	11	4	4	2	5	4	41.1	41.1	41.1
P28289;Q9NZQ9	P28289	Tropomodulin-1	TMOD1	sp|P28289|TMOD1_HUMAN Tropomodulin-1 OS=Homo sapiens OX=9606 GN=TMOD1 PE=1 SV=1	2	12	6	9	7	10	7	8	6	5	6	8	6	10	5	10	6	8	7	7	2	8	6	9	7	10	7	8	6	5	6	8	6	10	5	10	6	8	7	7	2	8	48.2	48.2	48.2
P30566	P30566	Adenylosuccinate lyase	ADSL	sp|P30566|PUR8_HUMAN Adenylosuccinate lyase OS=Homo sapiens OX=9606 GN=ADSL PE=1 SV=2	1	12	9	2	3	2	0	2	7	3	5	2	8	0	4	2	1	4	3	2	6	2	9	2	3	2	0	2	7	3	5	2	8	0	4	2	1	4	3	2	6	2	32.6	32.6	32.6
P30626	P30626	Sorcin	SRI	sp|P30626|SORCN_HUMAN Sorcin OS=Homo sapiens OX=9606 GN=SRI PE=1 SV=1	1	12	4	1	1	8	6	3	8	9	7	8	6	4	2	1	4	8	7	8	9	6	4	1	1	8	6	3	8	9	7	8	6	4	2	1	4	8	7	8	9	6	62.1	62.1	62.1
P31146	P31146	Coronin-1A	CORO1A	sp|P31146|COR1A_HUMAN Coronin-1A OS=Homo sapiens OX=9606 GN=CORO1A PE=1 SV=4	1	12	6	1	2	2	1	3	10	7	9	3	6	1	10	3	1	4	9	5	3	3	6	1	2	2	1	3	10	7	9	3	6	1	10	3	1	4	9	5	3	3	31.5	31.5	31.5
P40123	P40123	Adenylyl cyclase-associated protein 2	CAP2	sp|P40123|CAP2_HUMAN Adenylyl cyclase-associated protein 2 OS=Homo sapiens OX=9606 GN=CAP2 PE=1 SV=1	1	12	10	6	6	5	4	6	5	9	3	4	12	2	12	6	5	4	3	5	5	4	10	6	6	5	4	6	5	9	3	4	12	2	12	6	5	4	3	5	5	4	37.5	35.8	35.8
P46459	P46459	Vesicle-fusing ATPase	NSF	sp|P46459|NSF_HUMAN Vesicle-fusing ATPase OS=Homo sapiens OX=9606 GN=NSF PE=1 SV=3	1	12	9	2	5	3	0	4	8	8	2	3	9	1	2	2	5	5	7	6	4	2	9	2	5	3	0	4	8	8	2	3	9	1	2	2	5	5	7	6	4	2	19.8	19.8	19.8
P46781	P46781	40S ribosomal protein S9	RPS9	sp|P46781|RS9_HUMAN 40S ribosomal protein S9 OS=Homo sapiens OX=9606 GN=RPS9 PE=1 SV=3	1	12	8	5	8	6	2	5	8	10	3	8	11	6	7	5	5	6	8	7	5	5	8	5	8	6	2	5	8	10	3	8	11	6	7	5	5	6	8	7	5	5	49	49	49
P49593	P49593	Protein phosphatase 1F	PPM1F	sp|P49593|PPM1F_HUMAN Protein phosphatase 1F OS=Homo sapiens OX=9606 GN=PPM1F PE=1 SV=3	1	12	7	4	4	7	1	5	9	9	5	5	10	3	6	4	5	5	9	8	5	5	7	4	4	7	1	5	9	9	5	5	10	3	6	4	5	5	9	8	5	5	46.7	46.7	46.7
P50552	P50552	Vasodilator-stimulated phosphoprotein	VASP	sp|P50552|VASP_HUMAN Vasodilator-stimulated phosphoprotein OS=Homo sapiens OX=9606 GN=VASP PE=1 SV=3	1	12	6	1	2	3	2	3	5	7	5	5	8	3	9	3	5	4	6	4	4	1	6	1	2	3	2	3	5	7	5	5	8	3	9	3	5	4	6	4	4	1	35.5	35.5	35.5
P51608	P51608	Methyl-CpG-binding protein 2	MECP2	sp|P51608|MECP2_HUMAN Methyl-CpG-binding protein 2 OS=Homo sapiens OX=9606 GN=MECP2 PE=1 SV=1	1	12	5	8	3	8	6	6	5	8	4	6	8	3	7	10	3	6	5	7	0	1	5	8	3	8	6	6	5	8	4	6	8	3	7	10	3	6	5	7	0	1	29.2	29.2	29.2
P51858	P51858	Hepatoma-derived growth factor	HDGF	sp|P51858|HDGF_HUMAN Hepatoma-derived growth factor OS=Homo sapiens OX=9606 GN=HDGF PE=1 SV=1	1	12	7	8	5	6	3	6	6	11	8	7	10	5	11	9	6	8	8	7	7	5	5	7	5	5	2	6	5	9	7	5	8	4	9	7	6	7	6	6	6	4	47.9	47.9	43.8
P52907	P52907	F-actin-capping protein subunit alpha-1	CAPZA1	sp|P52907|CAZA1_HUMAN F-actin-capping protein subunit alpha-1 OS=Homo sapiens OX=9606 GN=CAPZA1 PE=1 SV=3	1	12	11	6	7	8	7	8	8	11	10	7	11	7	10	8	9	6	8	8	9	7	11	6	7	8	7	8	8	11	10	7	11	7	10	8	9	6	8	8	9	7	70.3	60.8	60.8
P54577	P54577	Tyrosine--tRNA ligase, cytoplasmic	YARS1	sp|P54577|SYYC_HUMAN Tyrosine--tRNA ligase, cytoplasmic OS=Homo sapiens OX=9606 GN=YARS1 PE=1 SV=4	1	12	9	0	0	1	0	2	7	7	3	0	9	0	4	2	5	1	7	2	3	0	9	0	0	1	0	2	7	7	3	0	9	0	4	2	5	1	7	2	3	0	31.2	31.2	31.2
P55290	P55290	Cadherin-13	CDH13	sp|P55290|CAD13_HUMAN Cadherin-13 OS=Homo sapiens OX=9606 GN=CDH13 PE=1 SV=1	1	12	8	2	4	2	3	2	6	11	4	3	12	1	9	3	8	3	8	2	7	1	8	2	4	2	3	2	6	11	4	3	12	1	9	3	8	3	8	2	7	1	19.9	19.9	19.9
P62249	P62249	40S ribosomal protein S16	RPS16	sp|P62249|RS16_HUMAN 40S ribosomal protein S16 OS=Homo sapiens OX=9606 GN=RPS16 PE=1 SV=2	1	12	5	3	3	9	5	9	8	10	4	8	6	3	3	4	8	5	8	7	7	8	5	3	3	9	5	9	8	10	4	8	6	3	3	4	8	5	8	7	7	8	56.2	56.2	56.2
P62280	P62280	40S ribosomal protein S11	RPS11	sp|P62280|RS11_HUMAN 40S ribosomal protein S11 OS=Homo sapiens OX=9606 GN=RPS11 PE=1 SV=3	1	12	3	2	1	5	0	2	7	9	7	8	7	5	2	3	7	6	8	7	6	6	3	2	1	5	0	2	7	9	7	8	7	5	2	3	7	6	8	7	6	6	66.5	66.5	66.5
P63096	P63096	Guanine nucleotide-binding protein G(i) subunit alpha-1	GNAI1	sp|P63096|GNAI1_HUMAN Guanine nucleotide-binding protein G(i) subunit alpha-1 OS=Homo sapiens OX=9606 GN=GNAI1 PE=1 SV=2	1	12	8	3	1	4	1	3	11	10	5	4	11	4	7	4	10	4	11	3	8	1	8	3	1	4	1	3	11	10	5	4	11	4	7	4	10	4	11	3	8	1	71.5	40.7	40.7
P84077;P61204	P84077;P61204	ADP-ribosylation factor 1; ADP-ribosylation factor 3	ARF1;ARF3	sp|P84077|ARF1_HUMAN ADP-ribosylation factor 1 OS=Homo sapiens OX=9606 GN=ARF1 PE=1 SV=2;sp|P61204|ARF3_HUMAN ADP-ribosylation factor 3 OS=Homo sapiens OX=9606 GN=ARF3 PE=1 SV=2	2	12	9	4	2	11	8	7	11	10	5	11	10	7	3	6	9	10	10	9	7	5	6	2	1	6	5	4	6	5	4	6	5	4	2	5	4	6	5	5	5	3	80.1	80.1	51.4
Q07507	Q07507	Dermatopontin	DPT	sp|Q07507|DERM_HUMAN Dermatopontin OS=Homo sapiens OX=9606 GN=DPT PE=1 SV=2	1	12	8	11	8	8	10	11	9	10	9	8	9	9	9	11	9	10	10	10	10	11	8	11	8	8	10	11	9	10	9	8	9	9	9	11	9	10	10	10	10	11	72.6	72.6	72.6
Q08380	Q08380	Galectin-3-binding protein	LGALS3BP	sp|Q08380|LG3BP_HUMAN Galectin-3-binding protein OS=Homo sapiens OX=9606 GN=LGALS3BP PE=1 SV=1	1	12	10	5	8	5	1	7	7	10	8	5	10	8	12	9	8	9	10	3	9	4	10	5	8	5	1	7	7	10	8	5	10	8	12	9	8	9	10	3	9	4	32	32	32
Q10567	Q10567	AP-1 complex subunit beta-1	AP1B1	sp|Q10567|AP1B1_HUMAN AP-1 complex subunit beta-1 OS=Homo sapiens OX=9606 GN=AP1B1 PE=1 SV=3	1	12	5	2	4	3	1	1	8	9	3	6	11	3	7	7	5	7	7	5	3	0	5	2	4	3	1	1	8	9	3	6	11	3	7	7	5	7	7	5	3	0	36.1	21.6	21.6
Q13151	Q13151	Heterogeneous nuclear ribonucleoprotein A0	HNRNPA0	sp|Q13151|ROA0_HUMAN Heterogeneous nuclear ribonucleoprotein A0 OS=Homo sapiens OX=9606 GN=HNRNPA0 PE=1 SV=1	1	12	8	6	6	5	3	6	9	8	7	7	9	5	7	7	4	9	6	6	3	5	8	6	6	5	3	6	9	8	7	7	9	5	7	7	4	9	6	6	3	5	48.5	48.5	48.5
Q13370	Q13370	cGMP-inhibited 3,5-cyclic phosphodiesterase B	PDE3B	sp|Q13370|PDE3B_HUMAN cGMP-inhibited 3,5-cyclic phosphodiesterase B OS=Homo sapiens OX=9606 GN=PDE3B PE=1 SV=2	1	12	4	0	2	1	0	0	5	7	1	0	11	1	4	0	6	2	6	0	3	0	4	0	2	1	0	0	5	7	1	0	11	1	4	0	6	2	6	0	3	0	18.2	18.2	18.2
Q14019	Q14019	Coactosin-like protein	COTL1	sp|Q14019|COTL1_HUMAN Coactosin-like protein OS=Homo sapiens OX=9606 GN=COTL1 PE=1 SV=3	1	12	7	4	4	10	3	4	9	10	8	9	9	3	7	7	6	7	8	9	7	7	7	4	4	10	3	4	9	10	8	9	9	3	7	7	6	7	8	9	7	7	72.5	72.5	72.5
Q14108	Q14108	Lysosome membrane protein 2	SCARB2	sp|Q14108|SCRB2_HUMAN Lysosome membrane protein 2 OS=Homo sapiens OX=9606 GN=SCARB2 PE=1 SV=2	1	12	9	2	3	1	1	3	7	7	2	3	9	1	8	5	5	3	8	3	5	1	9	2	3	1	1	3	7	7	2	3	9	1	8	5	5	3	8	3	5	1	33.5	33.5	33.5
Q15056	Q15056	Eukaryotic translation initiation factor 4H	EIF4H	sp|Q15056|IF4H_HUMAN Eukaryotic translation initiation factor 4H OS=Homo sapiens OX=9606 GN=EIF4H PE=1 SV=5	1	12	6	2	4	5	4	4	5	9	4	6	8	4	5	7	8	8	7	8	3	1	6	2	4	5	4	4	5	9	4	6	8	4	5	7	8	8	7	8	3	1	52	52	52
Q15067	Q15067	Peroxisomal acyl-coenzyme A oxidase 1	ACOX1	sp|Q15067|ACOX1_HUMAN Peroxisomal acyl-coenzyme A oxidase 1 OS=Homo sapiens OX=9606 GN=ACOX1 PE=1 SV=3	1	12	8	3	2	3	1	2	9	8	2	2	11	2	5	1	10	4	10	2	9	1	8	3	2	3	1	2	9	8	2	2	11	2	5	1	10	4	10	2	9	1	29.2	29.2	29.2
Q15293	Q15293	Reticulocalbin-1	RCN1	sp|Q15293|RCN1_HUMAN Reticulocalbin-1 OS=Homo sapiens OX=9606 GN=RCN1 PE=1 SV=1	1	12	9	7	4	11	4	6	10	10	7	8	9	8	8	8	8	8	10	9	8	7	9	7	4	11	4	6	10	10	7	8	9	8	8	8	8	8	10	9	8	7	48.6	48.6	48.6
Q16610	Q16610	Extracellular matrix protein 1	ECM1	sp|Q16610|ECM1_HUMAN Extracellular matrix protein 1 OS=Homo sapiens OX=9606 GN=ECM1 PE=1 SV=2	1	12	10	5	4	4	2	2	7	3	4	0	4	3	5	2	3	4	4	3	3	4	10	5	4	4	2	2	7	3	4	0	4	3	5	2	3	4	4	3	3	4	28.5	28.5	28.5
Q16762	Q16762	Thiosulfate sulfurtransferase	TST	sp|Q16762|THTR_HUMAN Thiosulfate sulfurtransferase OS=Homo sapiens OX=9606 GN=TST PE=1 SV=4	1	12	12	3	4	4	0	5	9	11	8	5	10	2	11	4	11	5	11	3	12	2	12	3	4	4	0	5	9	11	8	5	10	2	11	4	11	5	11	3	12	2	63.6	63.6	63.6
Q6IB77	Q6IB77	Glycine N-acyltransferase	GLYAT	sp|Q6IB77|GLYAT_HUMAN Glycine N-acyltransferase OS=Homo sapiens OX=9606 GN=GLYAT PE=1 SV=3	1	12	6	0	0	0	0	0	9	12	8	0	10	0	3	0	11	0	9	0	9	0	6	0	0	0	0	0	9	12	8	0	10	0	3	0	11	0	9	0	9	0	63.2	63.2	63.2
Q6NUK1	Q6NUK1	Calcium-binding mitochondrial carrier protein SCaMC-1	SLC25A24	sp|Q6NUK1|SCMC1_HUMAN Calcium-binding mitochondrial carrier protein SCaMC-1 OS=Homo sapiens OX=9606 GN=SLC25A24 PE=1 SV=2	1	12	2	1	1	3	0	2	4	9	3	3	9	0	0	2	5	2	7	3	3	1	2	1	1	3	0	2	4	9	3	3	9	0	0	2	5	2	7	3	3	1	32.3	32.3	32.3
Q6XQN6	Q6XQN6	Nicotinate phosphoribosyltransferase	NAPRT	sp|Q6XQN6|PNCB_HUMAN Nicotinate phosphoribosyltransferase OS=Homo sapiens OX=9606 GN=NAPRT PE=1 SV=2	1	12	7	0	1	4	3	3	5	10	6	1	7	1	1	3	2	4	7	7	8	3	7	0	1	4	3	3	5	10	6	1	7	1	1	3	2	4	7	7	8	3	36.8	36.8	36.8
Q6ZMZ3	Q6ZMZ3	Nesprin-3	SYNE3	sp|Q6ZMZ3|SYNE3_HUMAN Nesprin-3 OS=Homo sapiens OX=9606 GN=SYNE3 PE=1 SV=2	1	12	7	2	4	2	0	2	9	2	3	3	8	1	2	7	6	3	6	4	2	2	7	2	4	2	0	2	9	2	3	3	8	1	2	7	6	3	6	4	2	2	19.1	19.1	19.1
Q7Z5R6	Q7Z5R6	Amyloid beta A4 precursor protein-binding family B member 1-interacting protein	APBB1IP	sp|Q7Z5R6|AB1IP_HUMAN Amyloid beta A4 precursor protein-binding family B member 1-interacting protein OS=Homo sapiens OX=9606 GN=APBB1IP PE=1 SV=1	1	12	11	4	4	6	2	2	7	8	4	4	8	3	8	4	5	3	5	4	6	4	11	4	4	6	2	2	7	8	4	4	8	3	8	4	5	3	5	4	6	4	21.9	21.9	21.9
Q92781	Q92781	Retinol dehydrogenase 5	RDH5	sp|Q92781|RDH5_HUMAN Retinol dehydrogenase 5 OS=Homo sapiens OX=9606 GN=RDH5 PE=1 SV=1	1	12	10	0	0	0	0	0	10	11	8	0	11	0	5	0	4	0	11	0	10	0	10	0	0	0	0	0	10	11	8	0	11	0	5	0	4	0	11	0	10	0	48.1	48.1	48.1
Q92896	Q92896	Golgi apparatus protein 1	GLG1	sp|Q92896|GSLG1_HUMAN Golgi apparatus protein 1 OS=Homo sapiens OX=9606 GN=GLG1 PE=1 SV=2	1	12	5	2	5	3	0	3	5	6	5	6	9	3	10	4	4	4	5	5	3	4	5	2	5	3	0	3	5	6	5	6	9	3	10	4	4	4	5	5	3	4	14.5	14.5	14.5
Q96AQ6	Q96AQ6	Pre-B-cell leukemia transcription factor-interacting protein 1	PBXIP1	sp|Q96AQ6|PBIP1_HUMAN Pre-B-cell leukemia transcription factor-interacting protein 1 OS=Homo sapiens OX=9606 GN=PBXIP1 PE=1 SV=1	1	12	5	0	0	2	1	0	6	4	4	0	10	1	6	0	1	3	7	0	3	0	5	0	0	2	1	0	6	4	4	0	10	1	6	0	1	3	7	0	3	0	22.4	22.4	22.4
Q96DB5	Q96DB5	Regulator of microtubule dynamics protein 1	RMDN1	sp|Q96DB5|RMD1_HUMAN Regulator of microtubule dynamics protein 1 OS=Homo sapiens OX=9606 GN=RMDN1 PE=1 SV=1	1	12	7	0	3	5	0	1	7	9	5	2	10	1	2	0	10	4	9	3	6	1	7	0	3	5	0	1	7	9	5	2	10	1	2	0	10	4	9	3	6	1	47.5	47.5	47.5
Q9BRF8	Q9BRF8	Serine/threonine-protein phosphatase CPPED1	CPPED1	sp|Q9BRF8|CPPED_HUMAN Serine/threonine-protein phosphatase CPPED1 OS=Homo sapiens OX=9606 GN=CPPED1 PE=1 SV=3	1	12	11	3	1	3	1	1	3	8	6	6	10	2	4	5	3	5	3	2	7	3	11	3	1	3	1	1	3	8	6	6	10	2	4	5	3	5	3	2	7	3	57.3	57.3	57.3
Q9H8L6	Q9H8L6	Multimerin-2	MMRN2	sp|Q9H8L6|MMRN2_HUMAN Multimerin-2 OS=Homo sapiens OX=9606 GN=MMRN2 PE=1 SV=2	1	12	8	1	2	0	1	0	9	4	2	2	9	1	8	4	4	0	8	0	4	0	8	1	2	0	1	0	9	4	2	2	9	1	8	4	4	0	8	0	4	0	20.2	20.2	20.2
Q9HCB6	Q9HCB6	Spondin-1	SPON1	sp|Q9HCB6|SPON1_HUMAN Spondin-1 OS=Homo sapiens OX=9606 GN=SPON1 PE=1 SV=2	1	12	8	4	1	5	3	0	5	10	5	3	10	5	9	4	8	1	4	0	11	4	8	4	1	5	3	0	5	10	5	3	10	5	9	4	8	1	4	0	11	4	23.2	23.2	23.2
Q9UH99	Q9UH99	SUN domain-containing protein 2	SUN2	sp|Q9UH99|SUN2_HUMAN SUN domain-containing protein 2 OS=Homo sapiens OX=9606 GN=SUN2 PE=1 SV=3	1	12	7	6	1	7	6	6	8	11	9	7	9	3	12	7	8	7	7	6	7	5	7	6	1	7	6	6	8	11	9	7	9	3	12	7	8	7	7	6	7	5	29.3	29.3	29.3
Q9Y262	Q9Y262	Eukaryotic translation initiation factor 3 subunit L	EIF3L	sp|Q9Y262|EIF3L_HUMAN Eukaryotic translation initiation factor 3 subunit L OS=Homo sapiens OX=9606 GN=EIF3L PE=1 SV=1	1	12	8	0	1	6	0	5	5	6	2	3	12	0	2	5	7	6	5	6	1	0	8	0	1	6	0	5	5	6	2	3	12	0	2	5	7	6	5	6	1	0	31.6	31.6	31.6
Q9Y277	Q9Y277	Voltage-dependent anion-selective channel protein 3	VDAC3	sp|Q9Y277|VDAC3_HUMAN Voltage-dependent anion-selective channel protein 3 OS=Homo sapiens OX=9606 GN=VDAC3 PE=1 SV=1	1	12	9	7	5	7	2	6	9	9	10	10	9	4	9	6	9	8	10	9	12	7	9	7	5	7	2	6	9	9	10	10	9	4	9	6	9	8	10	9	12	7	51.6	51.6	51.6
Q9Y3F4	Q9Y3F4	Serine-threonine kinase receptor-associated protein	STRAP	sp|Q9Y3F4|STRAP_HUMAN Serine-threonine kinase receptor-associated protein OS=Homo sapiens OX=9606 GN=STRAP PE=1 SV=1	1	12	6	0	2	2	1	0	5	11	3	2	11	2	8	4	5	1	5	2	3	1	6	0	2	2	1	0	5	11	3	2	11	2	8	4	5	1	5	2	3	1	40.9	40.9	40.9
A1L0T0	A1L0T0	2-hydroxyacyl-CoA lyase 2	ILVBL	sp|A1L0T0|HACL2_HUMAN 2-hydroxyacyl-CoA lyase 2 OS=Homo sapiens OX=9606 GN=ILVBL PE=1 SV=2	1	11	7	4	4	6	3	6	9	7	5	6	9	5	4	7	10	7	10	5	6	3	7	4	4	6	3	6	9	7	5	6	9	5	4	7	10	7	10	5	6	3	28.3	28.3	28.3
CON__P08779;P08779	CON__P08779;P08779	Keratin, type I cytoskeletal 16	KRT16	;sp|P08779|K1C16_HUMAN Keratin, type I cytoskeletal 16 OS=Homo sapiens OX=9606 GN=KRT16 PE=1 SV=4	2	11	1	9	2	4	5	7	8	5	0	5	3	2	4	0	0	1	5	0	1	0	1	6	2	3	5	5	6	4	0	4	3	2	3	0	0	1	5	0	1	0	52.9	31.3	21.6
O00499	O00499	Myc box-dependent-interacting protein 1	BIN1	sp|O00499|BIN1_HUMAN Myc box-dependent-interacting protein 1 OS=Homo sapiens OX=9606 GN=BIN1 PE=1 SV=1	1	11	8	4	4	8	2	2	6	8	5	4	10	2	10	5	6	7	6	5	4	1	8	4	4	8	2	2	6	8	5	4	10	2	10	5	6	7	6	5	4	1	29	29	29
O00629	O00629	Importin subunit alpha-3	KPNA4	sp|O00629|IMA3_HUMAN Importin subunit alpha-3 OS=Homo sapiens OX=9606 GN=KPNA4 PE=1 SV=1	1	11	10	2	4	4	1	2	6	9	3	2	10	2	9	3	6	4	9	2	5	2	7	2	4	4	0	2	4	6	2	2	7	2	6	2	4	3	6	2	3	2	39.7	39.7	32.6
O14786	O14786	Neuropilin-1	NRP1	sp|O14786|NRP1_HUMAN Neuropilin-1 OS=Homo sapiens OX=9606 GN=NRP1 PE=1 SV=3	1	11	7	6	6	5	2	4	8	5	7	7	9	7	8	9	3	6	8	2	8	6	7	6	6	5	2	4	8	5	7	7	9	7	8	9	3	6	8	2	8	6	18.6	18.6	18.6
P19105;O14950	P19105;O14950	Myosin regulatory light chain 12A; Myosin regulatory light chain 12B	MYL12A;MYL12B	sp|P19105|ML12A_HUMAN Myosin regulatory light chain 12A OS=Homo sapiens OX=9606 GN=MYL12A PE=1 SV=2;sp|O14950|ML12B_HUMAN Myosin regulatory light chain 12B OS=Homo sapiens OX=9606 GN=MYL12B PE=1 SV=2	2	11	11	10	10	10	10	10	10	9	9	9	9	9	10	10	10	10	11	10	8	9	5	4	4	4	4	4	4	4	4	4	4	4	4	4	4	4	5	4	4	4	63.2	63.2	29.8
O15371	O15371	Eukaryotic translation initiation factor 3 subunit D	EIF3D	sp|O15371|EIF3D_HUMAN Eukaryotic translation initiation factor 3 subunit D OS=Homo sapiens OX=9606 GN=EIF3D PE=1 SV=1	1	11	7	2	2	3	1	3	6	6	3	2	7	5	8	4	5	4	5	4	4	3	7	2	2	3	1	3	6	6	3	2	7	5	8	4	5	4	5	4	4	3	35.8	35.8	35.8
O15400	O15400	Syntaxin-7	STX7	sp|O15400|STX7_HUMAN Syntaxin-7 OS=Homo sapiens OX=9606 GN=STX7 PE=1 SV=4	1	11	7	4	2	8	2	2	7	9	9	6	9	1	7	4	7	6	8	5	8	5	7	4	2	8	2	2	7	9	9	6	9	1	7	4	7	6	8	5	8	5	52.5	52.5	52.5
O43396	O43396	Thioredoxin-like protein 1	TXNL1	sp|O43396|TXNL1_HUMAN Thioredoxin-like protein 1 OS=Homo sapiens OX=9606 GN=TXNL1 PE=1 SV=3	1	11	9	3	4	5	2	2	9	9	7	7	9	4	9	6	4	6	7	4	4	6	9	3	4	5	2	2	9	9	7	7	9	4	9	6	4	6	7	4	4	6	51.6	51.6	51.6
O43813	O43813	Glutathione S-transferase LANCL1	LANCL1	sp|O43813|LANC1_HUMAN Glutathione S-transferase LANCL1 OS=Homo sapiens OX=9606 GN=LANCL1 PE=1 SV=1	1	11	8	3	2	4	3	3	8	10	5	8	9	2	2	3	5	7	6	4	6	4	8	3	2	4	3	3	8	10	5	8	9	2	2	3	5	7	6	4	6	4	37.3	37.3	37.3
O43837	O43837	Isocitrate dehydrogenase [NAD] subunit beta, mitochondrial	IDH3B	sp|O43837|IDH3B_HUMAN Isocitrate dehydrogenase [NAD] subunit beta, mitochondrial OS=Homo sapiens OX=9606 GN=IDH3B PE=1 SV=2	1	11	1	0	0	2	0	0	6	10	6	0	10	0	2	0	8	2	7	3	7	2	1	0	0	2	0	0	6	10	6	0	10	0	2	0	8	2	7	3	7	2	38.4	38.4	38.4
O43866	O43866	CD5 antigen-like	CD5L	sp|O43866|CD5L_HUMAN CD5 antigen-like OS=Homo sapiens OX=9606 GN=CD5L PE=1 SV=1	1	11	7	0	0	6	1	0	8	0	9	3	6	6	10	7	3	7	3	2	9	7	7	0	0	6	1	0	8	0	9	3	6	6	10	7	3	7	3	2	9	7	45.2	45.2	45.2
O60826	O60826	Coiled-coil domain-containing protein 22	CCDC22	sp|O60826|CCD22_HUMAN Coiled-coil domain-containing protein 22 OS=Homo sapiens OX=9606 GN=CCDC22 PE=1 SV=1	1	11	9	2	1	2	0	2	1	3	2	1	7	1	6	1	2	0	2	0	1	0	9	2	1	2	0	2	1	3	2	1	7	1	6	1	2	0	2	0	1	0	29	29	29
O75116	O75116	Rho-associated protein kinase 2	ROCK2	sp|O75116|ROCK2_HUMAN Rho-associated protein kinase 2 OS=Homo sapiens OX=9606 GN=ROCK2 PE=1 SV=4	1	11	8	1	3	4	2	2	2	7	2	4	9	1	5	2	3	4	5	2	1	2	7	0	1	3	1	0	1	5	1	2	7	0	3	1	2	3	4	1	0	0	12	12	10.6
O75368	O75368	SH3 domain-binding glutamic acid-rich-like protein	SH3BGRL	sp|O75368|SH3L1_HUMAN SH3 domain-binding glutamic acid-rich-like protein OS=Homo sapiens OX=9606 GN=SH3BGRL PE=1 SV=1	1	11	9	8	6	11	9	9	10	10	9	10	11	9	7	11	9	11	8	11	7	9	9	8	6	11	9	9	10	10	9	10	11	9	7	11	9	11	8	11	7	9	91.2	91.2	91.2
O75534	O75534	Cold shock domain-containing protein E1	CSDE1	sp|O75534|CSDE1_HUMAN Cold shock domain-containing protein E1 OS=Homo sapiens OX=9606 GN=CSDE1 PE=1 SV=2	1	11	7	0	1	2	0	2	5	6	4	2	8	1	7	3	3	2	4	1	2	1	7	0	1	2	0	2	5	6	4	2	8	1	7	3	3	2	4	1	2	1	18.9	18.9	18.9
O95373;O15397	O95373	Importin-7	IPO7	sp|O95373|IPO7_HUMAN Importin-7 OS=Homo sapiens OX=9606 GN=IPO7 PE=1 SV=1	2	11	10	1	1	2	1	3	3	7	3	2	10	0	5	2	4	1	2	1	2	1	10	1	1	2	1	3	3	7	3	2	10	0	5	2	4	1	2	1	2	1	13	13	13
O95747	O95747	Serine/threonine-protein kinase OSR1	OXSR1	sp|O95747|OXSR1_HUMAN Serine/threonine-protein kinase OSR1 OS=Homo sapiens OX=9606 GN=OXSR1 PE=1 SV=1	1	11	7	3	4	1	0	3	5	8	5	2	7	1	5	2	2	1	4	2	1	1	7	2	4	1	0	3	5	7	5	2	6	1	4	2	2	1	4	2	1	1	24.3	24.3	20.7
O95834	O95834	Echinoderm microtubule-associated protein-like 2	EML2	sp|O95834|EMAL2_HUMAN Echinoderm microtubule-associated protein-like 2 OS=Homo sapiens OX=9606 GN=EML2 PE=1 SV=1	1	11	10	2	0	2	1	1	5	7	1	2	8	1	5	4	2	2	4	0	3	0	9	2	0	1	1	1	5	7	1	2	7	1	4	3	2	1	3	0	3	0	26.8	26.8	25.3
P02743	P02743	Serum amyloid P-component	APCS	sp|P02743|SAMP_HUMAN Serum amyloid P-component OS=Homo sapiens OX=9606 GN=APCS PE=1 SV=2	1	11	8	10	7	9	10	6	7	7	10	8	8	9	10	10	7	8	7	8	7	10	8	10	7	9	10	6	7	7	10	8	8	9	10	10	7	8	7	8	7	10	34.1	34.1	34.1
P02750	P02750	Leucine-rich alpha-2-glycoprotein	LRG1	sp|P02750|A2GL_HUMAN Leucine-rich alpha-2-glycoprotein OS=Homo sapiens OX=9606 GN=LRG1 PE=1 SV=2	1	11	11	10	2	9	8	4	9	9	10	10	9	9	8	10	8	10	8	10	9	9	11	10	2	9	8	4	9	9	10	10	9	9	8	10	8	10	8	10	9	9	47.3	47.3	47.3
P02753	P02753	Retinol-binding protein 4	RBP4	sp|P02753|RET4_HUMAN Retinol-binding protein 4 OS=Homo sapiens OX=9606 GN=RBP4 PE=1 SV=3	1	11	7	7	2	6	6	5	7	7	8	7	8	7	8	7	8	7	7	7	11	8	7	7	2	6	6	5	7	7	8	7	8	7	8	7	8	7	7	7	11	8	63.7	63.7	63.7
P06753	P06753	Tropomyosin alpha-3 chain	TPM3	sp|P06753|TPM3_HUMAN Tropomyosin alpha-3 chain OS=Homo sapiens OX=9606 GN=TPM3 PE=1 SV=2	1	11	9	7	6	8	7	9	8	9	8	10	9	9	9	9	7	9	8	8	7	7	9	7	6	8	7	9	8	9	8	10	9	9	9	9	7	9	8	8	7	7	60	29.1	29.1
P08473	P08473	Neprilysin	MME	sp|P08473|NEP_HUMAN Neprilysin OS=Homo sapiens OX=9606 GN=MME PE=1 SV=2	1	11	7	2	0	0	3	1	6	7	1	0	11	4	4	2	6	2	9	3	3	1	7	2	0	0	3	1	6	7	1	0	11	4	4	2	6	2	9	3	3	1	19.5	19.5	19.5
P08571	P08571	Monocyte differentiation antigen CD14	CD14	sp|P08571|CD14_HUMAN Monocyte differentiation antigen CD14 OS=Homo sapiens OX=9606 GN=CD14 PE=1 SV=2	1	11	8	3	5	5	3	5	9	6	5	5	8	6	4	3	2	8	9	9	3	4	8	3	5	5	3	5	9	6	5	5	8	6	4	3	2	8	9	9	3	4	45.3	45.3	45.3
P09486	P09486	SPARC	SPARC	sp|P09486|SPRC_HUMAN SPARC OS=Homo sapiens OX=9606 GN=SPARC PE=1 SV=1	1	11	9	3	4	3	2	3	9	10	7	3	10	4	10	3	8	1	10	2	8	2	9	3	4	3	2	3	9	10	7	3	10	4	10	3	8	1	10	2	8	2	57.4	57.4	57.4
P09488	P09488	Glutathione S-transferase Mu 1	GSTM1	sp|P09488|GSTM1_HUMAN Glutathione S-transferase Mu 1 OS=Homo sapiens OX=9606 GN=GSTM1 PE=1 SV=3	1	11	5	4	1	1	6	1	1	11	0	2	7	5	3	6	1	2	3	3	1	2	1	1	0	0	3	0	0	5	0	0	2	3	1	3	0	0	1	0	0	0	74.8	53.7	30.7
P13693;Q9HAU6;Q56UQ5	P13693	Translationally-controlled tumor protein	TPT1	sp|P13693|TCTP_HUMAN Translationally-controlled tumor protein OS=Homo sapiens OX=9606 GN=TPT1 PE=1 SV=1	3	11	7	6	5	5	3	3	7	8	8	7	8	2	7	6	7	4	8	5	6	6	7	6	5	5	3	3	7	8	8	7	8	2	7	6	7	4	8	5	6	6	50	50	50
P16401	P16401	Histone H1.5	H1-5	sp|P16401|H15_HUMAN Histone H1.5 OS=Homo sapiens OX=9606 GN=H1-5 PE=1 SV=3	1	11	4	2	3	1	0	1	3	6	9	5	5	3	8	2	3	2	6	4	5	4	4	2	3	1	0	1	3	6	9	5	5	3	8	2	3	2	6	4	5	4	45.6	32.7	32.7
P20618	P20618	Proteasome subunit beta type-1	PSMB1	sp|P20618|PSB1_HUMAN Proteasome subunit beta type-1 OS=Homo sapiens OX=9606 GN=PSMB1 PE=1 SV=2	1	11	5	3	2	7	2	3	7	10	9	7	8	2	5	3	9	5	6	5	9	5	5	3	2	7	2	3	7	10	9	7	8	2	5	3	9	5	6	5	9	5	49.4	49.4	49.4
P25685	P25685	DnaJ homolog subfamily B member 1	DNAJB1	sp|P25685|DNJB1_HUMAN DnaJ homolog subfamily B member 1 OS=Homo sapiens OX=9606 GN=DNAJB1 PE=1 SV=4	1	11	8	0	4	2	2	3	4	8	3	1	4	3	5	3	7	1	4	1	3	1	7	0	3	1	1	2	3	7	2	1	3	2	4	2	6	0	3	0	2	1	40.3	40.3	36.8
P25787	P25787	Proteasome subunit alpha type-2	PSMA2	sp|P25787|PSA2_HUMAN Proteasome subunit alpha type-2 OS=Homo sapiens OX=9606 GN=PSMA2 PE=1 SV=2	1	11	7	3	4	8	3	6	8	9	11	8	8	4	5	6	8	8	8	9	10	7	7	3	4	8	3	6	8	9	11	8	8	4	5	6	8	8	8	9	10	7	59.4	59.4	59.4
P27361;P31152;Q16659	P27361	Mitogen-activated protein kinase 3	MAPK3	sp|P27361|MK03_HUMAN Mitogen-activated protein kinase 3 OS=Homo sapiens OX=9606 GN=MAPK3 PE=1 SV=4	3	11	6	6	3	5	0	7	8	9	7	10	10	6	3	7	8	7	9	8	8	5	6	6	3	5	0	7	8	9	7	10	10	6	3	7	8	7	9	8	8	5	44.1	34.3	34.3
P27635;Q96L21	P27635	60S ribosomal protein L10	RPL10	sp|P27635|RL10_HUMAN 60S ribosomal protein L10 OS=Homo sapiens OX=9606 GN=RPL10 PE=1 SV=5	2	11	7	3	5	7	4	6	8	10	4	7	9	8	6	7	9	8	9	7	8	8	7	3	5	7	4	6	8	10	4	7	9	8	6	7	9	8	9	7	8	8	47.7	47.7	47.7
P29692	P29692	Elongation factor 1-delta	EEF1D	sp|P29692|EF1D_HUMAN Elongation factor 1-delta OS=Homo sapiens OX=9606 GN=EEF1D PE=1 SV=5	1	11	9	6	6	7	6	6	8	9	9	7	10	7	10	7	9	7	8	6	10	8	8	6	6	7	6	6	8	8	8	6	9	6	9	6	8	6	7	6	9	7	45.6	45.6	42.3
P30040	P30040	Endoplasmic reticulum resident protein 29	ERP29	sp|P30040|ERP29_HUMAN Endoplasmic reticulum resident protein 29 OS=Homo sapiens OX=9606 GN=ERP29 PE=1 SV=4	1	11	7	4	7	10	6	8	8	9	6	8	7	4	9	9	7	6	8	6	8	7	7	4	7	10	6	8	8	9	6	8	7	4	9	9	7	6	8	6	8	7	46.4	46.4	46.4
P48047	P48047	ATP synthase subunit O, mitochondrial	ATP5PO	sp|P48047|ATPO_HUMAN ATP synthase subunit O, mitochondrial OS=Homo sapiens OX=9606 GN=ATP5PO PE=1 SV=1	1	11	6	0	0	7	3	3	9	8	9	6	7	5	2	3	8	7	7	7	10	7	6	0	0	7	3	3	9	8	9	6	7	5	2	3	8	7	7	7	10	7	66.7	66.7	66.7
P49023	P49023	Paxillin	PXN	sp|P49023|PAXI_HUMAN Paxillin OS=Homo sapiens OX=9606 GN=PXN PE=1 SV=3	1	11	7	2	4	2	0	1	5	10	5	1	10	2	8	4	5	5	8	4	6	2	7	2	4	2	0	1	5	10	5	1	10	2	8	4	5	5	8	4	6	2	32.7	32.7	32.7
P49257	P49257	Protein ERGIC-53	LMAN1	sp|P49257|LMAN1_HUMAN Protein ERGIC-53 OS=Homo sapiens OX=9606 GN=LMAN1 PE=1 SV=2	1	11	10	3	2	4	0	3	7	7	5	5	9	2	5	5	5	4	8	7	5	3	10	3	2	4	0	3	7	7	5	5	9	2	5	5	5	4	8	7	5	3	26.5	26.5	26.5
P49591	P49591	Serine--tRNA ligase, cytoplasmic	SARS1	sp|P49591|SYSC_HUMAN Serine--tRNA ligase, cytoplasmic OS=Homo sapiens OX=9606 GN=SARS1 PE=1 SV=3	1	11	11	7	5	8	3	8	6	11	4	8	10	8	11	9	9	8	8	6	3	5	11	7	5	8	3	8	6	11	4	8	10	8	11	9	9	8	8	6	3	5	34.8	34.8	34.8
P51148;P20339	P51148	Ras-related protein Rab-5C	RAB5C	sp|P51148|RAB5C_HUMAN Ras-related protein Rab-5C OS=Homo sapiens OX=9606 GN=RAB5C PE=1 SV=2	2	11	3	2	1	8	4	3	6	10	7	6	5	3	0	2	5	5	5	6	7	5	2	1	1	5	2	1	3	7	5	3	2	1	0	1	2	3	3	3	5	3	73.6	73.6	58.8
P55010	P55010	Eukaryotic translation initiation factor 5	EIF5	sp|P55010|IF5_HUMAN Eukaryotic translation initiation factor 5 OS=Homo sapiens OX=9606 GN=EIF5 PE=1 SV=2	1	11	7	3	3	1	0	2	4	9	4	4	8	0	5	6	5	2	2	4	3	3	7	3	3	1	0	2	4	9	4	4	8	0	5	6	5	2	2	4	3	3	29.7	29.7	29.7
P55036;A2A3N6	P55036	26S proteasome non-ATPase regulatory subunit 4	PSMD4	sp|P55036|PSMD4_HUMAN 26S proteasome non-ATPase regulatory subunit 4 OS=Homo sapiens OX=9606 GN=PSMD4 PE=1 SV=1	2	11	10	2	4	3	1	3	5	9	4	4	10	1	10	4	4	5	5	4	4	2	10	2	4	3	1	3	5	9	4	4	10	1	10	4	4	5	5	4	4	2	41.6	41.6	41.6
P61604	P61604	10 kDa heat shock protein, mitochondrial	HSPE1	sp|P61604|CH10_HUMAN 10 kDa heat shock protein, mitochondrial OS=Homo sapiens OX=9606 GN=HSPE1 PE=1 SV=2	1	11	1	1	1	4	3	2	5	10	6	5	8	3	7	4	7	5	6	4	10	4	1	1	1	4	3	2	5	10	6	5	8	3	7	4	7	5	6	4	10	4	79.4	79.4	79.4
P62263	P62263	40S ribosomal protein S14	RPS14	sp|P62263|RS14_HUMAN 40S ribosomal protein S14 OS=Homo sapiens OX=9606 GN=RPS14 PE=1 SV=3	1	11	4	4	2	7	2	6	7	7	8	7	8	4	3	5	7	7	9	9	8	5	4	4	2	7	2	6	7	7	8	7	8	4	3	5	7	7	9	9	8	5	70.2	70.2	70.2
P62269	P62269	40S ribosomal protein S18	RPS18	sp|P62269|RS18_HUMAN 40S ribosomal protein S18 OS=Homo sapiens OX=9606 GN=RPS18 PE=1 SV=3	1	11	1	2	0	8	6	4	6	10	4	8	6	5	4	4	5	8	10	9	9	5	1	2	0	8	6	4	6	10	4	8	6	5	4	4	5	8	10	9	9	5	45.4	45.4	45.4
P62328;O14604	P62328	Thymosin beta-4	TMSB4X	sp|P62328|TYB4_HUMAN Thymosin beta-4 OS=Homo sapiens OX=9606 GN=TMSB4X PE=1 SV=2	2	11	9	9	6	8	8	9	9	10	11	10	9	9	8	8	9	9	9	9	10	9	8	8	4	7	7	8	8	9	9	9	8	8	8	7	8	8	8	8	9	7	93.2	93.2	88.6
P62993	P62993	Growth factor receptor-bound protein 2	GRB2	sp|P62993|GRB2_HUMAN Growth factor receptor-bound protein 2 OS=Homo sapiens OX=9606 GN=GRB2 PE=1 SV=1	1	11	8	3	1	4	3	2	5	9	3	3	10	1	7	3	4	3	8	2	5	2	8	3	1	4	3	2	5	9	3	3	10	1	7	3	4	3	8	2	5	2	50.7	50.7	50.7
P63208	P63208	S-phase kinase-associated protein 1	SKP1	sp|P63208|SKP1_HUMAN S-phase kinase-associated protein 1 OS=Homo sapiens OX=9606 GN=SKP1 PE=1 SV=2	1	11	10	4	1	5	4	5	6	7	3	5	10	5	8	5	5	6	5	4	2	2	10	4	1	5	4	5	6	7	3	5	10	5	8	5	5	6	5	4	2	2	66.3	66.3	66.3
P78417	P78417	Glutathione S-transferase omega-1	GSTO1	sp|P78417|GSTO1_HUMAN Glutathione S-transferase omega-1 OS=Homo sapiens OX=9606 GN=GSTO1 PE=1 SV=2	1	11	7	6	3	8	7	4	6	9	11	8	9	4	7	7	7	6	7	8	11	8	7	6	3	8	7	4	6	9	11	8	9	4	7	7	7	6	7	8	11	8	49	49	49
P84243;Q16695;Q6NXT2;P0DPK2;P0DPK5	P84243;Q16695;Q6NXT2	Histone H3.3; Histone H3.1t; Histone H3.3C	H3-3B;H3-4;H3-5	sp|P84243|H33_HUMAN Histone H3.3 OS=Homo sapiens OX=9606 GN=H3-3B PE=1 SV=2;sp|Q16695|H31T_HUMAN Histone H3.1t OS=Homo sapiens OX=9606 GN=H3-4 PE=1 SV=3;sp|Q6NXT2|H3C_HUMAN Histone H3.3C OS=Homo sapiens OX=9606 GN=H3-5 PE=1 SV=3	5	11	6	7	6	7	6	6	6	10	9	7	8	5	9	7	9	7	8	9	8	10	1	2	2	2	1	1	1	2	2	2	2	1	2	1	1	1	1	1	2	2	70.6	70.6	30.9
P99999;CON__P62894	P99999	Cytochrome c	CYCS	sp|P99999|CYC_HUMAN Cytochrome c OS=Homo sapiens OX=9606 GN=CYCS PE=1 SV=2	2	11	7	5	5	7	5	6	6	11	9	7	10	5	11	8	9	7	8	6	8	5	7	5	5	7	5	6	6	11	9	7	10	5	11	8	9	7	8	6	8	5	61.9	61.9	61.9
Q00577	Q00577	Transcriptional activator protein Pur-alpha	PURA	sp|Q00577|PURA_HUMAN Transcriptional activator protein Pur-alpha OS=Homo sapiens OX=9606 GN=PURA PE=1 SV=2	1	11	8	5	4	7	4	6	5	10	9	8	8	5	10	8	8	7	7	5	8	6	8	5	4	7	4	6	5	9	8	8	8	5	9	8	8	7	7	5	8	5	42.5	42.5	39.8
Q04760	Q04760	Lactoylglutathione lyase	GLO1	sp|Q04760|LGUL_HUMAN Lactoylglutathione lyase OS=Homo sapiens OX=9606 GN=GLO1 PE=1 SV=4	1	11	6	6	4	7	6	7	7	10	7	9	10	8	4	8	9	6	8	5	7	6	6	6	4	7	6	7	7	10	7	9	10	8	4	8	9	6	8	5	7	6	56	56	56
Q08209	Q08209	Serine/threonine-protein phosphatase 2B catalytic subunit alpha isoform	PPP3CA	sp|Q08209|PP2BA_HUMAN Serine/threonine-protein phosphatase 2B catalytic subunit alpha isoform OS=Homo sapiens OX=9606 GN=PPP3CA PE=1 SV=1	1	11	6	0	3	4	2	3	4	5	1	4	6	2	2	4	2	3	4	5	4	3	2	0	1	2	2	1	1	1	0	2	1	2	0	1	0	0	1	2	1	2	29.6	29.6	13.8
Q08495	Q08495	Dematin	DMTN	sp|Q08495|DEMA_HUMAN Dematin OS=Homo sapiens OX=9606 GN=DMTN PE=1 SV=3	1	11	11	3	5	3	1	1	5	5	5	2	4	2	4	4	3	4	7	4	3	1	11	3	5	3	1	1	5	5	5	2	4	2	4	4	3	4	7	4	3	1	39	39	39
Q10588	Q10588	ADP-ribosyl cyclase/cyclic ADP-ribose hydrolase 2	BST1	sp|Q10588|BST1_HUMAN ADP-ribosyl cyclase/cyclic ADP-ribose hydrolase 2 OS=Homo sapiens OX=9606 GN=BST1 PE=1 SV=2	1	11	8	9	2	7	1	2	2	5	1	7	8	7	6	8	2	9	6	4	2	7	8	9	2	7	1	2	2	5	1	7	8	7	6	8	2	9	6	4	2	7	34.9	34.9	34.9
Q13347	Q13347	Eukaryotic translation initiation factor 3 subunit I	EIF3I	sp|Q13347|EIF3I_HUMAN Eukaryotic translation initiation factor 3 subunit I OS=Homo sapiens OX=9606 GN=EIF3I PE=1 SV=1	1	11	9	2	4	6	0	3	6	7	6	4	8	4	8	4	4	6	6	4	3	3	9	2	4	6	0	3	6	7	6	4	8	4	8	4	4	6	6	4	3	3	49.8	49.8	49.8
Q13724	Q13724	Mannosyl-oligosaccharide glucosidase	MOGS	sp|Q13724|MOGS_HUMAN Mannosyl-oligosaccharide glucosidase OS=Homo sapiens OX=9606 GN=MOGS PE=1 SV=5	1	11	6	4	2	4	2	1	5	7	4	2	9	2	2	3	4	5	4	4	2	3	6	4	2	4	2	1	5	7	4	2	9	2	2	3	4	5	4	4	2	3	20.7	20.7	20.7
Q15046	Q15046	Lysine--tRNA ligase	KARS1	sp|Q15046|SYK_HUMAN Lysine--tRNA ligase OS=Homo sapiens OX=9606 GN=KARS1 PE=1 SV=3	1	11	5	4	3	4	0	2	5	9	2	5	7	2	7	2	7	4	3	3	3	2	5	4	3	4	0	2	5	9	2	5	7	2	7	2	7	4	3	3	3	2	24.3	24.3	24.3
Q15124	Q15124	Phosphoglucomutase-like protein 5	PGM5	sp|Q15124|PGM5_HUMAN Phosphoglucomutase-like protein 5 OS=Homo sapiens OX=9606 GN=PGM5 PE=1 SV=2	1	11	3	0	5	3	7	7	5	6	5	5	8	0	5	6	3	2	4	5	2	2	3	0	5	3	7	7	5	6	5	5	8	0	5	6	3	2	4	5	2	2	30	30	30
Q16543	Q16543	Hsp90 co-chaperone Cdc37	CDC37	sp|Q16543|CDC37_HUMAN Hsp90 co-chaperone Cdc37 OS=Homo sapiens OX=9606 GN=CDC37 PE=1 SV=1	1	11	8	6	4	6	2	6	4	9	6	6	11	6	8	9	7	9	7	7	9	7	8	6	4	6	2	6	4	9	6	6	11	6	8	9	7	9	7	7	9	7	34.7	34.7	34.7
Q16643	Q16643	Drebrin	DBN1	sp|Q16643|DREB_HUMAN Drebrin OS=Homo sapiens OX=9606 GN=DBN1 PE=1 SV=4	1	11	6	2	2	6	4	4	7	5	2	5	4	5	4	5	5	7	7	5	3	3	6	2	2	6	4	4	7	5	2	5	4	5	4	5	5	7	7	5	3	3	19.3	19.3	19.3
Q16647	Q16647	Prostacyclin synthase	PTGIS	sp|Q16647|PTGIS_HUMAN Prostacyclin synthase OS=Homo sapiens OX=9606 GN=PTGIS PE=1 SV=1	1	11	1	2	2	8	3	8	5	4	3	10	7	4	1	7	5	11	8	9	2	4	1	2	2	8	3	8	5	4	3	10	7	4	1	7	5	11	8	9	2	4	27	27	27
Q687X5	Q687X5	Metalloreductase STEAP4	STEAP4	sp|Q687X5|STEA4_HUMAN Metalloreductase STEAP4 OS=Homo sapiens OX=9606 GN=STEAP4 PE=1 SV=1	1	11	4	5	4	4	2	4	8	8	7	5	8	3	5	5	6	6	7	6	6	3	4	5	4	4	2	4	8	8	7	5	8	3	5	5	6	6	7	6	6	3	33.3	33.3	33.3
Q6PCB0	Q6PCB0	von Willebrand factor A domain-containing protein 1	VWA1	sp|Q6PCB0|VWA1_HUMAN von Willebrand factor A domain-containing protein 1 OS=Homo sapiens OX=9606 GN=VWA1 PE=1 SV=1	1	11	9	4	3	1	0	0	9	4	1	0	9	1	9	5	2	0	10	1	9	2	9	4	3	1	0	0	9	4	1	0	9	1	9	5	2	0	10	1	9	2	39.8	39.8	39.8
Q7Z4H8	Q7Z4H8	Protein O-glucosyltransferase 3	POGLUT3	sp|Q7Z4H8|PLGT3_HUMAN Protein O-glucosyltransferase 3 OS=Homo sapiens OX=9606 GN=POGLUT3 PE=1 SV=2	1	11	2	7	6	7	3	7	6	6	4	9	6	6	5	8	3	9	6	6	3	5	2	7	6	7	3	7	6	6	4	9	6	6	5	8	3	9	6	6	3	5	30	30	30
Q86UX7	Q86UX7	Fermitin family homolog 3	FERMT3	sp|Q86UX7|URP2_HUMAN Fermitin family homolog 3 OS=Homo sapiens OX=9606 GN=FERMT3 PE=1 SV=1	1	11	7	1	1	2	1	0	8	3	6	2	4	1	4	4	1	3	10	4	1	3	7	1	1	2	1	0	8	3	6	2	4	1	4	4	1	3	10	4	1	3	28	28	28
Q8IWE2	Q8IWE2	Protein NOXP20	FAM114A1	sp|Q8IWE2|NXP20_HUMAN Protein NOXP20 OS=Homo sapiens OX=9606 GN=FAM114A1 PE=1 SV=2	1	11	8	4	1	5	4	5	6	6	7	6	10	4	6	9	6	4	5	4	5	5	8	4	1	5	4	5	6	6	7	6	10	4	6	9	6	4	5	4	5	5	30.7	30.7	30.7
Q8NBX0	Q8NBX0	Saccharopine dehydrogenase-like oxidoreductase	SCCPDH	sp|Q8NBX0|SCPDL_HUMAN Saccharopine dehydrogenase-like oxidoreductase OS=Homo sapiens OX=9606 GN=SCCPDH PE=1 SV=1	1	11	5	0	1	2	0	2	8	7	5	3	8	0	6	2	7	4	10	1	9	2	5	0	1	2	0	2	8	7	5	3	8	0	6	2	7	4	10	1	9	2	43.8	43.8	43.8
Q92597	Q92597	Protein NDRG1	NDRG1	sp|Q92597|NDRG1_HUMAN Protein NDRG1 OS=Homo sapiens OX=9606 GN=NDRG1 PE=1 SV=1	1	11	10	6	6	8	4	6	6	9	6	8	8	7	8	7	5	8	7	6	5	6	10	6	6	8	4	6	6	9	6	8	8	7	8	7	5	8	7	6	5	6	54.3	54.3	54.3
Q93008	Q93008	Probable ubiquitin carboxyl-terminal hydrolase FAF-X	USP9X	sp|Q93008|USP9X_HUMAN Probable ubiquitin carboxyl-terminal hydrolase FAF-X OS=Homo sapiens OX=9606 GN=USP9X PE=1 SV=4	1	11	6	1	0	1	0	0	3	4	2	0	6	0	5	1	2	1	3	1	2	0	3	0	0	0	0	0	1	2	2	0	2	0	2	0	0	0	1	1	0	0	6.3	6.3	3.6
Q96CW1	Q96CW1	AP-2 complex subunit mu	AP2M1	sp|Q96CW1|AP2M1_HUMAN AP-2 complex subunit mu OS=Homo sapiens OX=9606 GN=AP2M1 PE=1 SV=2	1	11	5	2	2	4	2	3	4	7	5	5	9	4	8	5	3	5	4	5	5	3	5	2	2	4	2	3	4	7	5	5	9	4	8	5	3	5	4	5	5	3	33.8	33.8	33.8
Q96HC4	Q96HC4	PDZ and LIM domain protein 5	PDLIM5	sp|Q96HC4|PDLI5_HUMAN PDZ and LIM domain protein 5 OS=Homo sapiens OX=9606 GN=PDLIM5 PE=1 SV=5	1	11	7	3	1	2	3	4	8	9	4	2	8	3	7	5	4	5	4	4	5	3	7	3	1	2	3	4	8	9	4	2	8	3	7	5	4	5	4	4	5	3	24	24	24
Q9BX97	Q9BX97	Plasmalemma vesicle-associated protein	PLVAP	sp|Q9BX97|PLVAP_HUMAN Plasmalemma vesicle-associated protein OS=Homo sapiens OX=9606 GN=PLVAP PE=1 SV=1	1	11	7	3	4	1	0	1	9	2	3	0	9	1	7	6	2	0	8	2	5	2	7	3	4	1	0	1	9	2	3	0	9	1	7	6	2	0	8	2	5	2	30.1	30.1	30.1
Q9H2U2	Q9H2U2	Inorganic pyrophosphatase 2, mitochondrial	PPA2	sp|Q9H2U2|IPYR2_HUMAN Inorganic pyrophosphatase 2, mitochondrial OS=Homo sapiens OX=9606 GN=PPA2 PE=1 SV=2	1	11	7	2	1	2	1	2	8	10	4	3	9	3	7	5	8	6	7	6	3	3	7	2	1	2	1	2	8	10	4	3	9	3	7	5	8	6	7	6	3	3	46.1	46.1	46.1
Q9H4G4	Q9H4G4	Golgi-associated plant pathogenesis-related protein 1	GLIPR2	sp|Q9H4G4|GAPR1_HUMAN Golgi-associated plant pathogenesis-related protein 1 OS=Homo sapiens OX=9606 GN=GLIPR2 PE=1 SV=3	1	11	8	2	3	5	6	3	6	9	9	5	7	4	9	6	5	6	9	5	7	3	8	2	3	5	6	3	6	9	9	5	7	4	9	6	5	6	9	5	7	3	75.3	75.3	75.3
Q9NR12	Q9NR12	PDZ and LIM domain protein 7	PDLIM7	sp|Q9NR12|PDLI7_HUMAN PDZ and LIM domain protein 7 OS=Homo sapiens OX=9606 GN=PDLIM7 PE=1 SV=1	1	11	3	3	2	3	6	6	4	5	2	2	3	4	5	2	1	3	4	7	2	3	3	3	2	3	6	6	4	5	2	2	3	4	5	2	1	3	4	7	2	3	31.7	31.7	31.7
Q9NRV9	Q9NRV9	Heme-binding protein 1	HEBP1	sp|Q9NRV9|HEBP1_HUMAN Heme-binding protein 1 OS=Homo sapiens OX=9606 GN=HEBP1 PE=1 SV=1	1	11	6	3	2	6	4	5	6	10	9	8	7	5	8	6	8	7	7	5	9	9	6	3	2	6	4	5	6	10	9	8	7	5	8	6	8	7	7	5	9	9	66.1	66.1	66.1
Q9NUQ9	Q9NUQ9	CYFIP-related Rac1 interactor B	CYRIB	sp|Q9NUQ9|CYRIB_HUMAN CYFIP-related Rac1 interactor B OS=Homo sapiens OX=9606 GN=CYRIB PE=1 SV=1	1	11	4	1	1	2	0	1	5	8	6	1	11	1	5	2	8	4	6	4	7	2	4	0	1	1	0	1	3	7	4	1	9	1	4	1	6	2	5	2	5	1	45.4	45.4	38.6
Q9P2J5	Q9P2J5	Leucine--tRNA ligase, cytoplasmic	LARS1	sp|Q9P2J5|SYLC_HUMAN Leucine--tRNA ligase, cytoplasmic OS=Homo sapiens OX=9606 GN=LARS1 PE=1 SV=2	1	11	6	3	1	2	0	3	4	6	2	2	7	1	3	3	5	3	4	3	2	0	6	3	1	2	0	3	4	6	2	2	7	1	3	3	5	3	4	3	2	0	13.4	13.4	13.4
Q9UBX5	Q9UBX5	Fibulin-5	FBLN5	sp|Q9UBX5|FBLN5_HUMAN Fibulin-5 OS=Homo sapiens OX=9606 GN=FBLN5 PE=1 SV=1	1	11	7	5	2	6	9	5	10	8	5	4	6	8	10	7	5	6	9	6	9	4	7	5	2	6	9	5	10	8	5	4	6	8	10	7	5	6	9	6	9	4	29.9	29.9	29.9
Q9UMS6	Q9UMS6	Synaptopodin-2	SYNPO2	sp|Q9UMS6|SYNP2_HUMAN Synaptopodin-2 OS=Homo sapiens OX=9606 GN=SYNPO2 PE=1 SV=2	1	11	3	3	2	3	7	3	2	6	3	1	7	3	9	4	2	3	7	3	3	1	3	3	2	3	7	3	2	6	3	1	7	3	9	4	2	3	7	3	3	1	15.7	15.7	15.7
Q9Y2S2	Q9Y2S2	Lambda-crystallin homolog	CRYL1	sp|Q9Y2S2|CRYL1_HUMAN Lambda-crystallin homolog OS=Homo sapiens OX=9606 GN=CRYL1 PE=1 SV=3	1	11	2	0	1	5	2	1	4	7	2	9	8	6	0	4	3	9	1	6	1	6	2	0	1	5	2	1	4	7	2	9	8	6	0	4	3	9	1	6	1	6	48	48	48
Q9Y305	Q9Y305	Acyl-coenzyme A thioesterase 9, mitochondrial	ACOT9	sp|Q9Y305|ACOT9_HUMAN Acyl-coenzyme A thioesterase 9, mitochondrial OS=Homo sapiens OX=9606 GN=ACOT9 PE=1 SV=2	1	11	1	3	1	4	1	2	5	6	4	4	8	1	2	3	3	4	7	2	8	5	1	3	1	4	1	2	5	6	4	4	8	1	2	3	3	4	7	2	8	5	31.9	31.9	31.9
Q9Y6U3	Q9Y6U3	Scinderin	SCIN	sp|Q9Y6U3|SCIN_HUMAN Scinderin OS=Homo sapiens OX=9606 GN=SCIN PE=1 SV=4	1	11	1	1	1	0	0	4	10	2	0	0	9	2	1	0	0	1	1	2	0	0	1	1	1	0	0	4	10	2	0	0	9	2	1	0	0	1	1	2	0	0	23.8	23.8	23.8
CON__P02754	CON__P02754				1	10	2	2	0	1	4	3	7	9	3	4	4	5	7	4	3	2	2	5	0	6	2	2	0	1	4	3	7	9	3	4	4	5	7	4	3	2	2	5	0	6	66.7	66.7	66.7
CON__Q86YZ3;Q86YZ3	CON__Q86YZ3;Q86YZ3	Hornerin	HRNR	;sp|Q86YZ3|HORN_HUMAN Hornerin OS=Homo sapiens OX=9606 GN=HRNR PE=1 SV=2	2	10	4	5	5	2	6	4	5	6	6	3	3	7	6	4	3	5	3	6	4	2	4	5	5	2	6	4	5	6	6	3	3	7	6	4	3	5	3	6	4	2	16.2	16.2	16.2
O00748;Q5XG92;P22303	O00748	Cocaine esterase	CES2	sp|O00748|EST2_HUMAN Cocaine esterase OS=Homo sapiens OX=9606 GN=CES2 PE=1 SV=1	3	10	7	1	0	1	0	1	1	5	5	0	7	1	3	1	3	3	7	2	7	0	7	1	0	1	0	1	1	5	5	0	7	1	3	1	3	3	7	2	7	0	25.9	25.9	25.9
O15031	O15031	Plexin-B2	PLXNB2	sp|O15031|PLXB2_HUMAN Plexin-B2 OS=Homo sapiens OX=9606 GN=PLXNB2 PE=1 SV=3	1	10	4	4	0	4	1	2	5	6	1	2	7	3	4	2	1	3	3	1	1	1	4	4	0	4	1	2	5	6	1	2	7	3	4	2	1	3	3	1	1	1	8.7	8.7	8.7
O15247	O15247	Chloride intracellular channel protein 2	CLIC2	sp|O15247|CLIC2_HUMAN Chloride intracellular channel protein 2 OS=Homo sapiens OX=9606 GN=CLIC2 PE=1 SV=3	1	10	4	2	1	2	0	4	8	8	7	2	8	1	2	6	6	4	8	5	2	1	4	2	1	2	0	4	8	8	7	2	8	1	2	6	6	4	8	5	2	1	61.1	61.1	61.1
O75477	O75477	Erlin-1	ERLIN1	sp|O75477|ERLN1_HUMAN Erlin-1 OS=Homo sapiens OX=9606 GN=ERLIN1 PE=1 SV=2	1	10	8	5	3	5	3	2	4	6	2	6	8	3	4	1	2	4	4	5	1	3	8	5	3	5	3	2	4	6	2	6	8	3	4	1	2	4	4	5	1	3	52	40.2	40.2
O94832	O94832	Unconventional myosin-Id	MYO1D	sp|O94832|MYO1D_HUMAN Unconventional myosin-Id OS=Homo sapiens OX=9606 GN=MYO1D PE=1 SV=2	1	10	2	5	5	4	1	5	1	5	2	7	4	3	4	4	4	5	6	5	3	3	2	5	5	4	1	5	1	5	2	7	4	3	4	4	4	5	6	5	3	3	13	13	13
P02652	P02652	Apolipoprotein A-II	APOA2	sp|P02652|APOA2_HUMAN Apolipoprotein A-II OS=Homo sapiens OX=9606 GN=APOA2 PE=1 SV=1	1	10	9	6	5	7	6	5	8	9	10	9	7	7	5	7	8	9	8	7	10	10	9	6	5	7	6	5	8	9	10	9	7	7	5	7	8	9	8	7	10	10	69	69	69
P06702	P06702	Protein S100-A9	S100A9	sp|P06702|S10A9_HUMAN Protein S100-A9 OS=Homo sapiens OX=9606 GN=S100A9 PE=1 SV=1	1	10	8	3	2	6	6	7	8	8	8	6	7	3	6	3	5	5	9	7	6	3	8	3	2	6	6	7	8	8	8	6	7	3	6	3	5	5	9	7	6	3	74.6	74.6	74.6
P07741	P07741	Adenine phosphoribosyltransferase	APRT	sp|P07741|APT_HUMAN Adenine phosphoribosyltransferase OS=Homo sapiens OX=9606 GN=APRT PE=1 SV=2	1	10	1	1	1	2	2	1	4	8	7	3	1	2	1	1	1	4	1	1	7	7	1	1	1	2	2	1	4	8	7	3	1	2	1	1	1	4	1	1	7	7	76.7	76.7	76.7
P08574	P08574	Cytochrome c1, heme protein, mitochondrial	CYC1	sp|P08574|CY1_HUMAN Cytochrome c1, heme protein, mitochondrial OS=Homo sapiens OX=9606 GN=CYC1 PE=1 SV=3	1	10	7	3	3	4	2	5	5	8	5	4	10	4	6	4	8	4	6	5	7	3	7	3	3	4	2	5	5	8	5	4	10	4	6	4	8	4	6	5	7	3	40.3	40.3	40.3
P09874	P09874	Poly [ADP-ribose] polymerase 1	PARP1	sp|P09874|PARP1_HUMAN Poly [ADP-ribose] polymerase 1 OS=Homo sapiens OX=9606 GN=PARP1 PE=1 SV=4	1	10	4	1	1	2	0	4	4	4	0	7	3	2	3	4	4	4	5	5	2	1	4	1	1	2	0	4	4	4	0	7	3	2	3	4	4	4	5	5	2	1	17.1	17.1	17.1
P10155	P10155	RNA-binding protein RO60	RO60	sp|P10155|RO60_HUMAN RNA-binding protein RO60 OS=Homo sapiens OX=9606 GN=RO60 PE=1 SV=2	1	10	7	5	3	3	2	5	7	8	4	4	7	2	4	6	6	7	7	3	5	4	7	5	3	3	2	5	7	8	4	4	7	2	4	6	6	7	7	3	5	4	29.9	29.9	29.9
P11166	P11166	Solute carrier family 2, facilitated glucose transporter member 1	SLC2A1	sp|P11166|GTR1_HUMAN Solute carrier family 2, facilitated glucose transporter member 1 OS=Homo sapiens OX=9606 GN=SLC2A1 PE=1 SV=2	1	10	9	3	4	3	3	3	5	4	8	2	4	2	4	2	3	2	6	5	5	3	9	3	4	3	3	3	5	4	8	2	4	2	4	2	3	2	6	5	5	3	17.1	17.1	17.1
P12081;P49590	P12081	Histidine--tRNA ligase, cytoplasmic	HARS1	sp|P12081|HARS1_HUMAN Histidine--tRNA ligase, cytoplasmic OS=Homo sapiens OX=9606 GN=HARS1 PE=1 SV=2	2	10	6	3	2	2	1	3	7	7	5	3	9	1	3	3	7	4	4	2	5	2	6	3	2	2	1	3	7	7	5	3	9	1	3	3	7	4	4	2	5	2	24	24	24
P17844	P17844	Probable ATP-dependent RNA helicase DDX5	DDX5	sp|P17844|DDX5_HUMAN Probable ATP-dependent RNA helicase DDX5 OS=Homo sapiens OX=9606 GN=DDX5 PE=1 SV=1	1	10	5	1	5	3	0	2	8	8	4	4	7	3	6	4	3	4	7	4	6	2	5	1	5	3	0	2	8	8	4	4	7	3	6	4	3	4	7	4	6	2	30.8	19.9	19.9
P17931	P17931	Galectin-3	LGALS3	sp|P17931|LEG3_HUMAN Galectin-3 OS=Homo sapiens OX=9606 GN=LGALS3 PE=1 SV=5	1	10	6	3	3	8	8	6	8	8	9	6	7	6	4	7	7	7	8	8	8	7	6	3	3	8	8	6	8	8	9	6	7	6	4	7	7	7	8	8	8	7	35.2	35.2	35.2
P24666	P24666	Low molecular weight phosphotyrosine protein phosphatase	ACP1	sp|P24666|PPAC_HUMAN Low molecular weight phosphotyrosine protein phosphatase OS=Homo sapiens OX=9606 GN=ACP1 PE=1 SV=3	1	10	8	5	2	4	4	3	6	8	8	3	8	0	3	3	3	3	5	6	7	4	8	5	2	4	4	3	6	8	8	3	8	0	3	3	3	3	5	6	7	4	75.3	75.3	75.3
P25398	P25398	40S ribosomal protein S12	RPS12	sp|P25398|RS12_HUMAN 40S ribosomal protein S12 OS=Homo sapiens OX=9606 GN=RPS12 PE=1 SV=3	1	10	5	5	3	5	5	6	8	8	9	9	8	6	7	7	9	7	8	7	7	8	5	5	3	5	5	6	8	8	9	9	8	6	7	7	9	7	8	7	7	8	83.3	83.3	83.3
P26373	P26373	60S ribosomal protein L13	RPL13	sp|P26373|RL13_HUMAN 60S ribosomal protein L13 OS=Homo sapiens OX=9606 GN=RPL13 PE=1 SV=4	1	10	6	5	5	6	4	6	5	9	6	7	8	3	5	9	7	7	6	9	7	3	6	5	5	6	4	6	5	9	6	7	8	3	5	9	7	7	6	9	7	3	40.8	40.8	40.8
P26447	P26447	Protein S100-A4	S100A4	sp|P26447|S10A4_HUMAN Protein S100-A4 OS=Homo sapiens OX=9606 GN=S100A4 PE=1 SV=1	1	10	9	6	4	7	7	5	9	10	10	9	8	7	9	7	6	8	9	9	9	9	9	6	4	7	7	5	9	10	10	9	8	7	9	7	6	8	9	9	9	9	58.4	58.4	58.4
P27144	P27144	Adenylate kinase 4, mitochondrial	AK4	sp|P27144|KAD4_HUMAN Adenylate kinase 4, mitochondrial OS=Homo sapiens OX=9606 GN=AK4 PE=1 SV=1	1	10	3	1	1	4	1	2	7	10	7	3	9	2	3	2	10	4	7	3	6	1	3	1	1	4	1	2	7	10	7	3	9	2	3	2	10	4	7	3	6	1	59.2	59.2	59.2
P27695	P27695	DNA-(apurinic or apyrimidinic site) endonuclease	APEX1	sp|P27695|APEX1_HUMAN DNA-(apurinic or apyrimidinic site) endonuclease OS=Homo sapiens OX=9606 GN=APEX1 PE=1 SV=2	1	10	9	6	2	6	0	6	6	10	3	6	8	5	8	7	7	5	6	6	5	4	9	6	2	6	0	6	6	10	3	6	8	5	8	7	7	5	6	6	5	4	55.3	55.3	55.3
P28066	P28066	Proteasome subunit alpha type-5	PSMA5	sp|P28066|PSA5_HUMAN Proteasome subunit alpha type-5 OS=Homo sapiens OX=9606 GN=PSMA5 PE=1 SV=3	1	10	3	2	1	7	2	2	9	8	6	7	7	3	4	3	7	6	7	6	7	5	3	2	1	7	2	2	9	8	6	7	7	3	4	3	7	6	7	6	7	5	54.4	54.4	54.4
P28906	P28906	Hematopoietic progenitor cell antigen CD34	CD34	sp|P28906|CD34_HUMAN Hematopoietic progenitor cell antigen CD34 OS=Homo sapiens OX=9606 GN=CD34 PE=1 SV=2	1	10	3	8	7	7	6	5	5	1	2	7	6	9	5	9	4	7	5	5	6	8	3	8	7	7	6	5	5	1	2	7	6	9	5	9	4	7	5	5	6	8	16.4	16.4	16.4
P30044	P30044	Peroxiredoxin-5, mitochondrial	PRDX5	sp|P30044|PRDX5_HUMAN Peroxiredoxin-5, mitochondrial OS=Homo sapiens OX=9606 GN=PRDX5 PE=1 SV=4	1	10	5	6	4	6	6	7	6	9	7	5	4	8	3	5	7	7	7	5	7	6	5	6	4	6	6	7	6	9	7	5	4	8	3	5	7	7	7	5	7	6	56.1	56.1	56.1
P35270	P35270	Sepiapterin reductase	SPR	sp|P35270|SPRE_HUMAN Sepiapterin reductase OS=Homo sapiens OX=9606 GN=SPR PE=1 SV=1	1	10	1	1	1	5	2	1	2	8	3	2	4	2	0	1	1	1	4	2	8	5	1	1	1	5	2	1	2	8	3	2	4	2	0	1	1	1	4	2	8	5	50.6	50.6	50.6
P41252	P41252	Isoleucine--tRNA ligase, cytoplasmic	IARS1	sp|P41252|SYIC_HUMAN Isoleucine--tRNA ligase, cytoplasmic OS=Homo sapiens OX=9606 GN=IARS1 PE=1 SV=2	1	10	6	1	2	1	1	0	5	5	1	1	7	0	5	1	5	1	6	2	4	0	6	1	2	1	1	0	5	5	1	1	7	0	5	1	5	1	6	2	4	0	10.3	10.3	10.3
P42566	P42566	Epidermal growth factor receptor substrate 15	EPS15	sp|P42566|EPS15_HUMAN Epidermal growth factor receptor substrate 15 OS=Homo sapiens OX=9606 GN=EPS15 PE=1 SV=2	1	10	5	1	1	2	1	3	2	6	2	3	4	1	4	5	4	1	3	4	2	2	5	1	1	2	1	3	2	6	2	3	4	1	4	5	4	1	3	4	2	2	18.3	18.3	18.3
P46926	P46926	Glucosamine-6-phosphate isomerase 1	GNPDA1	sp|P46926|GNPI1_HUMAN Glucosamine-6-phosphate isomerase 1 OS=Homo sapiens OX=9606 GN=GNPDA1 PE=1 SV=1	1	10	5	1	2	7	1	6	1	5	4	7	10	1	3	6	4	8	6	8	4	3	2	0	1	3	0	3	0	2	1	4	6	0	1	3	1	4	2	4	1	0	53.6	53.6	36.3
P46977	P46977	Dolichyl-diphosphooligosaccharide--protein glycosyltransferase subunit STT3A	STT3A	sp|P46977|STT3A_HUMAN Dolichyl-diphosphooligosaccharide--protein glycosyltransferase subunit STT3A OS=Homo sapiens OX=9606 GN=STT3A PE=1 SV=2	1	10	5	5	2	7	2	4	5	4	4	6	8	5	6	3	5	6	6	5	6	2	5	5	2	7	2	4	5	4	4	6	8	5	6	3	5	6	6	5	6	2	15	15	15
P49773	P49773	Adenosine 5-monophosphoramidase HINT1	HINT1	sp|P49773|HINT1_HUMAN Adenosine 5-monophosphoramidase HINT1 OS=Homo sapiens OX=9606 GN=HINT1 PE=1 SV=2	1	10	6	4	4	5	3	3	6	8	6	6	7	5	6	3	5	6	5	7	8	6	6	4	4	5	3	3	6	8	6	6	7	5	6	3	5	6	5	7	8	6	79.4	79.4	79.4
P55263	P55263	Adenosine kinase	ADK	sp|P55263|ADK_HUMAN Adenosine kinase OS=Homo sapiens OX=9606 GN=ADK PE=1 SV=2	1	10	5	0	0	0	0	0	4	7	8	1	6	0	0	0	4	0	4	1	6	0	5	0	0	0	0	0	4	7	8	1	6	0	0	0	4	0	4	1	6	0	31.8	31.8	31.8
P55899	P55899	IgG receptor FcRn large subunit p51	FCGRT	sp|P55899|FCGRN_HUMAN IgG receptor FcRn large subunit p51 OS=Homo sapiens OX=9606 GN=FCGRT PE=1 SV=1	1	10	4	5	4	5	2	7	4	7	3	7	5	3	4	6	2	10	8	9	2	3	4	5	4	5	2	7	4	7	3	7	5	3	4	6	2	10	8	9	2	3	40.5	40.5	40.5
P60903	P60903	Protein S100-A10	S100A10	sp|P60903|S10AA_HUMAN Protein S100-A10 OS=Homo sapiens OX=9606 GN=S100A10 PE=1 SV=2	1	10	6	5	4	7	5	4	6	8	9	7	7	5	9	8	6	7	6	6	9	8	6	5	4	7	5	4	6	8	9	7	7	5	9	8	6	7	6	6	9	8	67	67	67
P60953;Q9H4E5	P60953	Cell division control protein 42 homolog	CDC42	sp|P60953|CDC42_HUMAN Cell division control protein 42 homolog OS=Homo sapiens OX=9606 GN=CDC42 PE=1 SV=2	2	10	4	3	1	8	5	5	6	9	6	7	9	5	7	6	4	6	6	6	7	7	4	3	1	7	4	4	5	8	5	7	9	5	6	6	4	5	6	5	7	6	58.6	58.6	52.9
P60981	P60981	Destrin	DSTN	sp|P60981|DEST_HUMAN Destrin OS=Homo sapiens OX=9606 GN=DSTN PE=1 SV=3	1	10	7	4	2	7	8	7	7	10	7	7	7	7	4	7	6	6	5	7	8	6	7	4	2	7	8	7	7	10	7	7	7	7	4	7	6	6	5	7	8	6	61.8	55.2	55.2
P62750	P62750	60S ribosomal protein L23a	RPL23A	sp|P62750|RL23A_HUMAN 60S ribosomal protein L23a OS=Homo sapiens OX=9606 GN=RPL23A PE=1 SV=1	1	10	4	2	1	3	3	4	3	6	6	5	7	2	3	4	4	4	5	4	4	4	4	2	1	3	3	4	3	6	6	5	7	2	3	4	4	4	5	4	4	4	58.3	58.3	58.3
P63151;Q66LE6;Q00005	P63151	Serine/threonine-protein phosphatase 2A 55 kDa regulatory subunit B alpha isoform	PPP2R2A	sp|P63151|2ABA_HUMAN Serine/threonine-protein phosphatase 2A 55 kDa regulatory subunit B alpha isoform OS=Homo sapiens OX=9606 GN=PPP2R2A PE=1 SV=1	3	10	6	3	1	5	2	3	5	7	4	6	5	3	7	4	7	5	6	3	4	4	6	3	1	5	2	3	5	7	4	6	5	3	7	4	7	5	6	3	4	4	37.8	37.8	37.8
P69892	P69892	Hemoglobin subunit gamma-2	HBG2	sp|P69892|HBG2_HUMAN Hemoglobin subunit gamma-2 OS=Homo sapiens OX=9606 GN=HBG2 PE=1 SV=2	1	10	7	3	4	6	0	3	10	0	8	8	5	2	2	3	8	6	7	5	7	6	0	0	0	1	0	0	1	0	1	1	0	0	0	0	1	1	0	0	1	1	83	76.2	8.2
P78539	P78539	Sushi repeat-containing protein SRPX	SRPX	sp|P78539|SRPX_HUMAN Sushi repeat-containing protein SRPX OS=Homo sapiens OX=9606 GN=SRPX PE=1 SV=1	1	10	1	10	2	3	6	1	2	2	0	2	0	1	2	6	2	5	1	6	1	3	1	10	2	3	6	1	2	2	0	2	0	1	2	6	2	5	1	6	1	3	27.8	27.8	27.8
P83731	P83731	60S ribosomal protein L24	RPL24	sp|P83731|RL24_HUMAN 60S ribosomal protein L24 OS=Homo sapiens OX=9606 GN=RPL24 PE=1 SV=1	1	10	9	6	4	6	4	6	6	8	5	7	9	5	7	6	7	6	8	4	8	5	9	6	4	6	4	6	6	8	5	7	9	5	7	6	7	6	8	4	8	5	47.1	47.1	47.1
Q06828	Q06828	Fibromodulin	FMOD	sp|Q06828|FMOD_HUMAN Fibromodulin OS=Homo sapiens OX=9606 GN=FMOD PE=1 SV=2	1	10	7	9	9	9	8	8	10	7	8	7	9	10	7	9	7	8	7	9	9	9	7	9	9	9	8	8	10	7	8	7	9	10	7	9	7	8	7	9	9	9	38.8	38.8	38.8
Q07866;Q9H0B6	Q07866	Kinesin light chain 1	KLC1	sp|Q07866|KLC1_HUMAN Kinesin light chain 1 OS=Homo sapiens OX=9606 GN=KLC1 PE=1 SV=2	2	10	8	2	0	2	1	2	2	4	2	2	7	1	6	3	3	1	4	0	2	0	7	1	0	2	1	2	2	4	2	2	6	1	5	3	2	1	3	0	1	0	22	22	20.4
Q07955	Q07955	Serine/arginine-rich splicing factor 1	SRSF1	sp|Q07955|SRSF1_HUMAN Serine/arginine-rich splicing factor 1 OS=Homo sapiens OX=9606 GN=SRSF1 PE=1 SV=2	1	10	7	5	4	7	2	5	7	7	6	6	10	3	8	8	6	5	6	5	7	5	7	5	4	7	2	5	7	7	6	6	10	3	8	8	6	5	6	5	7	5	42.7	42.7	42.7
Q08426	Q08426	Peroxisomal bifunctional enzyme	EHHADH	sp|Q08426|ECHP_HUMAN Peroxisomal bifunctional enzyme OS=Homo sapiens OX=9606 GN=EHHADH PE=1 SV=3	1	10	4	0	1	1	1	0	5	5	0	0	8	0	3	2	5	1	3	1	4	0	4	0	1	1	1	0	5	5	0	0	8	0	3	2	5	1	3	1	4	0	19.8	19.8	19.8
Q13045	Q13045	Protein flightless-1 homolog	FLII	sp|Q13045|FLII_HUMAN Protein flightless-1 homolog OS=Homo sapiens OX=9606 GN=FLII PE=1 SV=2	1	10	6	1	4	4	1	3	7	4	1	2	5	2	4	4	3	1	6	3	1	3	6	1	4	4	1	3	7	4	1	2	5	2	4	4	3	1	6	3	1	3	9.8	9.8	9.8
Q13126	Q13126	S-methyl-5-thioadenosine phosphorylase	MTAP	sp|Q13126|MTAP_HUMAN S-methyl-5-thioadenosine phosphorylase OS=Homo sapiens OX=9606 GN=MTAP PE=1 SV=2	1	10	6	4	2	6	4	5	6	9	7	5	7	5	7	5	6	7	4	6	6	6	6	4	2	6	4	5	6	9	7	5	7	5	7	5	6	7	4	6	6	6	56.9	56.9	56.9
Q13177;O75914;Q13153	Q13177	Serine/threonine-protein kinase PAK 2	PAK2	sp|Q13177|PAK2_HUMAN Serine/threonine-protein kinase PAK 2 OS=Homo sapiens OX=9606 GN=PAK2 PE=1 SV=3	3	10	6	1	4	4	0	1	4	8	2	3	9	1	7	2	2	2	4	1	6	2	6	1	4	4	0	1	4	8	2	3	9	1	7	2	2	2	4	1	6	2	32.3	32.3	32.3
Q13263	Q13263	Transcription intermediary factor 1-beta	TRIM28	sp|Q13263|TIF1B_HUMAN Transcription intermediary factor 1-beta OS=Homo sapiens OX=9606 GN=TRIM28 PE=1 SV=5	1	10	7	5	0	6	2	5	4	7	1	5	8	2	6	4	7	5	7	4	2	2	7	5	0	6	2	5	4	7	1	5	8	2	6	4	7	5	7	4	2	2	18.3	18.3	18.3
Q13885	Q13885	Tubulin beta-2A chain	TUBB2A	sp|Q13885|TBB2A_HUMAN Tubulin beta-2A chain OS=Homo sapiens OX=9606 GN=TUBB2A PE=1 SV=1	1	10	7	5	7	6	5	5	7	9	10	5	10	7	9	7	6	5	8	7	10	5	2	1	1	1	1	1	1	2	3	1	3	1	2	2	1	1	2	2	3	2	80.4	37.3	12.4
Q14118	Q14118	Dystroglycan 1	DAG1	sp|Q14118|DAG1_HUMAN Dystroglycan 1 OS=Homo sapiens OX=9606 GN=DAG1 PE=1 SV=2	1	10	8	3	5	3	3	2	6	6	3	4	8	1	8	5	3	3	5	3	4	2	8	3	5	3	3	2	6	6	3	4	8	1	8	5	3	3	5	3	4	2	17	17	17
Q14CZ8	Q14CZ8	Hepatocyte cell adhesion molecule	HEPACAM	sp|Q14CZ8|HECAM_HUMAN Hepatocyte cell adhesion molecule OS=Homo sapiens OX=9606 GN=HEPACAM PE=1 SV=1	1	10	9	2	1	1	1	1	5	8	4	1	9	1	7	2	4	1	6	1	6	1	9	2	1	1	1	1	5	8	4	1	9	1	7	2	4	1	6	1	6	1	33.9	33.9	33.9
Q15113	Q15113	Procollagen C-endopeptidase enhancer 1	PCOLCE	sp|Q15113|PCOC1_HUMAN Procollagen C-endopeptidase enhancer 1 OS=Homo sapiens OX=9606 GN=PCOLCE PE=1 SV=2	1	10	0	6	7	7	8	4	3	0	0	8	5	7	4	8	5	7	1	7	2	5	0	6	7	7	8	4	3	0	0	8	5	7	4	8	5	7	1	7	2	5	28.7	28.7	28.7
Q15121	Q15121	Astrocytic phosphoprotein PEA-15	PEA15	sp|Q15121|PEA15_HUMAN Astrocytic phosphoprotein PEA-15 OS=Homo sapiens OX=9606 GN=PEA15 PE=1 SV=2	1	10	9	3	3	5	5	4	5	7	6	6	7	3	4	3	4	5	8	5	3	2	9	3	3	5	5	4	5	7	6	6	7	3	4	3	4	5	8	5	3	2	73.1	73.1	73.1
Q15631	Q15631	Translin	TSN	sp|Q15631|TSN_HUMAN Translin OS=Homo sapiens OX=9606 GN=TSN PE=1 SV=1	1	10	6	4	2	7	3	3	5	8	8	4	5	0	0	2	5	7	7	6	6	5	6	4	2	7	3	3	5	8	8	4	5	0	0	2	5	7	7	6	6	5	50	50	50
Q15819	Q15819	Ubiquitin-conjugating enzyme E2 variant 2	UBE2V2	sp|Q15819|UB2V2_HUMAN Ubiquitin-conjugating enzyme E2 variant 2 OS=Homo sapiens OX=9606 GN=UBE2V2 PE=1 SV=4	1	10	6	1	1	3	3	1	2	6	8	3	4	2	6	1	5	3	4	4	9	2	2	0	0	0	0	0	0	2	4	0	1	0	2	0	1	0	1	2	5	1	45.5	45.5	20.7
Q6PCB7	Q6PCB7	Long-chain fatty acid transport protein 1	SLC27A1	sp|Q6PCB7|S27A1_HUMAN Long-chain fatty acid transport protein 1 OS=Homo sapiens OX=9606 GN=SLC27A1 PE=1 SV=1	1	10	3	2	1	4	0	2	5	9	2	4	6	0	4	4	5	5	7	3	4	2	3	2	1	4	0	2	5	9	2	4	6	0	4	4	5	5	7	3	4	2	27.4	27.4	27.4
Q6UXT9	Q6UXT9	Protein ABHD15	ABHD15	sp|Q6UXT9|ABH15_HUMAN Protein ABHD15 OS=Homo sapiens OX=9606 GN=ABHD15 PE=1 SV=2	1	10	5	1	0	1	0	0	3	6	0	0	8	0	2	2	6	1	5	2	4	0	5	1	0	1	0	0	3	6	0	0	8	0	2	2	6	1	5	2	4	0	29.7	29.7	29.7
Q86Y82	Q86Y82	Syntaxin-12	STX12	sp|Q86Y82|STX12_HUMAN Syntaxin-12 OS=Homo sapiens OX=9606 GN=STX12 PE=1 SV=1	1	10	6	5	2	5	4	3	7	7	3	4	9	2	5	5	5	4	6	4	6	5	6	5	2	5	4	3	7	7	3	4	9	2	5	5	5	4	6	4	6	5	40.6	40.6	40.6
Q8NC51	Q8NC51	Plasminogen activator inhibitor 1 RNA-binding protein	SERBP1	sp|Q8NC51|PAIRB_HUMAN Plasminogen activator inhibitor 1 RNA-binding protein OS=Homo sapiens OX=9606 GN=SERBP1 PE=1 SV=2	1	10	7	2	4	3	1	1	7	7	6	4	7	3	8	4	8	7	7	6	3	4	7	2	4	3	1	1	7	7	6	4	7	3	8	4	8	7	7	6	3	4	29.4	29.4	29.4
Q8NC56	Q8NC56	LEM domain-containing protein 2	LEMD2	sp|Q8NC56|LEMD2_HUMAN LEM domain-containing protein 2 OS=Homo sapiens OX=9606 GN=LEMD2 PE=1 SV=1	1	10	5	4	2	6	3	5	5	6	2	5	8	4	3	2	5	5	6	5	5	3	5	4	2	6	3	5	5	6	2	5	8	4	3	2	5	5	6	5	5	3	30.2	30.2	30.2
Q8TAT6	Q8TAT6	Nuclear protein localization protein 4 homolog	NPLOC4	sp|Q8TAT6|NPL4_HUMAN Nuclear protein localization protein 4 homolog OS=Homo sapiens OX=9606 GN=NPLOC4 PE=1 SV=3	1	10	6	1	0	2	1	2	4	6	4	1	9	0	6	4	3	5	4	3	4	1	6	1	0	2	1	2	4	6	4	1	9	0	6	4	3	5	4	3	4	1	25	25	25
Q8TCJ2	Q8TCJ2	Dolichyl-diphosphooligosaccharide--protein glycosyltransferase subunit STT3B	STT3B	sp|Q8TCJ2|STT3B_HUMAN Dolichyl-diphosphooligosaccharide--protein glycosyltransferase subunit STT3B OS=Homo sapiens OX=9606 GN=STT3B PE=1 SV=1	1	10	8	6	2	4	0	3	4	4	2	4	8	2	5	3	5	6	7	5	2	3	8	6	2	4	0	3	4	4	2	4	8	2	5	3	5	6	7	5	2	3	12.8	12.8	12.8
Q8TD55	Q8TD55	Pleckstrin homology domain-containing family O member 2	PLEKHO2	sp|Q8TD55|PKHO2_HUMAN Pleckstrin homology domain-containing family O member 2 OS=Homo sapiens OX=9606 GN=PLEKHO2 PE=1 SV=1	1	10	7	1	3	4	1	2	5	8	5	5	8	1	6	4	2	3	5	2	4	2	7	1	3	4	1	2	5	8	5	5	8	1	6	4	2	3	5	2	4	2	27.8	27.8	27.8
Q96AD5;Q7Z6Z6	Q96AD5	Patatin-like phospholipase domain-containing protein 2	PNPLA2	sp|Q96AD5|PLPL2_HUMAN Patatin-like phospholipase domain-containing protein 2 OS=Homo sapiens OX=9606 GN=PNPLA2 PE=1 SV=1	2	10	3	0	1	1	0	0	4	9	1	2	6	0	3	0	7	1	3	0	4	0	3	0	1	1	0	0	4	9	1	2	6	0	3	0	7	1	3	0	4	0	26.2	26.2	26.2
Q96FW1	Q96FW1	Ubiquitin thioesterase OTUB1	OTUB1	sp|Q96FW1|OTUB1_HUMAN Ubiquitin thioesterase OTUB1 OS=Homo sapiens OX=9606 GN=OTUB1 PE=1 SV=2	1	10	8	5	5	5	3	4	4	7	6	5	9	3	6	5	7	4	7	6	6	5	8	5	5	5	3	4	4	7	6	5	9	3	6	5	7	4	7	6	6	5	41.7	41.7	41.7
Q99961;Q99962;Q99963	Q99961	Endophilin-A2	SH3GL1	sp|Q99961|SH3G1_HUMAN Endophilin-A2 OS=Homo sapiens OX=9606 GN=SH3GL1 PE=1 SV=1	3	10	6	2	1	4	4	2	2	5	3	4	7	1	4	4	1	5	2	4	4	2	6	2	1	4	4	2	2	5	3	4	7	1	4	4	1	5	2	4	4	2	28	28	28
Q9BRQ8	Q9BRQ8	Ferroptosis suppressor protein 1	AIFM2	sp|Q9BRQ8|FSP1_HUMAN Ferroptosis suppressor protein 1 OS=Homo sapiens OX=9606 GN=AIFM2 PE=1 SV=1	1	10	2	0	0	1	0	1	5	8	4	1	3	0	0	0	0	1	3	1	5	1	2	0	0	1	0	1	5	8	4	1	3	0	0	0	0	1	3	1	5	1	48	48	48
Q9BY49	Q9BY49	Peroxisomal trans-2-enoyl-CoA reductase	PECR	sp|Q9BY49|PECR_HUMAN Peroxisomal trans-2-enoyl-CoA reductase OS=Homo sapiens OX=9606 GN=PECR PE=1 SV=2	1	10	4	0	0	3	0	0	4	10	6	2	8	0	3	0	9	1	4	0	6	1	4	0	0	3	0	0	4	10	6	2	8	0	3	0	9	1	4	0	6	1	40.3	40.3	40.3
Q9P0V9	Q9P0V9	Septin-10	SEPTIN10	sp|Q9P0V9|SEP10_HUMAN Septin-10 OS=Homo sapiens OX=9606 GN=SEPTIN10 PE=1 SV=2	1	10	5	1	3	2	1	3	5	6	2	4	7	1	5	3	4	2	5	3	4	2	5	1	3	2	1	3	5	6	2	4	7	1	5	3	4	2	5	3	4	2	34.6	28.9	28.9
Q9UJ70	Q9UJ70	N-acetyl-D-glucosamine kinase	NAGK	sp|Q9UJ70|NAGK_HUMAN N-acetyl-D-glucosamine kinase OS=Homo sapiens OX=9606 GN=NAGK PE=1 SV=4	1	10	5	3	2	3	3	1	4	6	2	4	10	1	3	4	5	4	8	5	2	2	5	3	2	3	3	1	4	6	2	4	10	1	3	4	5	4	8	5	2	2	40.4	40.4	40.4
Q9UJW0	Q9UJW0	Dynactin subunit 4	DCTN4	sp|Q9UJW0|DCTN4_HUMAN Dynactin subunit 4 OS=Homo sapiens OX=9606 GN=DCTN4 PE=1 SV=1	1	10	6	2	1	4	1	0	4	9	3	2	10	1	6	4	3	6	3	3	4	2	6	2	1	4	1	0	4	9	3	2	10	1	6	4	3	6	3	3	4	2	33.3	33.3	33.3
Q9UKK9	Q9UKK9	ADP-sugar pyrophosphatase	NUDT5	sp|Q9UKK9|NUDT5_HUMAN ADP-sugar pyrophosphatase OS=Homo sapiens OX=9606 GN=NUDT5 PE=1 SV=1	1	10	8	3	1	3	2	4	6	7	4	6	9	4	5	3	5	5	4	4	3	4	8	3	1	3	2	4	6	7	4	6	9	4	5	3	5	5	4	4	3	4	49.8	49.8	49.8
Q9UNE7	Q9UNE7	E3 ubiquitin-protein ligase CHIP	STUB1	sp|Q9UNE7|CHIP_HUMAN E3 ubiquitin-protein ligase CHIP OS=Homo sapiens OX=9606 GN=STUB1 PE=1 SV=2	1	10	6	1	2	2	0	2	3	6	4	1	9	1	7	3	4	1	1	0	5	2	6	1	2	2	0	2	3	6	4	1	9	1	7	3	4	1	1	0	5	2	41.6	41.6	41.6
Q9Y2Q3	Q9Y2Q3	Glutathione S-transferase kappa 1	GSTK1	sp|Q9Y2Q3|GSTK1_HUMAN Glutathione S-transferase kappa 1 OS=Homo sapiens OX=9606 GN=GSTK1 PE=1 SV=3	1	10	1	0	0	4	0	0	7	9	5	2	6	1	0	0	3	2	3	2	8	1	1	0	0	4	0	0	7	9	5	2	6	1	0	0	3	2	3	2	8	1	58	58	58
Q9Y6C9	Q9Y6C9	Mitochondrial carrier homolog 2	MTCH2	sp|Q9Y6C9|MTCH2_HUMAN Mitochondrial carrier homolog 2 OS=Homo sapiens OX=9606 GN=MTCH2 PE=1 SV=1	1	10	7	2	3	3	1	2	7	9	6	4	7	2	7	2	8	5	9	2	9	2	7	2	3	3	1	2	7	9	6	4	7	2	7	2	8	5	9	2	9	2	43.2	43.2	43.2
C9JA33;Q8IXS6	C9JA33;Q8IXS6	PALM2 and AKAP2 fusion; Paralemmin-2	PALM2AKAP2;PALM2	tr|C9JA33|C9JA33_HUMAN PALM2 and AKAP2 fusion OS=Homo sapiens OX=9606 GN=PALM2AKAP2 PE=1 SV=1;sp|Q8IXS6|PALM2_HUMAN Paralemmin-2 OS=Homo sapiens OX=9606 GN=PALM2 PE=1 SV=3	2	9	7	4	1	2	0	1	5	6	5	2	4	3	4	4	3	2	4	3	5	0	7	4	1	2	0	1	5	6	5	2	4	3	4	4	3	2	4	3	5	0	24.4	22.3	22.3
O00233	O00233	26S proteasome non-ATPase regulatory subunit 9	PSMD9	sp|O00233|PSMD9_HUMAN 26S proteasome non-ATPase regulatory subunit 9 OS=Homo sapiens OX=9606 GN=PSMD9 PE=1 SV=3	1	9	7	1	1	1	0	0	4	5	8	1	5	0	9	1	4	0	2	0	5	2	7	1	1	1	0	0	4	5	8	1	5	0	9	1	4	0	2	0	5	2	46.6	46.6	46.6
O14979	O14979	Heterogeneous nuclear ribonucleoprotein D-like	HNRNPDL	sp|O14979|HNRDL_HUMAN Heterogeneous nuclear ribonucleoprotein D-like OS=Homo sapiens OX=9606 GN=HNRNPDL PE=1 SV=3	1	9	2	4	4	4	3	4	5	5	4	6	6	5	6	8	5	4	6	5	5	3	2	4	4	4	3	4	5	5	4	6	6	5	6	8	5	4	6	5	5	3	28.8	26.9	26.9
O15145	O15145	Actin-related protein 2/3 complex subunit 3	ARPC3	sp|O15145|ARPC3_HUMAN Actin-related protein 2/3 complex subunit 3 OS=Homo sapiens OX=9606 GN=ARPC3 PE=1 SV=3	1	9	6	2	3	6	6	6	7	8	6	7	8	3	3	3	6	6	7	6	8	4	6	2	3	6	6	6	7	8	6	7	8	3	3	3	6	6	7	6	8	4	49.4	49.4	49.4
O43681	O43681	ATPase GET3	GET3	sp|O43681|GET3_HUMAN ATPase GET3 OS=Homo sapiens OX=9606 GN=GET3 PE=1 SV=2	1	9	6	2	3	4	3	2	5	7	5	6	7	3	7	5	4	3	5	5	3	2	6	2	3	4	3	2	5	7	5	6	7	3	7	5	4	3	5	5	3	2	36.8	36.8	36.8
O60493	O60493	Sorting nexin-3	SNX3	sp|O60493|SNX3_HUMAN Sorting nexin-3 OS=Homo sapiens OX=9606 GN=SNX3 PE=1 SV=3	1	9	6	2	0	7	4	3	7	9	6	6	8	5	4	6	6	8	9	7	6	5	6	2	0	7	4	3	7	9	6	6	8	5	4	6	6	8	9	7	6	5	53.1	53.1	53.1
O75558	O75558	Syntaxin-11	STX11	sp|O75558|STX11_HUMAN Syntaxin-11 OS=Homo sapiens OX=9606 GN=STX11 PE=1 SV=1	1	9	4	1	1	2	0	0	5	9	5	2	7	0	4	1	7	1	6	1	3	1	4	1	1	2	0	0	5	9	5	2	7	0	4	1	7	1	6	1	3	1	41.1	41.1	41.1
O75643	O75643	U5 small nuclear ribonucleoprotein 200 kDa helicase	SNRNP200	sp|O75643|U520_HUMAN U5 small nuclear ribonucleoprotein 200 kDa helicase OS=Homo sapiens OX=9606 GN=SNRNP200 PE=1 SV=2	1	9	2	5	2	3	1	1	1	2	2	1	5	0	3	4	3	2	2	0	2	1	2	5	2	3	1	1	1	2	2	1	5	0	3	4	3	2	2	0	2	1	7.3	7.3	7.3
O95394	O95394	Phosphoacetylglucosamine mutase	PGM3	sp|O95394|AGM1_HUMAN Phosphoacetylglucosamine mutase OS=Homo sapiens OX=9606 GN=PGM3 PE=1 SV=1	1	9	3	0	1	0	0	0	4	7	1	0	6	0	5	0	6	0	1	1	5	0	3	0	1	0	0	0	4	7	1	0	6	0	5	0	6	0	1	1	5	0	28.8	28.8	28.8
O96000	O96000	NADH dehydrogenase [ubiquinone] 1 beta subcomplex subunit 10	NDUFB10	sp|O96000|NDUBA_HUMAN NADH dehydrogenase [ubiquinone] 1 beta subcomplex subunit 10 OS=Homo sapiens OX=9606 GN=NDUFB10 PE=1 SV=3	1	9	5	3	2	3	1	2	7	7	5	3	7	3	5	3	8	3	5	3	5	2	5	3	2	3	1	2	7	7	5	3	7	3	5	3	8	3	5	3	5	2	62.2	62.2	62.2
P00390	P00390	Glutathione reductase, mitochondrial	GSR	sp|P00390|GSHR_HUMAN Glutathione reductase, mitochondrial OS=Homo sapiens OX=9606 GN=GSR PE=1 SV=2	1	9	8	6	3	7	2	3	5	5	6	7	8	3	7	6	2	5	7	6	6	5	8	6	3	7	2	3	5	5	6	7	8	3	7	6	2	5	7	6	6	5	25.3	25.3	25.3
P01903	P01903	HLA class II histocompatibility antigen, DR alpha chain	HLA-DRA	sp|P01903|DRA_HUMAN HLA class II histocompatibility antigen, DR alpha chain OS=Homo sapiens OX=9606 GN=HLA-DRA PE=1 SV=2	1	9	6	5	5	5	3	4	4	4	2	5	7	4	6	6	4	4	6	5	5	4	5	4	5	4	3	3	3	3	1	4	6	3	5	5	3	3	5	4	4	3	26	26	26
P05160;CON__Q2TBQ1	P05160	Coagulation factor XIII B chain	F13B	sp|P05160|F13B_HUMAN Coagulation factor XIII B chain OS=Homo sapiens OX=9606 GN=F13B PE=1 SV=3	2	9	5	2	1	0	0	0	7	0	4	0	0	0	1	0	0	2	8	2	0	1	5	2	1	0	0	0	7	0	4	0	0	0	1	0	0	2	8	2	0	1	21.8	21.8	21.8
P05452	P05452	Tetranectin	CLEC3B	sp|P05452|TETN_HUMAN Tetranectin OS=Homo sapiens OX=9606 GN=CLEC3B PE=1 SV=3	1	9	3	6	4	5	7	5	4	6	6	5	6	7	8	7	6	7	5	6	8	8	1	4	3	4	4	4	3	4	5	3	4	4	5	5	4	4	2	4	6	5	40.1	40.1	23.8
P06858	P06858	Lipoprotein lipase	LPL	sp|P06858|LIPL_HUMAN Lipoprotein lipase OS=Homo sapiens OX=9606 GN=LPL PE=1 SV=1	1	9	6	0	1	2	1	1	5	6	1	0	7	2	6	2	8	2	4	1	3	0	6	0	1	2	1	1	5	6	1	0	7	2	6	2	8	2	4	1	3	0	26.5	26.5	26.5
P07357	P07357	Complement component C8 alpha chain	C8A	sp|P07357|CO8A_HUMAN Complement component C8 alpha chain OS=Homo sapiens OX=9606 GN=C8A PE=1 SV=2	1	9	4	4	1	3	4	2	5	0	6	6	3	7	4	7	3	5	2	3	3	5	4	4	1	3	4	2	5	0	6	6	3	7	4	7	3	5	2	3	3	5	23.5	23.5	23.5
P07947;P12931;P07948;P08631	P07947;P12931	Tyrosine-protein kinase Yes; Proto-oncogene tyrosine-protein kinase Src	YES1;SRC	sp|P07947|YES_HUMAN Tyrosine-protein kinase Yes OS=Homo sapiens OX=9606 GN=YES1 PE=1 SV=3;sp|P12931|SRC_HUMAN Proto-oncogene tyrosine-protein kinase Src OS=Homo sapiens OX=9606 GN=SRC PE=1 SV=3	4	9	5	3	2	1	0	0	5	8	3	1	9	1	5	3	3	0	6	2	5	1	3	2	1	0	0	0	4	5	2	0	5	1	3	2	2	0	4	1	3	0	21.4	21.4	14.5
P09496	P09496	Clathrin light chain A	CLTA	sp|P09496|CLCA_HUMAN Clathrin light chain A OS=Homo sapiens OX=9606 GN=CLTA PE=1 SV=1	1	9	8	1	2	2	3	1	6	8	7	5	8	4	7	5	6	5	7	4	7	1	8	1	2	2	3	1	6	8	7	5	8	4	7	5	6	5	7	4	7	1	21	21	21
Q99878;Q96KK5;Q9BTM1;Q16777;Q6FI13;P0C0S8	Q99878;Q96KK5;Q9BTM1;Q16777;Q6FI13;P0C0S8	Histone H2A type 1-J; Histone H2A type 1-H; Histone H2A.J	H2AC14;H2AC12;H2AJ	sp|Q99878|H2A1J_HUMAN Histone H2A type 1-J OS=Homo sapiens OX=9606 GN=H2AC14 PE=1 SV=3;sp|Q96KK5|H2A1H_HUMAN Histone H2A type 1-H OS=Homo sapiens OX=9606 GN=H2AC12 PE=1 SV=3;sp|Q9BTM1|H2AJ_HUMAN Histone H2A.J OS=Homo sapiens OX=9606 GN=H2AJ PE=1 SV=1;sp|Q1	6	9	5	6	6	7	7	8	7	8	8	7	7	6	6	8	7	6	8	7	9	9	0	0	0	0	0	0	0	0	0	0	0	0	0	0	0	0	0	0	0	0	42.2	42.2	0
P10599	P10599	Thioredoxin	TXN	sp|P10599|THIO_HUMAN Thioredoxin OS=Homo sapiens OX=9606 GN=TXN PE=1 SV=3	1	9	9	6	7	6	7	7	9	8	8	7	8	6	7	7	7	7	9	7	7	6	9	6	7	6	7	7	9	8	8	7	8	6	7	7	7	7	9	7	7	6	65.7	65.7	65.7
P10606	P10606	Cytochrome c oxidase subunit 5B, mitochondrial	COX5B	sp|P10606|COX5B_HUMAN Cytochrome c oxidase subunit 5B, mitochondrial OS=Homo sapiens OX=9606 GN=COX5B PE=1 SV=2	1	9	4	0	0	3	1	0	5	7	5	3	7	0	5	1	7	5	4	3	7	4	4	0	0	3	1	0	5	7	5	3	7	0	5	1	7	5	4	3	7	4	58.1	58.1	58.1
P12694	P12694	2-oxoisovalerate dehydrogenase subunit alpha, mitochondrial	BCKDHA	sp|P12694|ODBA_HUMAN 2-oxoisovalerate dehydrogenase subunit alpha, mitochondrial OS=Homo sapiens OX=9606 GN=BCKDHA PE=1 SV=2	1	9	5	1	1	1	0	1	1	7	2	1	7	1	6	0	6	2	1	1	5	2	5	1	1	1	0	1	1	7	2	1	7	1	6	0	6	2	1	1	5	2	30.8	30.8	30.8
P12821	P12821	Angiotensin-converting enzyme	ACE	sp|P12821|ACE_HUMAN Angiotensin-converting enzyme OS=Homo sapiens OX=9606 GN=ACE PE=1 SV=1	1	9	1	5	1	5	2	4	1	1	0	4	3	4	2	5	0	8	3	2	1	0	1	5	1	5	2	4	1	1	0	4	3	4	2	5	0	8	3	2	1	0	10.3	10.3	10.3
P13929	P13929	Beta-enolase	ENO3	sp|P13929|ENOB_HUMAN Beta-enolase OS=Homo sapiens OX=9606 GN=ENO3 PE=1 SV=5	1	9	0	8	0	2	1	1	0	1	0	1	1	1	0	0	0	0	0	4	0	0	0	7	0	2	0	1	0	1	0	1	1	1	0	0	0	0	0	3	0	0	48.6	33.4	28.6
P15374	P15374	Ubiquitin carboxyl-terminal hydrolase isozyme L3	UCHL3	sp|P15374|UCHL3_HUMAN Ubiquitin carboxyl-terminal hydrolase isozyme L3 OS=Homo sapiens OX=9606 GN=UCHL3 PE=1 SV=1	1	9	8	1	1	3	0	2	4	7	7	3	6	1	7	2	4	3	5	2	6	2	8	1	1	3	0	2	4	7	7	3	6	1	7	2	4	3	5	2	6	2	60	60	60
P20042	P20042	Eukaryotic translation initiation factor 2 subunit 2	EIF2S2	sp|P20042|IF2B_HUMAN Eukaryotic translation initiation factor 2 subunit 2 OS=Homo sapiens OX=9606 GN=EIF2S2 PE=1 SV=2	1	9	8	0	1	3	0	1	5	8	2	2	7	1	4	1	2	1	7	1	1	2	8	0	1	3	0	1	5	8	2	2	7	1	4	1	2	1	7	1	1	2	28.5	28.5	28.5
P24539	P24539	ATP synthase F(0) complex subunit B1, mitochondrial	ATP5PB	sp|P24539|AT5F1_HUMAN ATP synthase F(0) complex subunit B1, mitochondrial OS=Homo sapiens OX=9606 GN=ATP5PB PE=1 SV=2	1	9	3	2	1	5	1	3	4	9	5	9	2	2	3	3	6	3	6	3	5	4	3	2	1	5	1	3	4	9	5	9	2	2	3	3	6	3	6	3	5	4	41.4	41.4	41.4
P26639	P26639	Threonine--tRNA ligase 1, cytoplasmic	TARS1	sp|P26639|SYTC_HUMAN Threonine--tRNA ligase 1, cytoplasmic OS=Homo sapiens OX=9606 GN=TARS1 PE=1 SV=3	1	9	5	0	2	0	1	3	1	3	0	0	7	2	2	3	3	2	2	0	2	0	5	0	2	0	1	3	1	3	0	0	7	2	2	3	3	2	2	0	2	0	19.8	19.8	19.8
P29992	P29992	Guanine nucleotide-binding protein subunit alpha-11	GNA11	sp|P29992|GNA11_HUMAN Guanine nucleotide-binding protein subunit alpha-11 OS=Homo sapiens OX=9606 GN=GNA11 PE=1 SV=2	1	9	6	6	3	8	3	5	7	8	4	8	9	5	4	7	7	7	9	5	3	5	5	5	2	7	3	5	6	6	3	7	7	4	3	6	6	6	7	5	3	4	61.6	34.5	26.7
P30050	P30050	60S ribosomal protein L12	RPL12	sp|P30050|RL12_HUMAN 60S ribosomal protein L12 OS=Homo sapiens OX=9606 GN=RPL12 PE=1 SV=1	1	9	2	3	0	5	2	4	4	8	7	6	5	5	2	4	7	4	5	4	7	7	2	3	0	5	2	4	4	8	7	6	5	5	2	4	7	4	5	4	7	7	64.2	64.2	64.2
P31689	P31689	DnaJ homolog subfamily A member 1	DNAJA1	sp|P31689|DNJA1_HUMAN DnaJ homolog subfamily A member 1 OS=Homo sapiens OX=9606 GN=DNAJA1 PE=1 SV=2	1	9	3	2	3	1	0	1	4	4	1	2	6	1	6	2	1	5	4	0	0	0	3	2	3	1	0	1	4	4	1	2	6	1	6	2	1	5	4	0	0	0	34.3	34.3	34.3
P31751	P31751	RAC-beta serine/threonine-protein kinase	AKT2	sp|P31751|AKT2_HUMAN RAC-beta serine/threonine-protein kinase OS=Homo sapiens OX=9606 GN=AKT2 PE=1 SV=2	1	9	6	2	1	1	0	0	2	3	1	2	5	1	3	3	5	1	3	1	7	1	5	1	0	1	0	0	2	2	1	2	5	0	3	2	5	0	2	1	6	1	28.9	28.9	24.5
P31949	P31949	Protein S100-A11	S100A11	sp|P31949|S10AB_HUMAN Protein S100-A11 OS=Homo sapiens OX=9606 GN=S100A11 PE=1 SV=2	1	9	7	4	3	7	6	4	7	8	7	5	6	5	5	6	4	8	6	5	8	7	7	4	3	7	6	4	7	8	7	5	6	5	5	6	4	8	6	5	8	7	89.5	89.5	89.5
P37840	P37840	Alpha-synuclein	SNCA	sp|P37840|SYUA_HUMAN Alpha-synuclein OS=Homo sapiens OX=9606 GN=SNCA PE=1 SV=1	1	9	5	1	4	4	3	3	5	5	9	5	3	0	4	2	3	5	7	7	3	6	4	0	3	3	3	2	4	4	7	4	3	0	4	2	3	5	6	6	3	6	54.3	54.3	46.4
P43155	P43155	Carnitine O-acetyltransferase	CRAT	sp|P43155|CACP_HUMAN Carnitine O-acetyltransferase OS=Homo sapiens OX=9606 GN=CRAT PE=1 SV=5	1	9	8	0	0	0	0	1	5	7	4	0	8	0	2	1	7	0	6	0	3	0	8	0	0	0	0	1	5	7	4	0	8	0	2	1	7	0	6	0	3	0	19.6	19.6	19.6
P46063	P46063	ATP-dependent DNA helicase Q1	RECQL	sp|P46063|RECQ1_HUMAN ATP-dependent DNA helicase Q1 OS=Homo sapiens OX=9606 GN=RECQL PE=1 SV=3	1	9	2	0	1	1	0	1	5	3	1	3	4	1	4	2	1	3	4	3	0	0	2	0	1	1	0	1	5	3	1	3	4	1	4	2	1	3	4	3	0	0	19.7	19.7	19.7
P46782	P46782	40S ribosomal protein S5	RPS5	sp|P46782|RS5_HUMAN 40S ribosomal protein S5 OS=Homo sapiens OX=9606 GN=RPS5 PE=1 SV=4	1	9	4	4	1	4	3	4	4	8	4	6	6	5	4	4	6	4	5	4	3	5	4	4	1	4	3	4	4	8	4	6	6	5	4	4	6	4	5	4	3	5	49.5	49.5	49.5
P46783;Q9NQ39	P46783	40S ribosomal protein S10	RPS10	sp|P46783|RS10_HUMAN 40S ribosomal protein S10 OS=Homo sapiens OX=9606 GN=RPS10 PE=1 SV=1	2	9	1	2	1	7	7	2	5	8	5	5	6	2	3	2	6	7	6	6	6	5	1	2	1	7	7	2	5	8	5	5	6	2	3	2	6	7	6	6	6	5	53.9	53.9	53.9
P47985;P0C7P4	P47985;P0C7P4	Cytochrome b-c1 complex subunit Rieske, mitochondrial; Putative cytochrome b-c1 complex subunit Rieske-like protein 1	UQCRFS1;UQCRFS1P1	sp|P47985|UCRI_HUMAN Cytochrome b-c1 complex subunit Rieske, mitochondrial OS=Homo sapiens OX=9606 GN=UQCRFS1 PE=1 SV=2;sp|P0C7P4|UCRIL_HUMAN Putative cytochrome b-c1 complex subunit Rieske-like protein 1 OS=Homo sapiens OX=9606 GN=UQCRFS1P1 PE=5 SV=1	2	9	5	1	2	3	2	3	7	9	4	3	9	2	6	4	7	3	6	2	5	2	5	1	2	3	2	3	7	9	4	3	9	2	6	4	7	3	6	2	5	2	42.7	42.7	42.7
P48739	P48739	Phosphatidylinositol transfer protein beta isoform	PITPNB	sp|P48739|PIPNB_HUMAN Phosphatidylinositol transfer protein beta isoform OS=Homo sapiens OX=9606 GN=PITPNB PE=1 SV=2	1	9	8	3	2	6	1	2	5	6	2	4	8	2	5	5	2	5	4	2	3	0	6	2	2	5	1	2	4	5	1	3	6	2	4	3	2	4	4	2	2	0	50.2	50.2	43.9
P49354	P49354	Protein farnesyltransferase/geranylgeranyltransferase type-1 subunit alpha	FNTA	sp|P49354|FNTA_HUMAN Protein farnesyltransferase/geranylgeranyltransferase type-1 subunit alpha OS=Homo sapiens OX=9606 GN=FNTA PE=1 SV=1	1	9	6	1	1	1	0	1	3	4	3	1	8	0	4	2	2	2	3	2	2	1	6	1	1	1	0	1	3	4	3	1	8	0	4	2	2	2	3	2	2	1	32.5	32.5	32.5
P50914	P50914	60S ribosomal protein L14	RPL14	sp|P50914|RL14_HUMAN 60S ribosomal protein L14 OS=Homo sapiens OX=9606 GN=RPL14 PE=1 SV=4	1	9	2	3	3	6	5	5	4	7	4	6	6	4	5	8	6	6	5	6	5	6	2	3	3	6	5	5	4	7	4	6	6	4	5	8	6	6	5	6	5	6	42.8	42.8	42.8
P51553	P51553	Isocitrate dehydrogenase [NAD] subunit gamma, mitochondrial	IDH3G	sp|P51553|IDH3G_HUMAN Isocitrate dehydrogenase [NAD] subunit gamma, mitochondrial OS=Homo sapiens OX=9606 GN=IDH3G PE=1 SV=1	1	9	5	1	0	2	0	2	7	9	3	2	9	1	4	2	7	1	7	2	5	1	5	1	0	2	0	2	7	9	3	2	9	1	4	2	7	1	7	2	5	1	37.4	37.4	37.4
P51665	P51665	26S proteasome non-ATPase regulatory subunit 7	PSMD7	sp|P51665|PSMD7_HUMAN 26S proteasome non-ATPase regulatory subunit 7 OS=Homo sapiens OX=9606 GN=PSMD7 PE=1 SV=2	1	9	6	2	2	2	0	3	5	6	5	3	5	2	8	4	4	1	3	4	5	1	6	2	2	2	0	3	5	6	5	3	5	2	8	4	4	1	3	4	5	1	39.2	39.2	39.2
P52597	P52597	Heterogeneous nuclear ribonucleoprotein F	HNRNPF	sp|P52597|HNRPF_HUMAN Heterogeneous nuclear ribonucleoprotein F OS=Homo sapiens OX=9606 GN=HNRNPF PE=1 SV=3	1	9	4	4	6	4	1	5	7	9	5	6	8	3	8	5	6	6	7	5	3	5	4	4	6	4	1	5	7	9	5	6	8	3	8	5	6	6	7	5	3	5	44.1	37.6	37.6
P52943	P52943	Cysteine-rich protein 2	CRIP2	sp|P52943|CRIP2_HUMAN Cysteine-rich protein 2 OS=Homo sapiens OX=9606 GN=CRIP2 PE=1 SV=1	1	9	6	4	5	5	7	7	8	8	9	7	7	7	9	7	8	6	7	7	8	8	6	4	5	5	7	7	8	8	9	7	7	7	9	7	8	6	7	7	8	8	76	76	76
P55083	P55083	Microfibril-associated glycoprotein 4	MFAP4	sp|P55083|MFAP4_HUMAN Microfibril-associated glycoprotein 4 OS=Homo sapiens OX=9606 GN=MFAP4 PE=1 SV=2	1	9	5	4	3	4	4	2	6	3	6	3	3	4	6	4	5	3	6	3	5	3	5	4	3	4	4	2	6	3	6	3	3	4	6	4	5	3	6	3	5	3	54.9	54.9	54.9
P60891;P11908;P21108	P60891;P11908	Ribose-phosphate pyrophosphokinase 1; Ribose-phosphate pyrophosphokinase 2	PRPS1;PRPS2	sp|P60891|PRPS1_HUMAN Ribose-phosphate pyrophosphokinase 1 OS=Homo sapiens OX=9606 GN=PRPS1 PE=1 SV=2;sp|P11908|PRPS2_HUMAN Ribose-phosphate pyrophosphokinase 2 OS=Homo sapiens OX=9606 GN=PRPS2 PE=1 SV=2	3	9	7	2	2	4	2	3	3	7	7	3	6	2	3	5	4	4	5	4	6	2	7	2	2	4	2	3	3	7	7	3	6	2	3	5	4	4	5	4	6	2	34.6	34.6	34.6
P61088;Q5JXB2	P61088;Q5JXB2	Ubiquitin-conjugating enzyme E2 N; Putative ubiquitin-conjugating enzyme E2 N-like	UBE2N;UBE2NL	sp|P61088|UBE2N_HUMAN Ubiquitin-conjugating enzyme E2 N OS=Homo sapiens OX=9606 GN=UBE2N PE=1 SV=1;sp|Q5JXB2|UE2NL_HUMAN Putative ubiquitin-conjugating enzyme E2 N-like OS=Homo sapiens OX=9606 GN=UBE2NL PE=1 SV=1	2	9	5	1	2	5	3	1	5	6	7	4	7	2	3	4	4	5	7	4	7	5	5	1	2	5	3	1	5	6	7	4	7	2	3	4	4	5	7	4	7	5	61.2	61.2	61.2
P61313	P61313	60S ribosomal protein L15	RPL15	sp|P61313|RL15_HUMAN 60S ribosomal protein L15 OS=Homo sapiens OX=9606 GN=RPL15 PE=1 SV=2	1	9	7	7	3	5	5	7	8	8	5	7	9	8	4	7	7	7	9	7	7	5	7	7	3	5	5	7	8	8	5	7	9	8	4	7	7	7	9	7	7	5	47.5	47.5	47.5
P61626	P61626	Lysozyme C	LYZ	sp|P61626|LYSC_HUMAN Lysozyme C OS=Homo sapiens OX=9606 GN=LYZ PE=1 SV=1	1	9	3	7	3	4	9	5	6	6	5	7	5	4	3	5	7	9	8	7	6	8	3	7	3	4	9	5	6	6	5	7	5	4	3	5	7	9	8	7	6	8	63.5	63.5	63.5
P62495	P62495	Eukaryotic peptide chain release factor subunit 1	ETF1	sp|P62495|ERF1_HUMAN Eukaryotic peptide chain release factor subunit 1 OS=Homo sapiens OX=9606 GN=ETF1 PE=1 SV=3	1	9	8	3	1	3	0	1	3	6	2	2	8	2	3	3	3	2	5	1	2	1	8	3	1	3	0	1	3	6	2	2	8	2	3	3	3	2	5	1	2	1	22.4	22.4	22.4
P62913	P62913	60S ribosomal protein L11	RPL11	sp|P62913|RL11_HUMAN 60S ribosomal protein L11 OS=Homo sapiens OX=9606 GN=RPL11 PE=1 SV=2	1	9	4	6	3	6	2	4	4	4	5	7	5	5	4	3	4	8	7	7	5	5	4	6	3	6	2	4	4	4	5	7	5	5	4	3	4	8	7	7	5	5	46.6	46.6	46.6
P62942;Q5VVH2	P62942	Peptidyl-prolyl cis-trans isomerase FKBP1A	FKBP1A	sp|P62942|FKB1A_HUMAN Peptidyl-prolyl cis-trans isomerase FKBP1A OS=Homo sapiens OX=9606 GN=FKBP1A PE=1 SV=2	2	9	5	3	3	4	4	3	5	6	6	4	6	2	4	5	4	4	5	4	8	4	5	3	3	4	4	3	5	6	6	4	6	2	4	5	4	4	5	4	8	4	84.3	84.3	84.3
P68400;Q8NEV1	P68400;Q8NEV1	Casein kinase II subunit alpha; Casein kinase II subunit alpha 3	CSNK2A1;CSNK2A3	sp|P68400|CSK21_HUMAN Casein kinase II subunit alpha OS=Homo sapiens OX=9606 GN=CSNK2A1 PE=1 SV=1;sp|Q8NEV1|CSK23_HUMAN Casein kinase II subunit alpha 3 OS=Homo sapiens OX=9606 GN=CSNK2A3 PE=1 SV=2	2	9	6	4	2	6	2	2	7	7	4	4	7	1	6	4	5	4	6	6	4	2	6	4	2	6	2	2	7	7	4	4	7	1	6	4	5	4	6	6	4	2	39.1	39.1	39.1
Q04837	Q04837	Single-stranded DNA-binding protein, mitochondrial	SSBP1	sp|Q04837|SSBP_HUMAN Single-stranded DNA-binding protein, mitochondrial OS=Homo sapiens OX=9606 GN=SSBP1 PE=1 SV=1	1	9	0	1	0	5	5	2	2	7	3	4	6	1	3	0	6	4	3	3	4	3	0	1	0	5	5	2	2	7	3	4	6	1	3	0	6	4	3	3	4	3	58.8	58.8	58.8
Q07666;Q5VWX1	Q07666	KH domain-containing, RNA-binding, signal transduction-associated protein 1	KHDRBS1	sp|Q07666|KHDR1_HUMAN KH domain-containing, RNA-binding, signal transduction-associated protein 1 OS=Homo sapiens OX=9606 GN=KHDRBS1 PE=1 SV=1	2	9	5	4	3	5	3	4	7	6	3	7	5	4	4	4	5	5	8	5	3	0	5	4	3	5	3	4	7	6	3	7	5	4	4	4	5	5	8	5	3	0	20.3	20.3	20.3
Q13332;P23468	Q13332	Receptor-type tyrosine-protein phosphatase S	PTPRS	sp|Q13332|PTPRS_HUMAN Receptor-type tyrosine-protein phosphatase S OS=Homo sapiens OX=9606 GN=PTPRS PE=1 SV=3	2	9	3	3	3	6	0	3	1	6	3	5	2	5	1	4	1	6	1	4	1	4	2	3	3	5	0	3	1	5	2	4	1	5	1	4	1	5	0	4	1	4	7.8	7.8	6.7
Q13451	Q13451	Peptidyl-prolyl cis-trans isomerase FKBP5	FKBP5	sp|Q13451|FKBP5_HUMAN Peptidyl-prolyl cis-trans isomerase FKBP5 OS=Homo sapiens OX=9606 GN=FKBP5 PE=1 SV=2	1	9	1	0	1	0	0	0	1	8	2	1	0	0	1	1	1	0	1	1	3	1	1	0	1	0	0	0	1	8	2	1	0	0	1	1	1	0	1	1	3	1	27.8	27.8	27.8
Q13492;O60641	Q13492	Phosphatidylinositol-binding clathrin assembly protein	PICALM	sp|Q13492|PICAL_HUMAN Phosphatidylinositol-binding clathrin assembly protein OS=Homo sapiens OX=9606 GN=PICALM PE=1 SV=2	2	9	6	2	2	4	3	5	7	4	5	7	7	3	3	4	3	4	8	3	2	2	6	2	2	4	3	5	7	4	5	7	7	3	3	4	3	4	8	3	2	2	20.1	20.1	20.1
Q14165	Q14165	Malectin	MLEC	sp|Q14165|MLEC_HUMAN Malectin OS=Homo sapiens OX=9606 GN=MLEC PE=1 SV=1	1	9	4	4	4	6	1	3	8	8	4	6	8	2	4	3	5	6	8	5	3	2	4	4	4	6	1	3	8	8	4	6	8	2	4	3	5	6	8	5	3	2	40.4	40.4	40.4
Q14257	Q14257	Reticulocalbin-2	RCN2	sp|Q14257|RCN2_HUMAN Reticulocalbin-2 OS=Homo sapiens OX=9606 GN=RCN2 PE=1 SV=1	1	9	3	3	1	6	2	1	4	7	1	2	5	3	6	4	3	2	6	2	1	1	3	3	1	6	2	1	4	7	1	2	5	3	6	4	3	2	6	2	1	1	31.2	31.2	31.2
Q14767	Q14767	Latent-transforming growth factor beta-binding protein 2	LTBP2	sp|Q14767|LTBP2_HUMAN Latent-transforming growth factor beta-binding protein 2 OS=Homo sapiens OX=9606 GN=LTBP2 PE=1 SV=3	1	9	0	0	0	0	8	0	0	0	0	0	0	1	0	1	0	0	1	1	1	1	0	0	0	0	8	0	0	0	0	0	0	1	0	1	0	0	1	1	1	1	7.6	7.6	7.6
Q15642	Q15642	Cdc42-interacting protein 4	TRIP10	sp|Q15642|CIP4_HUMAN Cdc42-interacting protein 4 OS=Homo sapiens OX=9606 GN=TRIP10 PE=1 SV=3	1	9	5	2	1	3	1	2	1	7	4	2	6	2	4	2	0	4	4	2	1	0	5	2	1	3	1	2	1	7	4	2	6	2	4	2	0	4	4	2	1	0	21.8	21.8	21.8
Q16401	Q16401	26S proteasome non-ATPase regulatory subunit 5	PSMD5	sp|Q16401|PSMD5_HUMAN 26S proteasome non-ATPase regulatory subunit 5 OS=Homo sapiens OX=9606 GN=PSMD5 PE=1 SV=3	1	9	4	3	1	3	2	4	6	5	5	6	5	4	1	1	3	6	2	5	5	3	4	3	1	3	2	4	6	5	5	6	5	4	1	1	3	6	2	5	5	3	19.8	19.8	19.8
Q16527	Q16527	Cysteine and glycine-rich protein 2	CSRP2	sp|Q16527|CSRP2_HUMAN Cysteine and glycine-rich protein 2 OS=Homo sapiens OX=9606 GN=CSRP2 PE=1 SV=3	1	9	3	1	2	0	3	2	2	5	4	1	4	1	7	3	1	2	5	5	3	3	3	1	2	0	3	2	2	5	4	1	4	1	7	3	1	2	5	5	3	3	50.8	50.8	50.8
Q16775	Q16775	Hydroxyacylglutathione hydrolase, mitochondrial	HAGH	sp|Q16775|GLO2_HUMAN Hydroxyacylglutathione hydrolase, mitochondrial OS=Homo sapiens OX=9606 GN=HAGH PE=1 SV=2	1	9	6	3	6	0	1	2	6	8	7	3	8	1	6	3	6	4	8	2	6	4	6	3	6	0	1	2	6	8	7	3	8	1	6	3	6	4	8	2	6	4	40.9	40.9	40.9
Q16832	Q16832	Discoidin domain-containing receptor 2	DDR2	sp|Q16832|DDR2_HUMAN Discoidin domain-containing receptor 2 OS=Homo sapiens OX=9606 GN=DDR2 PE=1 SV=2	1	9	8	1	1	1	0	0	4	1	0	1	6	1	4	1	0	1	3	0	3	0	8	1	1	1	0	0	4	1	0	1	6	1	4	1	0	1	3	0	3	0	14	14	14
Q16881	Q16881	Thioredoxin reductase 1, cytoplasmic	TXNRD1	sp|Q16881|TRXR1_HUMAN Thioredoxin reductase 1, cytoplasmic OS=Homo sapiens OX=9606 GN=TXNRD1 PE=1 SV=3	1	9	7	4	2	5	3	3	5	7	6	5	8	3	3	5	3	6	6	4	6	4	6	3	2	4	2	2	4	6	5	4	7	2	2	4	2	5	5	3	5	3	21.4	21.4	19.1
Q5JTV8	Q5JTV8	Torsin-1A-interacting protein 1	TOR1AIP1	sp|Q5JTV8|TOIP1_HUMAN Torsin-1A-interacting protein 1 OS=Homo sapiens OX=9606 GN=TOR1AIP1 PE=1 SV=2	1	9	1	2	2	4	3	2	2	6	1	4	5	3	2	4	2	5	4	5	1	2	1	2	2	4	3	2	2	6	1	4	5	3	2	4	2	5	4	5	1	2	20.6	20.6	20.6
Q5K4L6	Q5K4L6	Solute carrier family 27 member 3	SLC27A3	sp|Q5K4L6|S27A3_HUMAN Solute carrier family 27 member 3 OS=Homo sapiens OX=9606 GN=SLC27A3 PE=1 SV=4	1	9	3	3	2	2	1	1	2	4	1	4	5	2	2	3	3	6	5	4	6	3	3	3	2	2	1	1	2	4	1	4	5	2	2	3	3	6	5	4	6	3	20.1	20.1	20.1
Q6UXB8	Q6UXB8	Peptidase inhibitor 16	PI16	sp|Q6UXB8|PI16_HUMAN Peptidase inhibitor 16 OS=Homo sapiens OX=9606 GN=PI16 PE=1 SV=1	1	9	0	6	1	6	8	2	0	0	0	4	2	8	2	7	0	6	0	4	0	7	0	6	1	6	8	2	0	0	0	4	2	8	2	7	0	6	0	4	0	7	24.6	24.6	24.6
Q7L1Q6	Q7L1Q6	eIF5-mimic protein 2	BZW1	sp|Q7L1Q6|5MP2_HUMAN eIF5-mimic protein 2 OS=Homo sapiens OX=9606 GN=BZW1 PE=1 SV=1	1	9	7	1	2	1	0	1	4	5	1	5	6	0	2	1	2	3	3	1	3	2	6	1	2	0	0	1	3	4	1	4	5	0	2	1	2	2	3	1	3	2	23.4	23.4	21.7
Q86X76	Q86X76	Deaminated glutathione amidase	NIT1	sp|Q86X76|NIT1_HUMAN Deaminated glutathione amidase OS=Homo sapiens OX=9606 GN=NIT1 PE=1 SV=2	1	9	2	0	0	3	0	0	2	8	5	2	6	1	1	0	4	2	0	1	4	2	2	0	0	3	0	0	2	8	5	2	6	1	1	0	4	2	0	1	4	2	38.2	38.2	38.2
Q8NBF2;O43511	Q8NBF2	NHL repeat-containing protein 2	NHLRC2	sp|Q8NBF2|NHLC2_HUMAN NHL repeat-containing protein 2 OS=Homo sapiens OX=9606 GN=NHLRC2 PE=1 SV=1	2	9	5	0	1	0	0	1	4	4	2	4	4	0	4	1	3	3	1	2	2	2	5	0	1	0	0	1	4	4	2	4	4	0	4	1	3	3	1	2	2	2	17.4	17.4	17.4
Q8TD19	Q8TD19	Serine/threonine-protein kinase Nek9	NEK9	sp|Q8TD19|NEK9_HUMAN Serine/threonine-protein kinase Nek9 OS=Homo sapiens OX=9606 GN=NEK9 PE=1 SV=2	1	9	5	1	2	5	0	1	4	6	1	4	8	0	3	3	2	3	1	4	4	1	5	1	2	5	0	1	4	6	1	4	8	0	3	3	2	3	1	4	4	1	12.3	12.3	12.3
Q92629	Q92629	Delta-sarcoglycan	SGCD	sp|Q92629|SGCD_HUMAN Delta-sarcoglycan OS=Homo sapiens OX=9606 GN=SGCD PE=1 SV=2	1	9	5	1	2	6	2	2	4	7	3	5	8	4	2	4	5	5	7	3	4	1	5	1	2	6	2	2	4	7	3	5	8	4	2	4	5	5	7	3	4	1	38.1	38.1	38.1
Q92890	Q92890	Ubiquitin recognition factor in ER-associated degradation protein 1	UFD1	sp|Q92890|UFD1_HUMAN Ubiquitin recognition factor in ER-associated degradation protein 1 OS=Homo sapiens OX=9606 GN=UFD1 PE=1 SV=3	1	9	4	0	0	0	0	0	3	6	2	1	7	0	4	3	4	1	2	1	4	0	4	0	0	0	0	0	3	6	2	1	7	0	4	3	4	1	2	1	4	0	29	29	29
Q96AG4	Q96AG4	Leucine-rich repeat-containing protein 59	LRRC59	sp|Q96AG4|LRC59_HUMAN Leucine-rich repeat-containing protein 59 OS=Homo sapiens OX=9606 GN=LRRC59 PE=1 SV=1	1	9	6	5	2	5	2	4	5	5	2	4	8	3	8	4	5	4	7	3	5	5	6	5	2	5	2	4	5	5	2	4	8	3	8	4	5	4	7	3	5	5	44.6	44.6	44.6
Q96CV9	Q96CV9	Optineurin	OPTN	sp|Q96CV9|OPTN_HUMAN Optineurin OS=Homo sapiens OX=9606 GN=OPTN PE=1 SV=3	1	9	7	0	1	1	0	0	1	4	3	1	4	0	4	0	1	1	1	1	3	0	7	0	1	1	0	0	1	4	3	1	4	0	4	0	1	1	1	1	3	0	23.2	23.2	23.2
Q96IU4	Q96IU4	Protein ABHD14B	ABHD14B	sp|Q96IU4|ABHEB_HUMAN Protein ABHD14B OS=Homo sapiens OX=9606 GN=ABHD14B PE=1 SV=1	1	9	4	5	4	6	2	4	5	8	5	5	4	4	4	4	8	4	2	5	7	9	4	5	4	6	2	4	5	8	5	5	4	4	4	4	8	4	2	5	7	9	58.6	58.6	58.6
Q99436	Q99436	Proteasome subunit beta type-7	PSMB7	sp|Q99436|PSB7_HUMAN Proteasome subunit beta type-7 OS=Homo sapiens OX=9606 GN=PSMB7 PE=1 SV=1	1	9	7	1	1	3	1	1	6	8	2	4	8	3	3	4	4	5	3	3	2	2	7	1	1	3	1	1	6	8	2	4	8	3	3	4	4	5	3	3	2	2	41.9	41.9	41.9
Q99447	Q99447	Ethanolamine-phosphate cytidylyltransferase	PCYT2	sp|Q99447|PCY2_HUMAN Ethanolamine-phosphate cytidylyltransferase OS=Homo sapiens OX=9606 GN=PCYT2 PE=1 SV=1	1	9	6	2	0	0	1	0	1	8	2	2	6	0	6	2	6	3	5	0	5	1	6	2	0	0	1	0	1	8	2	2	6	0	6	2	6	3	5	0	5	1	36.2	36.2	36.2
Q9BT78	Q9BT78	COP9 signalosome complex subunit 4	COPS4	sp|Q9BT78|CSN4_HUMAN COP9 signalosome complex subunit 4 OS=Homo sapiens OX=9606 GN=COPS4 PE=1 SV=1	1	9	3	3	0	3	1	2	3	6	6	4	6	0	2	1	5	3	4	3	6	1	3	3	0	3	1	2	3	6	6	4	6	0	2	1	5	3	4	3	6	1	35.2	35.2	35.2
Q9BXK5	Q9BXK5	Bcl-2-like protein 13	BCL2L13	sp|Q9BXK5|B2L13_HUMAN Bcl-2-like protein 13 OS=Homo sapiens OX=9606 GN=BCL2L13 PE=1 SV=1	1	9	6	2	3	5	0	0	4	7	1	1	9	0	5	2	7	4	6	0	5	2	6	2	3	5	0	0	4	7	1	1	9	0	5	2	7	4	6	0	5	2	30.3	30.3	30.3
Q9HB71	Q9HB71	Calcyclin-binding protein	CACYBP	sp|Q9HB71|CYBP_HUMAN Calcyclin-binding protein OS=Homo sapiens OX=9606 GN=CACYBP PE=1 SV=2	1	9	7	3	3	8	3	3	4	6	2	5	6	5	5	4	7	8	4	4	4	1	7	3	3	8	3	3	4	6	2	5	6	5	5	4	7	8	4	4	4	1	53.1	53.1	53.1
Q9NR45	Q9NR45	Sialic acid synthase	NANS	sp|Q9NR45|SIAS_HUMAN Sialic acid synthase OS=Homo sapiens OX=9606 GN=NANS PE=1 SV=2	1	9	3	4	3	4	0	3	4	6	2	2	4	4	5	5	3	3	2	4	4	4	3	4	3	4	0	3	4	6	2	2	4	4	5	5	3	3	2	4	4	4	42.9	42.9	42.9
Q9NY15	Q9NY15	Stabilin-1	STAB1	sp|Q9NY15|STAB1_HUMAN Stabilin-1 OS=Homo sapiens OX=9606 GN=STAB1 PE=1 SV=3	1	9	4	1	3	1	1	1	0	0	1	4	7	1	8	4	0	3	3	1	1	1	4	1	3	1	1	1	0	0	1	4	7	1	8	4	0	3	3	1	1	1	4.8	4.8	4.8
Q9NZ01	Q9NZ01	Very-long-chain enoyl-CoA reductase	TECR	sp|Q9NZ01|TECR_HUMAN Very-long-chain enoyl-CoA reductase OS=Homo sapiens OX=9606 GN=TECR PE=1 SV=1	1	9	7	2	1	3	1	2	5	8	3	2	4	0	0	1	4	3	5	3	6	2	7	2	1	3	1	2	5	8	3	2	4	0	0	1	4	3	5	3	6	2	26	26	26
Q9P0L0	Q9P0L0	Vesicle-associated membrane protein-associated protein A	VAPA	sp|Q9P0L0|VAPA_HUMAN Vesicle-associated membrane protein-associated protein A OS=Homo sapiens OX=9606 GN=VAPA PE=1 SV=3	1	9	4	3	2	5	0	2	6	7	8	5	8	2	8	3	5	4	7	3	5	3	4	2	1	4	0	2	5	6	7	5	7	1	7	2	4	3	6	2	5	2	38.6	38.6	33.7
Q9UDY2	Q9UDY2	Tight junction protein ZO-2	TJP2	sp|Q9UDY2|ZO2_HUMAN Tight junction protein ZO-2 OS=Homo sapiens OX=9606 GN=TJP2 PE=1 SV=2	1	9	6	0	0	0	0	0	2	2	2	0	5	0	4	0	3	0	2	0	2	0	6	0	0	0	0	0	2	2	2	0	5	0	4	0	3	0	2	0	2	0	11.7	11.7	11.7
Q9UHQ9	Q9UHQ9	NADH-cytochrome b5 reductase 1	CYB5R1	sp|Q9UHQ9|NB5R1_HUMAN NADH-cytochrome b5 reductase 1 OS=Homo sapiens OX=9606 GN=CYB5R1 PE=1 SV=1	1	9	1	4	1	3	0	2	8	6	6	4	9	1	3	3	6	4	6	4	4	0	1	4	1	3	0	2	8	6	6	4	9	1	3	3	6	4	6	4	4	0	42.3	42.3	42.3
Q9Y224	Q9Y224	RNA transcription, translation and transport factor protein	RTRAF	sp|Q9Y224|RTRAF_HUMAN RNA transcription, translation and transport factor protein OS=Homo sapiens OX=9606 GN=RTRAF PE=1 SV=1	1	9	2	3	1	4	2	2	4	8	6	4	6	2	3	3	6	6	7	5	7	2	2	3	1	4	2	2	4	8	6	4	6	2	3	3	6	6	7	5	7	2	48	48	48
Q9Y4W6	Q9Y4W6	AFG3-like protein 2	AFG3L2	sp|Q9Y4W6|AFG32_HUMAN AFG3-like protein 2 OS=Homo sapiens OX=9606 GN=AFG3L2 PE=1 SV=2	1	9	7	1	0	5	0	1	3	5	1	0	6	1	2	2	5	4	5	1	2	1	7	1	0	5	0	1	3	5	1	0	6	1	2	2	5	4	5	1	2	1	15.9	14.9	14.9
Q9Y6M9	Q9Y6M9	NADH dehydrogenase [ubiquinone] 1 beta subcomplex subunit 9	NDUFB9	sp|Q9Y6M9|NDUB9_HUMAN NADH dehydrogenase [ubiquinone] 1 beta subcomplex subunit 9 OS=Homo sapiens OX=9606 GN=NDUFB9 PE=1 SV=3	1	9	5	2	2	3	1	3	7	8	3	3	7	1	6	4	8	2	6	2	6	2	5	2	2	3	1	3	7	8	3	3	7	1	6	4	8	2	6	2	6	2	55.3	55.3	55.3
CON__P04258	CON__P04258				1	8	0	2	3	5	4	3	3	2	2	3	2	4	3	2	2	3	2	5	3	3	0	2	3	5	4	3	3	2	2	3	2	4	3	2	2	3	2	5	3	3	25.6	10.1	10.1
CON__P08727;P08727	CON__P08727;P08727	Keratin, type I cytoskeletal 19	KRT19	;sp|P08727|K1C19_HUMAN Keratin, type I cytoskeletal 19 OS=Homo sapiens OX=9606 GN=KRT19 PE=1 SV=4	2	8	0	0	0	0	0	0	1	0	0	0	0	0	0	0	1	0	1	0	0	8	0	0	0	0	0	0	1	0	0	0	0	0	0	0	1	0	1	0	0	8	32	21	21
O00303	O00303	Eukaryotic translation initiation factor 3 subunit F	EIF3F	sp|O00303|EIF3F_HUMAN Eukaryotic translation initiation factor 3 subunit F OS=Homo sapiens OX=9606 GN=EIF3F PE=1 SV=1	1	8	0	0	0	3	0	0	3	7	3	5	1	1	0	0	2	4	2	4	3	2	0	0	0	3	0	0	3	7	3	5	1	1	0	0	2	4	2	4	3	2	29.1	29.1	29.1
O00487	O00487	26S proteasome non-ATPase regulatory subunit 14	PSMD14	sp|O00487|PSDE_HUMAN 26S proteasome non-ATPase regulatory subunit 14 OS=Homo sapiens OX=9606 GN=PSMD14 PE=1 SV=1	1	8	2	1	0	3	0	1	3	7	5	4	5	0	1	1	3	1	1	1	4	2	2	1	0	3	0	1	3	7	5	4	5	0	1	1	3	1	1	1	4	2	46.5	46.5	46.5
O14773	O14773	Tripeptidyl-peptidase 1	TPP1	sp|O14773|TPP1_HUMAN Tripeptidyl-peptidase 1 OS=Homo sapiens OX=9606 GN=TPP1 PE=1 SV=2	1	8	8	6	6	4	6	7	6	6	6	6	7	5	6	6	5	7	8	8	6	4	8	6	6	4	6	7	6	6	6	6	7	5	6	6	5	7	8	8	6	4	27.5	27.5	27.5
O14964	O14964	Hepatocyte growth factor-regulated tyrosine kinase substrate	HGS	sp|O14964|HGS_HUMAN Hepatocyte growth factor-regulated tyrosine kinase substrate OS=Homo sapiens OX=9606 GN=HGS PE=1 SV=1	1	8	6	1	2	1	1	0	3	5	2	3	6	1	3	2	1	2	2	1	2	1	6	1	2	1	1	0	3	5	2	3	6	1	3	2	1	2	2	1	2	1	11.2	11.2	11.2
O43895	O43895	Xaa-Pro aminopeptidase 2	XPNPEP2	sp|O43895|XPP2_HUMAN Xaa-Pro aminopeptidase 2 OS=Homo sapiens OX=9606 GN=XPNPEP2 PE=1 SV=3	1	8	0	6	1	6	0	0	0	0	0	3	0	5	0	7	0	2	1	1	0	2	0	6	1	6	0	0	0	0	0	3	0	5	0	7	0	2	1	1	0	2	19.7	19.7	19.7
O43920	O43920	NADH dehydrogenase [ubiquinone] iron-sulfur protein 5	NDUFS5	sp|O43920|NDUS5_HUMAN NADH dehydrogenase [ubiquinone] iron-sulfur protein 5 OS=Homo sapiens OX=9606 GN=NDUFS5 PE=1 SV=3	1	8	0	0	0	1	1	0	3	4	1	1	4	1	1	0	6	0	4	0	4	1	0	0	0	1	1	0	3	4	1	1	4	1	1	0	6	0	4	0	4	1	69.8	69.8	69.8
O60551	O60551	Glycylpeptide N-tetradecanoyltransferase 2	NMT2	sp|O60551|NMT2_HUMAN Glycylpeptide N-tetradecanoyltransferase 2 OS=Homo sapiens OX=9606 GN=NMT2 PE=1 SV=1	1	8	7	0	0	0	0	0	4	6	2	2	6	1	3	1	2	1	5	0	2	0	6	0	0	0	0	0	4	5	2	1	5	1	3	1	2	1	5	0	2	0	22.5	22.5	21.1
O60879	O60879	Protein diaphanous homolog 2	DIAPH2	sp|O60879|DIAP2_HUMAN Protein diaphanous homolog 2 OS=Homo sapiens OX=9606 GN=DIAPH2 PE=1 SV=1	1	8	4	2	1	2	0	1	4	4	1	1	7	0	3	3	4	2	1	1	2	0	4	2	1	2	0	1	4	4	1	1	7	0	3	3	4	2	1	1	2	0	11.8	11.8	11.8
O60936	O60936	Nucleolar protein 3	NOL3	sp|O60936|NOL3_HUMAN Nucleolar protein 3 OS=Homo sapiens OX=9606 GN=NOL3 PE=1 SV=2	1	8	8	2	2	4	1	0	5	6	4	1	6	0	7	2	5	4	5	2	4	0	8	2	2	4	1	0	5	6	4	1	6	0	7	2	5	4	5	2	4	0	49.5	49.5	49.5
O75351;Q6PIW4	O75351	Vacuolar protein sorting-associated protein 4B	VPS4B	sp|O75351|VPS4B_HUMAN Vacuolar protein sorting-associated protein 4B OS=Homo sapiens OX=9606 GN=VPS4B PE=1 SV=2	2	8	6	5	4	4	1	3	4	5	3	5	6	1	7	5	4	4	4	4	4	1	5	4	3	4	1	2	3	4	2	4	5	0	6	4	3	3	3	3	3	0	28.6	28.6	25.9
O75521	O75521	Enoyl-CoA delta isomerase 2	ECI2	sp|O75521|ECI2_HUMAN Enoyl-CoA delta isomerase 2 OS=Homo sapiens OX=9606 GN=ECI2 PE=1 SV=4	1	8	2	1	1	3	0	2	2	8	3	0	7	1	3	2	7	2	7	2	5	1	2	1	1	3	0	2	2	8	3	0	7	1	3	2	7	2	7	2	5	1	33	33	33
O75746	O75746	Calcium-binding mitochondrial carrier protein Aralar1	SLC25A12	sp|O75746|CMC1_HUMAN Calcium-binding mitochondrial carrier protein Aralar1 OS=Homo sapiens OX=9606 GN=SLC25A12 PE=1 SV=2	1	8	2	1	2	2	3	4	2	5	2	1	8	1	1	2	6	3	6	3	2	2	2	1	1	2	3	3	2	4	1	1	6	1	1	2	5	2	4	3	2	2	17	17	13.4
O94903	O94903	Pyridoxal phosphate homeostasis protein	PLPBP	sp|O94903|PLPHP_HUMAN Pyridoxal phosphate homeostasis protein OS=Homo sapiens OX=9606 GN=PLPBP PE=1 SV=1	1	8	1	2	1	2	1	2	3	8	4	4	6	2	1	2	6	4	2	3	2	2	1	2	1	2	1	2	3	8	4	4	6	2	1	2	6	4	2	3	2	2	36	36	36
O94929	O94929	Actin-binding LIM protein 3	ABLIM3	sp|O94929|ABLM3_HUMAN Actin-binding LIM protein 3 OS=Homo sapiens OX=9606 GN=ABLIM3 PE=1 SV=3	1	8	6	0	1	0	0	0	2	7	0	0	5	0	4	0	4	0	4	0	3	0	6	0	1	0	0	0	2	7	0	0	5	0	4	0	4	0	4	0	3	0	17.1	17.1	17.1
O95140	O95140	Mitofusin-2	MFN2	sp|O95140|MFN2_HUMAN Mitofusin-2 OS=Homo sapiens OX=9606 GN=MFN2 PE=1 SV=3	1	8	5	0	0	0	0	0	3	5	0	0	7	0	5	1	5	0	3	0	5	0	5	0	0	0	0	0	3	5	0	0	7	0	5	1	5	0	3	0	5	0	15.5	15.5	15.5
P00167	P00167	Cytochrome b5	CYB5A	sp|P00167|CYB5_HUMAN Cytochrome b5 OS=Homo sapiens OX=9606 GN=CYB5A PE=1 SV=2	1	8	7	7	6	7	6	7	8	8	7	7	8	7	8	8	7	8	8	6	8	7	7	7	6	7	6	7	8	8	7	7	8	7	8	8	7	8	8	6	8	7	56	56	56
P00492	P00492	Hypoxanthine-guanine phosphoribosyltransferase	HPRT1	sp|P00492|HPRT_HUMAN Hypoxanthine-guanine phosphoribosyltransferase OS=Homo sapiens OX=9606 GN=HPRT1 PE=1 SV=2	1	8	6	1	5	4	0	2	6	8	8	4	7	2	2	2	6	3	6	5	3	5	6	1	5	4	0	2	6	8	8	4	7	2	2	2	6	3	6	5	3	5	50.5	50.5	50.5
P01860	P01860	Immunoglobulin heavy constant gamma 3	IGHG3	sp|P01860|IGHG3_HUMAN Immunoglobulin heavy constant gamma 3 OS=Homo sapiens OX=9606 GN=IGHG3 PE=1 SV=2	1	8	5	6	7	6	6	6	7	6	7	6	6	6	7	6	6	6	6	6	7	7	5	6	7	6	6	6	7	6	7	6	6	6	7	6	6	6	6	6	7	7	55.2	31.3	31.3
P01911	P01911	HLA class II histocompatibility antigen, DRB1 beta chain	HLA-DRB1	sp|P01911|DRB1_HUMAN HLA class II histocompatibility antigen, DRB1 beta chain OS=Homo sapiens OX=9606 GN=HLA-DRB1 PE=1 SV=2	1	8	4	4	4	5	0	3	4	5	5	3	6	1	4	3	2	2	6	3	5	4	0	0	1	1	0	0	1	1	1	1	1	0	1	0	0	0	1	0	1	1	41	41	12
P02746	P02746	Complement C1q subcomponent subunit B	C1QB	sp|P02746|C1QB_HUMAN Complement C1q subcomponent subunit B OS=Homo sapiens OX=9606 GN=C1QB PE=1 SV=3	1	8	7	8	5	6	5	3	7	5	7	7	7	8	8	8	7	7	8	6	7	6	7	8	5	6	5	3	7	5	7	7	7	8	8	8	7	7	8	6	7	6	37.2	37.2	37.2
P07305	P07305	Histone H1.0	H1-0	sp|P07305|H10_HUMAN Histone H1.0 OS=Homo sapiens OX=9606 GN=H1-0 PE=1 SV=3	1	8	5	6	6	6	6	6	5	6	7	6	6	6	8	8	6	6	6	6	5	5	5	6	6	6	6	6	5	6	7	6	6	6	8	8	6	6	6	6	5	5	36.1	36.1	36.1
P08185	P08185	Corticosteroid-binding globulin	SERPINA6	sp|P08185|CBG_HUMAN Corticosteroid-binding globulin OS=Homo sapiens OX=9606 GN=SERPINA6 PE=1 SV=1	1	8	7	7	6	6	7	2	3	1	4	7	4	5	2	3	3	7	0	3	3	4	7	7	6	6	7	2	3	1	4	7	4	5	2	3	3	7	0	3	3	4	26.2	26.2	26.2
P12270	P12270	Nucleoprotein TPR	TPR	sp|P12270|TPR_HUMAN Nucleoprotein TPR OS=Homo sapiens OX=9606 GN=TPR PE=1 SV=3	1	8	2	0	1	2	1	0	3	3	2	2	4	0	3	2	4	2	4	2	0	0	2	0	1	2	1	0	3	3	2	2	4	0	3	2	4	2	4	2	0	0	4.6	4.6	4.6
P14207;P41439	P14207	Folate receptor beta	FOLR2	sp|P14207|FOLR2_HUMAN Folate receptor beta OS=Homo sapiens OX=9606 GN=FOLR2 PE=1 SV=4	2	8	6	5	3	7	3	5	6	5	5	7	8	5	6	7	4	6	7	6	5	5	6	5	3	7	3	5	6	5	5	7	8	5	6	7	4	6	7	6	5	5	38	38	38
P14555	P14555	Phospholipase A2, membrane associated	PLA2G2A	sp|P14555|PA2GA_HUMAN Phospholipase A2, membrane associated OS=Homo sapiens OX=9606 GN=PLA2G2A PE=1 SV=2	1	8	3	7	1	5	7	2	2	4	1	4	1	3	5	7	2	7	6	7	1	8	3	7	1	5	7	2	2	4	1	4	1	3	5	7	2	7	6	7	1	8	43.8	43.8	43.8
P14854	P14854	Cytochrome c oxidase subunit 6B1	COX6B1	sp|P14854|CX6B1_HUMAN Cytochrome c oxidase subunit 6B1 OS=Homo sapiens OX=9606 GN=COX6B1 PE=1 SV=2	1	8	1	4	1	4	3	2	4	8	5	3	6	3	5	3	7	4	5	4	5	4	1	4	1	4	3	2	4	8	5	3	6	3	5	3	7	4	5	4	5	4	83.7	83.7	83.7
P14927	P14927	Cytochrome b-c1 complex subunit 7	UQCRB	sp|P14927|QCR7_HUMAN Cytochrome b-c1 complex subunit 7 OS=Homo sapiens OX=9606 GN=UQCRB PE=1 SV=2	1	8	2	2	0	4	3	2	4	7	6	4	6	3	2	1	6	3	6	4	6	2	2	2	0	4	3	2	4	7	6	4	6	3	2	1	6	3	6	4	6	2	62.2	62.2	62.2
P15311	P15311	Ezrin	EZR	sp|P15311|EZRI_HUMAN Ezrin OS=Homo sapiens OX=9606 GN=EZR PE=1 SV=4	1	8	3	0	1	2	1	2	2	5	2	2	5	1	3	2	0	1	5	2	2	1	3	0	1	2	1	2	2	5	2	2	5	1	3	2	0	1	5	2	2	1	32.4	15.4	15.4
P16278	P16278	Beta-galactosidase	GLB1	sp|P16278|BGAL_HUMAN Beta-galactosidase OS=Homo sapiens OX=9606 GN=GLB1 PE=1 SV=2	1	8	6	0	1	1	0	0	6	0	1	0	7	0	2	4	0	1	6	1	2	0	6	0	1	1	0	0	6	0	1	0	7	0	2	4	0	1	6	1	2	0	17.1	17.1	17.1
P16403;P22492	P16403	Histone H1.2	H1-2	sp|P16403|H12_HUMAN Histone H1.2 OS=Homo sapiens OX=9606 GN=H1-2 PE=1 SV=2	2	8	5	6	7	7	6	6	7	7	7	6	7	5	6	7	7	6	7	6	7	6	5	6	7	7	6	6	7	7	7	6	7	5	6	7	7	6	7	6	7	6	52.1	19.7	19.7
P18084	P18084	Integrin beta-5	ITGB5	sp|P18084|ITB5_HUMAN Integrin beta-5 OS=Homo sapiens OX=9606 GN=ITGB5 PE=1 SV=1	1	8	6	2	2	3	1	1	3	1	1	2	6	4	5	5	1	3	6	3	2	1	6	2	2	3	1	1	3	1	1	2	6	4	5	5	1	3	6	3	2	1	16.8	16.8	16.8
P20674	P20674	Cytochrome c oxidase subunit 5A, mitochondrial	COX5A	sp|P20674|COX5A_HUMAN Cytochrome c oxidase subunit 5A, mitochondrial OS=Homo sapiens OX=9606 GN=COX5A PE=1 SV=2	1	8	8	4	1	5	3	3	8	7	5	3	7	2	4	3	7	5	8	5	7	2	8	4	1	5	3	3	8	7	5	3	7	2	4	3	7	5	8	5	7	2	58	58	58
P22352;P59796;O75715	P22352	Glutathione peroxidase 3	GPX3	sp|P22352|GPX3_HUMAN Glutathione peroxidase 3 OS=Homo sapiens OX=9606 GN=GPX3 PE=1 SV=2	3	8	3	3	2	4	5	5	5	6	6	5	7	5	3	5	6	6	6	5	6	7	3	3	2	4	5	5	5	6	6	5	7	5	3	5	6	6	6	5	6	7	38.9	38.9	38.9
P23297	P23297	Protein S100-A1	S100A1	sp|P23297|S10A1_HUMAN Protein S100-A1 OS=Homo sapiens OX=9606 GN=S100A1 PE=1 SV=2	1	8	1	0	1	1	0	0	2	3	1	0	7	0	5	0	8	2	5	2	3	0	1	0	1	1	0	0	2	3	1	0	7	0	5	0	8	2	5	2	3	0	58.5	58.5	58.5
P24534	P24534	Elongation factor 1-beta	EEF1B2	sp|P24534|EF1B_HUMAN Elongation factor 1-beta OS=Homo sapiens OX=9606 GN=EEF1B2 PE=1 SV=3	1	8	7	5	4	7	4	6	6	8	4	7	7	5	7	7	6	7	7	7	6	6	7	5	4	7	4	6	6	8	4	7	7	5	7	7	6	7	7	7	6	6	51.1	47.1	47.1
P27169	P27169	Serum paraoxonase/arylesterase 1	PON1	sp|P27169|PON1_HUMAN Serum paraoxonase/arylesterase 1 OS=Homo sapiens OX=9606 GN=PON1 PE=1 SV=3	1	8	8	5	6	4	5	3	6	3	5	5	4	4	2	6	5	6	3	7	5	5	8	5	6	4	5	3	6	3	5	5	4	4	2	6	5	6	3	7	5	5	33.2	33.2	33.2
P28070	P28070	Proteasome subunit beta type-4	PSMB4	sp|P28070|PSB4_HUMAN Proteasome subunit beta type-4 OS=Homo sapiens OX=9606 GN=PSMB4 PE=1 SV=4	1	8	0	0	0	5	4	0	4	7	4	4	5	1	0	2	3	3	4	2	6	3	0	0	0	5	4	0	4	7	4	4	5	1	0	2	3	3	4	2	6	3	44.7	44.7	44.7
P28330	P28330	Long-chain specific acyl-CoA dehydrogenase, mitochondrial	ACADL	sp|P28330|ACADL_HUMAN Long-chain specific acyl-CoA dehydrogenase, mitochondrial OS=Homo sapiens OX=9606 GN=ACADL PE=1 SV=2	1	8	0	0	0	0	0	0	1	0	4	0	5	0	5	0	5	0	0	0	5	0	0	0	0	0	0	0	1	0	4	0	5	0	5	0	5	0	0	0	5	0	24.7	24.7	24.7
P28845	P28845	11-beta-hydroxysteroid dehydrogenase 1	HSD11B1	sp|P28845|DHI1_HUMAN 11-beta-hydroxysteroid dehydrogenase 1 OS=Homo sapiens OX=9606 GN=HSD11B1 PE=1 SV=3	1	8	3	2	2	2	1	1	1	1	8	3	0	1	3	1	0	2	1	2	0	2	3	2	2	2	1	1	1	1	8	3	0	1	3	1	0	2	1	2	0	2	46.6	46.6	46.6
P29622	P29622	Kallistatin	SERPINA4	sp|P29622|KAIN_HUMAN Kallistatin OS=Homo sapiens OX=9606 GN=SERPINA4 PE=1 SV=3	1	8	6	6	2	4	3	0	1	1	3	7	4	4	2	2	4	4	1	1	3	5	6	6	2	4	3	0	1	1	3	7	4	4	2	2	4	4	1	1	3	5	25.3	25.3	25.3
P30711	P30711	Glutathione S-transferase theta-1	GSTT1	sp|P30711|GSTT1_HUMAN Glutathione S-transferase theta-1 OS=Homo sapiens OX=9606 GN=GSTT1 PE=1 SV=4	1	8	4	4	1	6	2	0	2	8	2	0	0	0	3	3	3	5	0	0	5	4	4	4	1	6	2	0	2	8	2	0	0	0	3	3	3	5	0	0	5	4	49.2	49.2	49.2
P31153;Q00266	P31153	S-adenosylmethionine synthase isoform type-2	MAT2A	sp|P31153|METK2_HUMAN S-adenosylmethionine synthase isoform type-2 OS=Homo sapiens OX=9606 GN=MAT2A PE=1 SV=1	2	8	3	2	1	3	0	2	2	6	5	3	6	1	5	2	3	2	3	2	6	2	3	2	1	3	0	2	2	6	5	3	6	1	5	2	3	2	3	2	6	2	25.1	25.1	25.1
P31942	P31942	Heterogeneous nuclear ribonucleoprotein H3	HNRNPH3	sp|P31942|HNRH3_HUMAN Heterogeneous nuclear ribonucleoprotein H3 OS=Homo sapiens OX=9606 GN=HNRNPH3 PE=1 SV=2	1	8	5	2	3	7	4	3	5	6	5	5	6	2	7	6	6	5	5	4	5	2	5	2	3	7	4	3	5	6	5	5	6	2	7	6	6	5	5	4	5	2	33.8	33.8	33.8
P35612	P35612	Beta-adducin	ADD2	sp|P35612|ADDB_HUMAN Beta-adducin OS=Homo sapiens OX=9606 GN=ADD2 PE=1 SV=3	1	8	6	0	2	1	0	1	4	1	8	2	2	0	0	0	1	1	7	3	1	0	6	0	2	1	0	1	4	1	8	2	2	0	0	0	1	1	7	3	1	0	15.7	14.6	14.6
P35625	P35625	Metalloproteinase inhibitor 3	TIMP3	sp|P35625|TIMP3_HUMAN Metalloproteinase inhibitor 3 OS=Homo sapiens OX=9606 GN=TIMP3 PE=1 SV=2	1	8	2	8	3	6	7	2	2	7	0	6	1	5	4	8	5	7	1	7	3	6	2	8	3	6	7	2	2	7	0	6	1	5	4	8	5	7	1	7	3	6	39.8	39.8	39.8
P35637	P35637	RNA-binding protein FUS	FUS	sp|P35637|FUS_HUMAN RNA-binding protein FUS OS=Homo sapiens OX=9606 GN=FUS PE=1 SV=1	1	8	4	3	1	7	4	2	5	6	3	3	6	3	5	6	5	5	4	5	3	2	3	2	1	5	3	1	3	4	3	3	4	1	3	5	3	4	2	3	2	2	22.8	22.8	22.8
P40855	P40855	Peroxisomal biogenesis factor 19	PEX19	sp|P40855|PEX19_HUMAN Peroxisomal biogenesis factor 19 OS=Homo sapiens OX=9606 GN=PEX19 PE=1 SV=1	1	8	6	0	1	2	0	0	1	4	2	1	5	0	6	0	5	0	2	0	0	0	6	0	1	2	0	0	1	4	2	1	5	0	6	0	5	0	2	0	0	0	36.5	36.5	36.5
P46776	P46776	60S ribosomal protein L27a	RPL27A	sp|P46776|RL27A_HUMAN 60S ribosomal protein L27a OS=Homo sapiens OX=9606 GN=RPL27A PE=1 SV=2	1	8	5	2	3	4	2	4	5	6	4	7	7	5	5	4	5	6	6	6	5	6	5	2	3	4	2	4	5	6	4	7	7	5	5	4	5	6	6	6	5	6	39.9	39.9	39.9
P47712	P47712	Cytosolic phospholipase A2	PLA2G4A	sp|P47712|PA24A_HUMAN Cytosolic phospholipase A2 OS=Homo sapiens OX=9606 GN=PLA2G4A PE=1 SV=2	1	8	3	0	0	0	0	0	1	0	0	0	7	0	3	0	0	0	1	0	0	0	3	0	0	0	0	0	1	0	0	0	7	0	3	0	0	0	1	0	0	0	14.7	14.7	14.7
P48357	P48357	Leptin receptor	LEPR	sp|P48357|LEPR_HUMAN Leptin receptor OS=Homo sapiens OX=9606 GN=LEPR PE=1 SV=2	1	8	0	5	6	4	1	5	0	0	0	3	0	2	0	6	0	1	0	4	0	3	0	5	6	4	1	5	0	0	0	3	0	2	0	6	0	1	0	4	0	3	11.7	11.7	11.7
P48509	P48509	CD151 antigen	CD151	sp|P48509|CD151_HUMAN CD151 antigen OS=Homo sapiens OX=9606 GN=CD151 PE=1 SV=3	1	8	2	1	0	3	2	1	4	5	6	4	4	0	3	1	4	2	6	3	6	2	2	1	0	3	2	1	4	5	6	4	4	0	3	1	4	2	6	3	6	2	19.8	19.8	19.8
P49755	P49755	Transmembrane emp24 domain-containing protein 10	TMED10	sp|P49755|TMEDA_HUMAN Transmembrane emp24 domain-containing protein 10 OS=Homo sapiens OX=9606 GN=TMED10 PE=1 SV=2	1	8	5	2	4	2	2	3	6	7	7	4	7	3	7	4	6	3	5	3	6	3	5	2	4	2	2	3	6	7	7	4	7	3	7	4	6	3	5	3	6	3	31.1	31.1	31.1
P50402	P50402	Emerin	EMD	sp|P50402|EMD_HUMAN Emerin OS=Homo sapiens OX=9606 GN=EMD PE=1 SV=1	1	8	7	3	4	5	3	3	4	6	5	4	7	2	6	3	4	4	5	4	4	2	7	3	4	5	3	3	4	6	5	4	7	2	6	3	4	4	5	4	4	2	36.6	36.6	36.6
P51570	P51570	Galactokinase	GALK1	sp|P51570|GALK1_HUMAN Galactokinase OS=Homo sapiens OX=9606 GN=GALK1 PE=1 SV=1	1	8	0	0	0	3	0	0	2	4	2	2	2	1	1	3	1	2	2	2	2	4	0	0	0	3	0	0	2	4	2	2	2	1	1	3	1	2	2	2	2	4	26.3	26.3	26.3
P51970	P51970	NADH dehydrogenase [ubiquinone] 1 alpha subcomplex subunit 8	NDUFA8	sp|P51970|NDUA8_HUMAN NADH dehydrogenase [ubiquinone] 1 alpha subcomplex subunit 8 OS=Homo sapiens OX=9606 GN=NDUFA8 PE=1 SV=3	1	8	4	3	1	3	2	2	4	7	3	3	8	2	3	3	8	4	6	3	5	2	4	3	1	3	2	2	4	7	3	3	8	2	3	3	8	4	6	3	5	2	64	64	64
P54725	P54725	UV excision repair protein RAD23 homolog A	RAD23A	sp|P54725|RD23A_HUMAN UV excision repair protein RAD23 homolog A OS=Homo sapiens OX=9606 GN=RAD23A PE=1 SV=1	1	8	7	2	4	2	2	1	7	7	7	3	7	1	6	2	6	4	5	3	1	1	7	2	4	2	2	1	7	7	7	3	7	1	6	2	6	4	5	3	1	1	42.7	35.5	35.5
P58546	P58546	Myotrophin	MTPN	sp|P58546|MTPN_HUMAN Myotrophin OS=Homo sapiens OX=9606 GN=MTPN PE=1 SV=2	1	8	6	5	1	4	3	3	4	6	7	4	6	1	3	5	4	4	4	4	7	4	6	5	1	4	3	3	4	6	7	4	6	1	3	5	4	4	4	4	7	4	91.5	91.5	91.5
P59998	P59998	Actin-related protein 2/3 complex subunit 4	ARPC4	sp|P59998|ARPC4_HUMAN Actin-related protein 2/3 complex subunit 4 OS=Homo sapiens OX=9606 GN=ARPC4 PE=1 SV=3	1	8	3	2	1	5	4	4	4	6	6	4	2	5	1	2	2	5	5	4	3	3	3	2	1	5	4	4	4	6	6	4	2	5	1	2	2	5	5	4	3	3	50.6	50.6	50.6
P60228	P60228	Eukaryotic translation initiation factor 3 subunit E	EIF3E	sp|P60228|EIF3E_HUMAN Eukaryotic translation initiation factor 3 subunit E OS=Homo sapiens OX=9606 GN=EIF3E PE=1 SV=1	1	8	7	1	2	2	0	4	6	5	3	4	7	1	1	1	3	4	3	3	5	0	7	1	2	2	0	4	6	5	3	4	7	1	1	1	3	4	3	3	5	0	20.2	20.2	20.2
P60983	P60983	Glia maturation factor beta	GMFB	sp|P60983|GMFB_HUMAN Glia maturation factor beta OS=Homo sapiens OX=9606 GN=GMFB PE=1 SV=2	1	8	5	2	2	6	2	1	4	3	4	4	5	3	1	6	3	4	5	5	5	1	3	1	1	4	1	0	2	1	3	2	3	2	1	4	2	2	3	3	4	1	71.1	71.1	45.8
P61201	P61201	COP9 signalosome complex subunit 2	COPS2	sp|P61201|CSN2_HUMAN COP9 signalosome complex subunit 2 OS=Homo sapiens OX=9606 GN=COPS2 PE=1 SV=1	1	8	6	3	2	3	0	3	5	6	2	4	6	4	4	6	5	3	3	3	5	2	6	3	2	3	0	3	5	6	2	4	6	4	4	6	5	3	3	3	5	2	33	33	33
P62266	P62266	40S ribosomal protein S23	RPS23	sp|P62266|RS23_HUMAN 40S ribosomal protein S23 OS=Homo sapiens OX=9606 GN=RPS23 PE=1 SV=3	1	8	7	3	3	1	4	4	6	7	3	6	4	5	3	6	7	4	5	5	5	4	7	3	3	1	4	4	6	7	3	6	4	5	3	6	7	4	5	5	5	4	49.7	49.7	49.7
P62277	P62277	40S ribosomal protein S13	RPS13	sp|P62277|RS13_HUMAN 40S ribosomal protein S13 OS=Homo sapiens OX=9606 GN=RPS13 PE=1 SV=2	1	8	0	0	0	7	3	3	4	8	3	7	5	1	0	1	4	5	6	5	4	2	0	0	0	7	3	3	4	8	3	7	5	1	0	1	4	5	6	5	4	2	40.4	40.4	40.4
P62829	P62829	60S ribosomal protein L23	RPL23	sp|P62829|RL23_HUMAN 60S ribosomal protein L23 OS=Homo sapiens OX=9606 GN=RPL23 PE=1 SV=1	1	8	2	4	5	6	2	4	7	8	3	6	6	6	6	6	8	6	5	6	6	3	2	4	5	6	2	4	7	8	3	6	6	6	6	6	8	6	5	6	6	3	53.6	53.6	53.6
P62899	P62899	60S ribosomal protein L31	RPL31	sp|P62899|RL31_HUMAN 60S ribosomal protein L31 OS=Homo sapiens OX=9606 GN=RPL31 PE=1 SV=1	1	8	2	3	2	3	4	2	3	4	1	4	6	3	4	5	3	5	5	2	3	3	2	3	2	3	4	2	3	4	1	4	6	3	4	5	3	5	5	2	3	3	48	48	48
P63000;P60763;P15153	P63000;P60763	Ras-related C3 botulinum toxin substrate 1; Ras-related C3 botulinum toxin substrate 3	RAC1;RAC3	sp|P63000|RAC1_HUMAN Ras-related C3 botulinum toxin substrate 1 OS=Homo sapiens OX=9606 GN=RAC1 PE=1 SV=1;sp|P60763|RAC3_HUMAN Ras-related C3 botulinum toxin substrate 3 OS=Homo sapiens OX=9606 GN=RAC3 PE=1 SV=1	3	8	6	5	3	8	3	6	8	8	6	6	8	6	5	6	6	5	6	7	8	5	6	5	3	8	3	6	8	8	6	6	8	6	5	6	6	5	6	7	8	5	45.3	39.6	39.6
P63167	P63167	Dynein light chain 1, cytoplasmic	DYNLL1	sp|P63167|DYL1_HUMAN Dynein light chain 1, cytoplasmic OS=Homo sapiens OX=9606 GN=DYNLL1 PE=1 SV=1	1	8	6	3	1	4	1	3	5	7	6	6	6	2	6	3	6	4	5	3	6	3	4	2	1	2	0	2	3	4	4	4	3	1	4	2	3	3	3	2	4	2	65.2	65.2	39.3
P84098	P84098	60S ribosomal protein L19	RPL19	sp|P84098|RL19_HUMAN 60S ribosomal protein L19 OS=Homo sapiens OX=9606 GN=RPL19 PE=1 SV=1	1	8	4	2	2	4	3	2	5	6	5	6	7	3	6	6	5	5	5	5	5	4	4	2	2	4	3	2	5	6	5	6	7	3	6	6	5	5	5	5	5	4	35.2	35.2	35.2
P98082	P98082	Disabled homolog 2	DAB2	sp|P98082|DAB2_HUMAN Disabled homolog 2 OS=Homo sapiens OX=9606 GN=DAB2 PE=1 SV=3	1	8	4	4	2	5	1	4	6	5	3	5	8	4	5	7	3	6	5	6	1	4	4	4	2	5	1	4	6	5	3	5	8	4	5	7	3	6	5	6	1	4	16.5	16.5	16.5
Q02543	Q02543	60S ribosomal protein L18a	RPL18A	sp|Q02543|RL18A_HUMAN 60S ribosomal protein L18a OS=Homo sapiens OX=9606 GN=RPL18A PE=1 SV=2	1	8	3	4	0	3	2	3	5	6	4	5	6	2	3	4	6	3	7	4	6	5	3	4	0	3	2	3	5	6	4	5	6	2	3	4	6	3	7	4	6	5	41.5	41.5	41.5
Q03591;Q9BXR6	Q03591	Complement factor H-related protein 1	CFHR1	sp|Q03591|FHR1_HUMAN Complement factor H-related protein 1 OS=Homo sapiens OX=9606 GN=CFHR1 PE=1 SV=2	2	8	0	1	2	3	7	1	4	1	0	0	1	1	0	2	1	3	5	2	1	4	0	0	0	2	3	0	1	1	0	0	0	0	0	0	0	1	2	1	0	2	61.8	38.8	13.3
Q12907	Q12907	Vesicular integral-membrane protein VIP36	LMAN2	sp|Q12907|LMAN2_HUMAN Vesicular integral-membrane protein VIP36 OS=Homo sapiens OX=9606 GN=LMAN2 PE=1 SV=1	1	8	6	2	1	4	1	3	5	4	3	5	8	2	5	5	6	2	6	2	5	2	6	2	1	4	1	3	5	4	3	5	8	2	5	5	6	2	6	2	5	2	34.3	34.3	34.3
Q13361	Q13361	Microfibrillar-associated protein 5	MFAP5	sp|Q13361|MFAP5_HUMAN Microfibrillar-associated protein 5 OS=Homo sapiens OX=9606 GN=MFAP5 PE=1 SV=1	1	8	6	6	4	6	5	6	7	7	6	7	7	6	8	7	6	7	7	6	7	6	6	6	4	6	5	6	7	7	6	7	7	6	8	7	6	7	7	6	7	6	32.4	32.4	32.4
Q13363	Q13363	C-terminal-binding protein 1	CTBP1	sp|Q13363|CTBP1_HUMAN C-terminal-binding protein 1 OS=Homo sapiens OX=9606 GN=CTBP1 PE=1 SV=2	1	8	1	0	0	0	1	2	3	5	0	7	5	0	0	1	4	4	3	3	0	2	1	0	0	0	1	1	3	4	0	5	3	0	0	1	2	2	3	2	0	2	23.9	23.9	17.7
Q13617	Q13617	Cullin-2	CUL2	sp|Q13617|CUL2_HUMAN Cullin-2 OS=Homo sapiens OX=9606 GN=CUL2 PE=1 SV=2	1	8	6	0	1	0	0	0	0	1	0	0	4	0	1	0	0	1	1	0	0	0	6	0	1	0	0	0	0	1	0	0	4	0	1	0	0	1	1	0	0	0	12.8	12.8	12.8
Q14011	Q14011	Cold-inducible RNA-binding protein	CIRBP	sp|Q14011|CIRBP_HUMAN Cold-inducible RNA-binding protein OS=Homo sapiens OX=9606 GN=CIRBP PE=1 SV=1	1	8	4	1	4	2	2	3	5	5	5	3	4	4	5	4	5	5	5	4	3	2	4	1	4	2	2	3	5	5	5	3	4	4	5	4	5	5	5	4	3	2	45.9	45.9	45.9
Q14344	Q14344	Guanine nucleotide-binding protein subunit alpha-13	GNA13	sp|Q14344|GNA13_HUMAN Guanine nucleotide-binding protein subunit alpha-13 OS=Homo sapiens OX=9606 GN=GNA13 PE=1 SV=2	1	8	5	4	2	4	2	4	7	8	2	5	7	2	3	3	3	4	7	3	3	2	5	4	2	4	2	4	7	8	2	5	7	2	3	3	3	4	7	3	3	2	30	27.9	27.9
Q15029	Q15029	116 kDa U5 small nuclear ribonucleoprotein component	EFTUD2	sp|Q15029|U5S1_HUMAN 116 kDa U5 small nuclear ribonucleoprotein component OS=Homo sapiens OX=9606 GN=EFTUD2 PE=1 SV=1	1	8	3	3	1	0	0	3	4	0	0	1	4	1	6	4	2	1	3	3	0	1	3	3	1	0	0	3	4	0	0	1	4	1	6	4	2	1	3	3	0	1	14	13	13
Q15165	Q15165	Serum paraoxonase/arylesterase 2	PON2	sp|Q15165|PON2_HUMAN Serum paraoxonase/arylesterase 2 OS=Homo sapiens OX=9606 GN=PON2 PE=1 SV=4	1	8	8	3	4	2	0	0	6	6	5	2	8	1	6	4	5	3	6	1	6	2	8	3	4	2	0	0	6	6	5	2	8	1	6	4	5	3	6	1	6	2	45.8	45.8	45.8
Q15257	Q15257	Serine/threonine-protein phosphatase 2A activator	PTPA	sp|Q15257|PTPA_HUMAN Serine/threonine-protein phosphatase 2A activator OS=Homo sapiens OX=9606 GN=PTPA PE=1 SV=3	1	8	4	1	2	4	3	2	6	5	4	3	5	0	2	3	3	4	3	4	2	4	4	1	2	4	3	2	6	5	4	3	5	0	2	3	3	4	3	4	2	4	33	33	33
Q15435	Q15435	Protein phosphatase 1 regulatory subunit 7	PPP1R7	sp|Q15435|PP1R7_HUMAN Protein phosphatase 1 regulatory subunit 7 OS=Homo sapiens OX=9606 GN=PPP1R7 PE=1 SV=1	1	8	8	5	5	4	2	4	7	6	5	4	7	4	7	4	6	3	6	6	5	2	8	5	5	4	2	4	7	6	5	4	7	4	7	4	6	3	6	6	5	2	29.2	29.2	29.2
Q15599	Q15599	Na(+)/H(+) exchange regulatory cofactor NHE-RF2	SLC9A3R2	sp|Q15599|NHRF2_HUMAN Na(+)/H(+) exchange regulatory cofactor NHE-RF2 OS=Homo sapiens OX=9606 GN=SLC9A3R2 PE=1 SV=2	1	8	3	1	1	0	1	0	3	6	4	1	6	1	5	0	7	1	6	1	2	0	3	1	1	0	1	0	3	6	4	1	6	1	5	0	7	1	6	1	2	0	28.5	28.5	28.5
Q15654	Q15654	Thyroid receptor-interacting protein 6	TRIP6	sp|Q15654|TRIP6_HUMAN Thyroid receptor-interacting protein 6 OS=Homo sapiens OX=9606 GN=TRIP6 PE=1 SV=3	1	8	3	0	1	2	1	0	3	6	3	4	8	0	4	1	2	1	3	4	3	1	3	0	1	2	1	0	3	6	3	4	8	0	4	1	2	1	3	4	3	1	21.8	21.8	21.8
Q15811;CON__ENSEMBL:ENSBTAP00000001528;Q9NZM3	Q15811;CON__ENSEMBL:ENSBTAP00000001528	Intersectin-1	ITSN1	sp|Q15811|ITSN1_HUMAN Intersectin-1 OS=Homo sapiens OX=9606 GN=ITSN1 PE=1 SV=3;	3	8	5	1	0	0	0	0	2	6	4	1	7	0	4	2	4	1	5	0	3	1	5	1	0	0	0	0	2	6	4	1	7	0	4	2	4	1	5	0	3	1	9.1	9.1	9.1
Q15847	Q15847	Adipogenesis regulatory factor	ADIRF	sp|Q15847|ADIRF_HUMAN Adipogenesis regulatory factor OS=Homo sapiens OX=9606 GN=ADIRF PE=1 SV=1	1	8	1	1	0	2	2	0	2	8	1	3	4	3	1	1	3	3	2	2	7	4	1	1	0	2	2	0	2	8	1	3	4	3	1	1	3	3	2	2	7	4	88.2	88.2	88.2
Q32P44	Q32P44	Echinoderm microtubule-associated protein-like 3	EML3	sp|Q32P44|EMAL3_HUMAN Echinoderm microtubule-associated protein-like 3 OS=Homo sapiens OX=9606 GN=EML3 PE=1 SV=1	1	8	3	2	1	1	0	0	3	5	1	2	7	1	5	3	4	2	1	2	2	0	3	2	1	1	0	0	3	5	1	2	7	1	5	3	4	2	1	2	2	0	17.1	17.1	17.1
Q53EL6	Q53EL6	Programmed cell death protein 4	PDCD4	sp|Q53EL6|PDCD4_HUMAN Programmed cell death protein 4 OS=Homo sapiens OX=9606 GN=PDCD4 PE=1 SV=2	1	8	4	4	7	5	1	5	6	5	3	5	4	5	2	6	6	4	3	6	3	5	4	4	7	5	1	5	6	5	3	5	4	5	2	6	6	4	3	6	3	5	29.2	29.2	29.2
Q5U651	Q5U651	Ras-interacting protein 1	RASIP1	sp|Q5U651|RAIN_HUMAN Ras-interacting protein 1 OS=Homo sapiens OX=9606 GN=RASIP1 PE=1 SV=1	1	8	7	1	2	2	0	2	4	5	3	1	6	0	7	4	7	1	6	3	5	0	7	1	2	2	0	2	4	5	3	1	6	0	7	4	7	1	6	3	5	0	14.2	14.2	14.2
Q6UXG8	Q6UXG8	Butyrophilin-like protein 9	BTNL9	sp|Q6UXG8|BTNL9_HUMAN Butyrophilin-like protein 9 OS=Homo sapiens OX=9606 GN=BTNL9 PE=1 SV=1	1	8	7	0	0	1	0	0	1	4	0	1	4	0	5	0	4	1	3	1	4	0	7	0	0	1	0	0	1	4	0	1	4	0	5	0	4	1	3	1	4	0	18.5	18.5	18.5
Q6ZVM7	Q6ZVM7	TOM1-like protein 2	TOM1L2	sp|Q6ZVM7|TM1L2_HUMAN TOM1-like protein 2 OS=Homo sapiens OX=9606 GN=TOM1L2 PE=1 SV=1	1	8	5	2	1	3	0	0	3	4	2	2	5	0	5	2	0	3	5	3	3	1	5	2	1	3	0	0	3	4	2	2	5	0	5	2	0	3	5	3	3	1	24.1	24.1	24.1
Q7L523;Q5VZM2	Q7L523;Q5VZM2	Ras-related GTP-binding protein A; Ras-related GTP-binding protein B	RRAGA;RRAGB	sp|Q7L523|RRAGA_HUMAN Ras-related GTP-binding protein A OS=Homo sapiens OX=9606 GN=RRAGA PE=1 SV=1;sp|Q5VZM2|RRAGB_HUMAN Ras-related GTP-binding protein B OS=Homo sapiens OX=9606 GN=RRAGB PE=1 SV=1	2	8	3	2	0	1	0	2	5	7	4	2	8	0	0	0	3	3	6	1	1	1	3	2	0	1	0	2	5	7	4	2	8	0	0	0	3	3	6	1	1	1	33.5	33.5	33.5
Q8NE71	Q8NE71	ATP-binding cassette sub-family F member 1	ABCF1	sp|Q8NE71|ABCF1_HUMAN ATP-binding cassette sub-family F member 1 OS=Homo sapiens OX=9606 GN=ABCF1 PE=1 SV=2	1	8	5	1	1	1	0	0	3	4	1	3	6	1	6	1	3	3	3	2	0	0	5	1	1	1	0	0	3	4	1	3	6	1	6	1	3	3	3	2	0	0	16.8	16.8	16.8
Q8NI60	Q8NI60	Atypical kinase COQ8A, mitochondrial	COQ8A	sp|Q8NI60|COQ8A_HUMAN Atypical kinase COQ8A, mitochondrial OS=Homo sapiens OX=9606 GN=COQ8A PE=1 SV=1	1	8	2	0	1	0	0	0	3	7	4	0	6	0	2	1	7	0	2	0	5	1	2	0	1	0	0	0	3	7	4	0	6	0	2	1	7	0	2	0	5	1	18.2	18.2	18.2
Q92696	Q92696	Geranylgeranyl transferase type-2 subunit alpha	RABGGTA	sp|Q92696|PGTA_HUMAN Geranylgeranyl transferase type-2 subunit alpha OS=Homo sapiens OX=9606 GN=RABGGTA PE=1 SV=2	1	8	5	0	0	0	0	0	0	3	1	0	5	0	3	0	0	0	0	0	3	0	5	0	0	0	0	0	0	3	1	0	5	0	3	0	0	0	0	0	3	0	16.8	16.8	16.8
Q93009	Q93009	Ubiquitin carboxyl-terminal hydrolase 7	USP7	sp|Q93009|UBP7_HUMAN Ubiquitin carboxyl-terminal hydrolase 7 OS=Homo sapiens OX=9606 GN=USP7 PE=1 SV=2	1	8	5	1	4	1	2	3	3	6	4	1	6	0	6	6	4	3	7	5	0	1	5	1	4	1	2	3	3	6	4	1	6	0	6	6	4	3	7	5	0	1	13.3	13.3	13.3
Q93034	Q93034	Cullin-5	CUL5	sp|Q93034|CUL5_HUMAN Cullin-5 OS=Homo sapiens OX=9606 GN=CUL5 PE=1 SV=4	1	8	6	1	2	0	0	0	0	3	2	1	5	1	4	1	1	1	0	1	2	1	5	0	1	0	0	0	0	2	1	0	5	0	3	1	1	0	0	0	1	0	12.4	12.4	11.5
Q96A32	Q96A32	Myosin regulatory light chain 2, skeletal muscle isoform	MYLPF	sp|Q96A32|MLRS_HUMAN Myosin regulatory light chain 2, skeletal muscle isoform OS=Homo sapiens OX=9606 GN=MYLPF PE=1 SV=1	1	8	0	6	1	3	0	0	0	0	0	1	0	1	0	0	0	0	0	6	0	0	0	6	1	3	0	0	0	0	0	1	0	1	0	0	0	0	0	6	0	0	49.1	49.1	49.1
Q96DG6	Q96DG6	Carboxymethylenebutenolidase homolog	CMBL	sp|Q96DG6|CMBL_HUMAN Carboxymethylenebutenolidase homolog OS=Homo sapiens OX=9606 GN=CMBL PE=1 SV=1	1	8	4	2	1	3	2	1	0	6	3	4	7	2	1	3	2	3	3	1	4	1	4	2	1	3	2	1	0	6	3	4	7	2	1	3	2	3	3	1	4	1	36.7	36.7	36.7
Q96R05	Q96R05	Retinoid-binding protein 7	RBP7	sp|Q96R05|RET7_HUMAN Retinoid-binding protein 7 OS=Homo sapiens OX=9606 GN=RBP7 PE=1 SV=1	1	8	5	0	0	1	0	0	5	6	5	1	7	0	5	1	5	0	4	2	5	1	5	0	0	1	0	0	5	6	5	1	7	0	5	1	5	0	4	2	5	1	57.5	57.5	57.5
Q99584	Q99584	Protein S100-A13	S100A13	sp|Q99584|S10AD_HUMAN Protein S100-A13 OS=Homo sapiens OX=9606 GN=S100A13 PE=1 SV=1	1	8	0	0	0	5	4	2	3	8	4	6	6	1	0	0	7	3	6	5	7	7	0	0	0	5	4	2	3	8	4	6	6	1	0	0	7	3	6	5	7	7	55.1	55.1	55.1
Q99829	Q99829	Copine-1	CPNE1	sp|Q99829|CPNE1_HUMAN Copine-1 OS=Homo sapiens OX=9606 GN=CPNE1 PE=1 SV=1	1	8	5	4	3	4	1	4	3	6	6	6	4	4	6	5	5	5	5	3	4	2	5	4	3	4	1	4	3	6	6	6	4	4	6	5	5	5	5	3	4	2	21.2	21.2	21.2
Q9BUJ2	Q9BUJ2	Heterogeneous nuclear ribonucleoprotein U-like protein 1	HNRNPUL1	sp|Q9BUJ2|HNRL1_HUMAN Heterogeneous nuclear ribonucleoprotein U-like protein 1 OS=Homo sapiens OX=9606 GN=HNRNPUL1 PE=1 SV=2	1	8	4	1	1	1	1	1	4	5	2	1	7	1	4	1	4	2	3	1	3	0	4	1	1	1	1	1	4	5	2	1	7	1	4	1	4	2	3	1	3	0	15.1	15.1	15.1
Q9BW30	Q9BW30	Tubulin polymerization-promoting protein family member 3	TPPP3	sp|Q9BW30|TPPP3_HUMAN Tubulin polymerization-promoting protein family member 3 OS=Homo sapiens OX=9606 GN=TPPP3 PE=1 SV=1	1	8	3	2	6	7	5	7	5	6	5	5	6	3	5	6	5	5	4	8	5	4	3	2	6	7	5	7	5	6	5	5	6	3	5	6	5	5	4	8	5	4	48.3	48.3	48.3
Q9BWD1	Q9BWD1	Acetyl-CoA acetyltransferase, cytosolic	ACAT2	sp|Q9BWD1|THIC_HUMAN Acetyl-CoA acetyltransferase, cytosolic OS=Homo sapiens OX=9606 GN=ACAT2 PE=1 SV=2	1	8	2	1	2	4	1	2	5	7	7	4	5	2	1	2	5	6	3	4	4	4	2	1	2	4	1	2	5	7	7	4	5	2	1	2	5	6	3	4	4	4	33.2	33.2	33.2
Q9BZF9	Q9BZF9	Uveal autoantigen with coiled-coil domains and ankyrin repeats	UACA	sp|Q9BZF9|UACA_HUMAN Uveal autoantigen with coiled-coil domains and ankyrin repeats OS=Homo sapiens OX=9606 GN=UACA PE=1 SV=2	1	8	3	0	1	0	0	0	0	8	0	1	3	0	4	2	1	1	5	0	4	0	3	0	1	0	0	0	0	8	0	1	3	0	4	2	1	1	5	0	4	0	9	9	9
Q9BZV1	Q9BZV1	UBX domain-containing protein 6	UBXN6	sp|Q9BZV1|UBXN6_HUMAN UBX domain-containing protein 6 OS=Homo sapiens OX=9606 GN=UBXN6 PE=1 SV=1	1	8	6	3	3	4	2	4	5	7	3	3	5	1	4	4	4	2	5	3	1	3	6	3	3	4	2	4	5	7	3	3	5	1	4	4	4	2	5	3	1	3	33.3	33.3	33.3
Q9GZP4	Q9GZP4	PITH domain-containing protein 1	PITHD1	sp|Q9GZP4|PITH1_HUMAN PITH domain-containing protein 1 OS=Homo sapiens OX=9606 GN=PITHD1 PE=1 SV=1	1	8	7	2	4	1	1	1	3	5	5	2	4	1	3	2	3	2	3	4	5	2	7	2	4	1	1	1	3	5	5	2	4	1	3	2	3	2	3	4	5	2	42.7	42.7	42.7
Q9H488	Q9H488	GDP-fucose protein O-fucosyltransferase 1	POFUT1	sp|Q9H488|OFUT1_HUMAN GDP-fucose protein O-fucosyltransferase 1 OS=Homo sapiens OX=9606 GN=POFUT1 PE=1 SV=1	1	8	6	3	2	1	0	2	5	7	4	2	4	1	4	1	3	2	4	1	6	3	6	3	2	1	0	2	5	7	4	2	4	1	4	1	3	2	4	1	6	3	29.9	29.9	29.9
Q9NRX4	Q9NRX4	14 kDa phosphohistidine phosphatase	PHPT1	sp|Q9NRX4|PHP14_HUMAN 14 kDa phosphohistidine phosphatase OS=Homo sapiens OX=9606 GN=PHPT1 PE=1 SV=1	1	8	7	3	2	5	3	2	7	7	7	4	8	4	7	5	5	7	5	4	4	5	7	3	2	5	3	2	7	7	7	4	8	4	7	5	5	7	5	4	4	5	83.2	83.2	83.2
Q9NYL9	Q9NYL9	Tropomodulin-3	TMOD3	sp|Q9NYL9|TMOD3_HUMAN Tropomodulin-3 OS=Homo sapiens OX=9606 GN=TMOD3 PE=1 SV=1	1	8	4	4	5	7	4	5	5	5	3	3	7	5	5	4	3	5	6	5	4	4	3	3	4	6	3	4	4	4	2	2	6	4	5	4	2	4	5	4	3	3	33.2	33.2	30.7
Q9P2R3	Q9P2R3	Rabankyrin-5	ANKFY1	sp|Q9P2R3|ANFY1_HUMAN Rabankyrin-5 OS=Homo sapiens OX=9606 GN=ANKFY1 PE=1 SV=2	1	8	6	2	1	1	0	2	3	4	3	2	5	2	5	3	1	3	4	1	1	3	6	2	1	1	0	2	3	4	3	2	5	2	5	3	1	3	4	1	1	3	10.5	10.5	10.5
Q9UJZ1	Q9UJZ1	Stomatin-like protein 2, mitochondrial	STOML2	sp|Q9UJZ1|STML2_HUMAN Stomatin-like protein 2, mitochondrial OS=Homo sapiens OX=9606 GN=STOML2 PE=1 SV=1	1	8	0	1	0	4	1	1	2	8	4	3	7	0	1	1	4	3	6	1	5	2	0	1	0	4	1	1	2	8	4	3	7	0	1	1	4	3	6	1	5	2	43.3	43.3	43.3
Q9UKG1	Q9UKG1	DCC-interacting protein 13-alpha	APPL1	sp|Q9UKG1|DP13A_HUMAN DCC-interacting protein 13-alpha OS=Homo sapiens OX=9606 GN=APPL1 PE=1 SV=1	1	8	4	4	2	4	1	3	5	4	2	3	5	3	6	4	4	4	4	3	1	3	4	4	2	4	1	3	5	4	2	3	5	3	6	4	4	4	4	3	1	3	17.8	17.8	17.8
Q9UKV8;Q9UL18;Q9HCK5	Q9UKV8	Protein argonaute-2	AGO2	sp|Q9UKV8|AGO2_HUMAN Protein argonaute-2 OS=Homo sapiens OX=9606 GN=AGO2 PE=1 SV=3	3	8	5	2	0	2	0	0	2	1	1	1	4	0	3	1	2	1	3	3	2	1	3	2	0	2	0	0	0	0	0	0	2	0	1	0	1	0	1	1	0	0	13.4	13.4	10
Q9UL25	Q9UL25	Ras-related protein Rab-21	RAB21	sp|Q9UL25|RAB21_HUMAN Ras-related protein Rab-21 OS=Homo sapiens OX=9606 GN=RAB21 PE=1 SV=3	1	8	4	3	2	5	4	4	6	7	6	4	7	2	6	4	7	4	4	3	6	4	4	3	2	5	4	4	6	7	6	4	7	2	6	4	7	4	4	3	6	4	34.7	34.7	34.7
Q9UMS4	Q9UMS4	Pre-mRNA-processing factor 19	PRPF19	sp|Q9UMS4|PRP19_HUMAN Pre-mRNA-processing factor 19 OS=Homo sapiens OX=9606 GN=PRPF19 PE=1 SV=1	1	8	2	2	0	4	1	2	4	5	2	2	5	3	4	3	3	2	5	4	5	1	2	2	0	4	1	2	4	5	2	2	5	3	4	3	3	2	5	4	5	1	24.4	24.4	24.4
Q9UMX0;Q9NRR5	Q9UMX0	Ubiquilin-1	UBQLN1	sp|Q9UMX0|UBQL1_HUMAN Ubiquilin-1 OS=Homo sapiens OX=9606 GN=UBQLN1 PE=1 SV=2	2	8	4	0	2	7	0	1	4	5	1	0	4	1	4	2	4	3	2	3	2	0	2	0	2	4	0	1	3	2	0	0	2	1	2	0	2	2	2	3	1	0	19.2	19.2	12.1
Q9Y281	Q9Y281	Cofilin-2	CFL2	sp|Q9Y281|COF2_HUMAN Cofilin-2 OS=Homo sapiens OX=9606 GN=CFL2 PE=1 SV=1	1	8	1	1	0	5	2	3	4	7	5	4	3	2	2	1	4	4	3	2	6	1	1	1	0	5	2	3	4	7	5	4	3	2	2	1	4	4	3	2	6	1	74.7	49.4	49.4
Q9Y2A7	Q9Y2A7	Nck-associated protein 1	NCKAP1	sp|Q9Y2A7|NCKP1_HUMAN Nck-associated protein 1 OS=Homo sapiens OX=9606 GN=NCKAP1 PE=1 SV=1	1	8	5	3	1	2	0	3	3	3	3	5	6	1	4	5	4	2	3	3	3	2	5	3	1	2	0	3	3	3	3	5	6	1	4	5	4	2	3	3	3	2	9.6	9.6	9.6
Q9Y2B0	Q9Y2B0	Protein canopy homolog 2	CNPY2	sp|Q9Y2B0|CNPY2_HUMAN Protein canopy homolog 2 OS=Homo sapiens OX=9606 GN=CNPY2 PE=1 SV=1	1	8	5	4	2	4	3	2	4	4	3	5	7	3	4	3	6	4	4	2	3	2	5	4	2	4	3	2	4	4	3	5	7	3	4	3	6	4	4	2	3	2	53.3	53.3	53.3
Q9Y5S2	Q9Y5S2	Serine/threonine-protein kinase MRCK beta	CDC42BPB	sp|Q9Y5S2|MRCKB_HUMAN Serine/threonine-protein kinase MRCK beta OS=Homo sapiens OX=9606 GN=CDC42BPB PE=1 SV=2	1	8	4	2	0	1	0	0	2	4	1	0	3	0	3	1	2	3	2	0	1	0	3	2	0	1	0	0	2	4	1	0	3	0	3	1	2	3	2	0	1	0	6.5	6.5	6
O00142	O00142	Thymidine kinase 2, mitochondrial	TK2	sp|O00142|KITM_HUMAN Thymidine kinase 2, mitochondrial OS=Homo sapiens OX=9606 GN=TK2 PE=1 SV=4	1	7	1	0	0	1	0	0	1	3	3	1	4	0	1	0	2	0	3	1	0	0	1	0	0	1	0	0	1	3	3	1	4	0	1	0	2	0	3	1	0	0	29.1	29.1	29.1
O00217	O00217	NADH dehydrogenase [ubiquinone] iron-sulfur protein 8, mitochondrial	NDUFS8	sp|O00217|NDUS8_HUMAN NADH dehydrogenase [ubiquinone] iron-sulfur protein 8, mitochondrial OS=Homo sapiens OX=9606 GN=NDUFS8 PE=1 SV=1	1	7	2	1	2	0	0	2	4	7	2	1	6	1	4	0	6	1	5	0	5	0	2	1	2	0	0	2	4	7	2	1	6	1	4	0	6	1	5	0	5	0	37.6	37.6	37.6
O00468	O00468	Agrin	AGRN	sp|O00468|AGRIN_HUMAN Agrin OS=Homo sapiens OX=9606 GN=AGRN PE=1 SV=6	1	7	0	2	3	2	0	5	0	0	1	1	1	2	5	3	1	1	1	2	0	1	0	2	3	2	0	5	0	0	1	1	1	2	5	3	1	1	1	2	0	1	4.5	4.5	4.5
O14498	O14498	Immunoglobulin superfamily containing leucine-rich repeat protein	ISLR	sp|O14498|ISLR_HUMAN Immunoglobulin superfamily containing leucine-rich repeat protein OS=Homo sapiens OX=9606 GN=ISLR PE=2 SV=1	1	7	2	4	4	4	0	5	1	1	1	4	2	4	1	5	0	5	1	3	0	4	2	4	4	4	0	5	1	1	1	4	2	4	1	5	0	5	1	3	0	4	24.5	24.5	24.5
O14807	O14807	Ras-related protein M-Ras	MRAS	sp|O14807|RASM_HUMAN Ras-related protein M-Ras OS=Homo sapiens OX=9606 GN=MRAS PE=1 SV=2	1	7	0	0	0	4	0	0	2	3	4	1	5	1	2	0	1	1	2	1	5	2	0	0	0	4	0	0	2	3	4	1	5	1	2	0	1	1	2	1	5	2	40.9	40.9	40.9
O15488	O15488	Glycogenin-2	GYG2	sp|O15488|GLYG2_HUMAN Glycogenin-2 OS=Homo sapiens OX=9606 GN=GYG2 PE=1 SV=2	1	7	5	1	1	1	0	0	1	2	0	0	5	0	2	1	1	1	1	0	1	1	5	1	1	1	0	0	1	2	0	0	5	0	2	1	1	1	1	0	1	1	19.2	19.2	19.2
O43556	O43556	Epsilon-sarcoglycan	SGCE	sp|O43556|SGCE_HUMAN Epsilon-sarcoglycan OS=Homo sapiens OX=9606 GN=SGCE PE=1 SV=6	1	7	5	4	1	3	2	1	3	5	4	2	7	1	2	1	3	3	5	2	1	1	5	4	1	3	2	1	3	5	4	2	7	1	2	1	3	3	5	2	1	1	27	27	27
O75208	O75208	Ubiquinone biosynthesis protein COQ9, mitochondrial	COQ9	sp|O75208|COQ9_HUMAN Ubiquinone biosynthesis protein COQ9, mitochondrial OS=Homo sapiens OX=9606 GN=COQ9 PE=1 SV=1	1	7	6	0	0	0	0	2	1	4	1	0	6	0	2	0	5	0	1	0	4	0	6	0	0	0	0	2	1	4	1	0	6	0	2	0	5	0	1	0	4	0	27.7	27.7	27.7
O75340	O75340	Programmed cell death protein 6	PDCD6	sp|O75340|PDCD6_HUMAN Programmed cell death protein 6 OS=Homo sapiens OX=9606 GN=PDCD6 PE=1 SV=1	1	7	1	0	0	5	4	2	2	5	4	4	2	0	0	2	3	3	4	4	6	1	1	0	0	5	4	2	2	5	4	4	2	0	0	2	3	3	4	4	6	1	63.4	63.4	63.4
O75688	O75688	Protein phosphatase 1B	PPM1B	sp|O75688|PPM1B_HUMAN Protein phosphatase 1B OS=Homo sapiens OX=9606 GN=PPM1B PE=1 SV=1	1	7	7	0	0	2	0	0	1	7	2	0	6	2	3	1	1	1	2	0	5	0	5	0	0	1	0	0	0	5	1	0	4	1	1	1	0	0	2	0	3	0	16.1	16.1	11.5
O76003	O76003	Glutaredoxin-3	GLRX3	sp|O76003|GLRX3_HUMAN Glutaredoxin-3 OS=Homo sapiens OX=9606 GN=GLRX3 PE=1 SV=2	1	7	3	0	0	3	1	1	3	4	3	1	5	0	1	1	4	1	3	2	1	0	3	0	0	3	1	1	3	4	3	1	5	0	1	1	4	1	3	2	1	0	28.7	28.7	20.9
O94901	O94901	SUN domain-containing protein 1	SUN1	sp|O94901|SUN1_HUMAN SUN domain-containing protein 1 OS=Homo sapiens OX=9606 GN=SUN1 PE=1 SV=4	1	7	4	4	2	3	0	2	4	2	1	4	3	1	4	4	2	3	3	3	1	2	4	4	2	3	0	2	4	2	1	4	3	1	4	4	2	3	3	3	1	2	12.4	12.4	12.4
O95292	O95292	Vesicle-associated membrane protein-associated protein B/C	VAPB	sp|O95292|VAPB_HUMAN Vesicle-associated membrane protein-associated protein B/C OS=Homo sapiens OX=9606 GN=VAPB PE=1 SV=3	1	7	4	2	0	3	0	0	5	5	6	4	6	2	4	2	5	3	6	2	5	1	4	2	0	3	0	0	5	5	6	4	6	2	4	2	5	3	6	2	5	1	28.4	28.4	28.4
O95571	O95571	Persulfide dioxygenase ETHE1, mitochondrial	ETHE1	sp|O95571|ETHE1_HUMAN Persulfide dioxygenase ETHE1, mitochondrial OS=Homo sapiens OX=9606 GN=ETHE1 PE=1 SV=2	1	7	4	1	1	3	0	2	4	6	4	3	6	2	1	3	5	2	4	3	2	2	4	1	1	3	0	2	4	6	4	3	6	2	1	3	5	2	4	3	2	2	43.7	43.7	43.7
P00403	P00403	Cytochrome c oxidase subunit 2	MT-CO2	sp|P00403|COX2_HUMAN Cytochrome c oxidase subunit 2 OS=Homo sapiens OX=9606 GN=MT-CO2 PE=1 SV=1	1	7	3	1	2	4	1	1	3	5	3	2	3	2	3	1	4	3	1	0	5	4	3	1	2	4	1	1	3	5	3	2	3	2	3	1	4	3	1	0	5	4	30.8	30.8	30.8
P01591	P01591	Immunoglobulin J chain	JCHAIN	sp|P01591|IGJ_HUMAN Immunoglobulin J chain OS=Homo sapiens OX=9606 GN=JCHAIN PE=1 SV=4	1	7	5	4	7	7	6	7	5	5	6	6	6	5	7	5	4	4	6	7	6	5	5	4	7	7	6	7	5	5	6	6	6	5	7	5	4	4	6	7	6	5	59.1	59.1	59.1
P02656	P02656	Apolipoprotein C-III	APOC3	sp|P02656|APOC3_HUMAN Apolipoprotein C-III OS=Homo sapiens OX=9606 GN=APOC3 PE=1 SV=1	1	7	3	4	2	4	3	3	4	5	7	5	4	3	3	3	4	5	4	4	6	6	3	4	2	4	3	3	4	5	7	5	4	3	3	3	4	5	4	4	6	6	39.4	39.4	39.4
P04080	P04080	Cystatin-B	CSTB	sp|P04080|CYTB_HUMAN Cystatin-B OS=Homo sapiens OX=9606 GN=CSTB PE=1 SV=2	1	7	4	3	4	6	4	4	7	7	6	7	6	5	3	4	7	6	6	6	5	3	4	3	4	6	4	4	7	7	6	7	6	5	3	4	7	6	6	6	5	3	88.8	88.8	88.8
P05141;Q9H0C2	P05141	ADP/ATP translocase 2	SLC25A5	sp|P05141|ADT2_HUMAN ADP/ATP translocase 2 OS=Homo sapiens OX=9606 GN=SLC25A5 PE=1 SV=7	2	7	2	2	1	3	2	2	4	5	4	1	3	1	0	0	2	1	1	2	5	1	2	2	1	3	2	2	4	5	4	1	3	1	0	0	2	1	1	2	5	1	40.6	19.5	19.5
P05387	P05387	60S acidic ribosomal protein P2	RPLP2	sp|P05387|RLA2_HUMAN 60S acidic ribosomal protein P2 OS=Homo sapiens OX=9606 GN=RPLP2 PE=1 SV=1	1	7	7	5	6	6	5	6	6	7	6	6	6	6	6	6	6	6	6	6	6	5	7	5	6	6	5	6	6	7	6	6	6	6	6	6	6	6	6	6	6	5	80.9	80.9	80.9
P06132	P06132	Uroporphyrinogen decarboxylase	UROD	sp|P06132|DCUP_HUMAN Uroporphyrinogen decarboxylase OS=Homo sapiens OX=9606 GN=UROD PE=1 SV=2	1	7	1	0	1	1	0	1	3	7	6	3	1	0	0	0	2	2	2	2	1	1	1	0	1	1	0	1	3	7	6	3	1	0	0	0	2	2	2	2	1	1	32.7	32.7	32.7
P07358	P07358	Complement component C8 beta chain	C8B	sp|P07358|CO8B_HUMAN Complement component C8 beta chain OS=Homo sapiens OX=9606 GN=C8B PE=1 SV=3	1	7	1	2	3	4	5	3	4	2	3	4	0	4	0	3	2	3	1	2	2	2	1	2	3	4	5	3	4	2	3	4	0	4	0	3	2	3	1	2	2	2	23.2	23.2	23.2
P07686	P07686	Beta-hexosaminidase subunit beta	HEXB	sp|P07686|HEXB_HUMAN Beta-hexosaminidase subunit beta OS=Homo sapiens OX=9606 GN=HEXB PE=1 SV=4	1	7	5	2	4	4	5	6	6	6	2	7	5	3	6	7	3	6	4	5	1	2	5	2	4	4	5	6	6	6	2	7	5	3	6	7	3	6	4	5	1	2	16.9	16.9	16.9
P07951	P07951	Tropomyosin beta chain	TPM2	sp|P07951|TPM2_HUMAN Tropomyosin beta chain OS=Homo sapiens OX=9606 GN=TPM2 PE=1 SV=1	1	7	2	6	1	2	5	3	1	5	1	2	3	2	3	2	1	4	2	5	1	1	2	5	1	2	5	3	1	4	1	1	2	2	3	2	1	4	1	4	1	1	78.2	16.5	13.4
P08174	P08174	Complement decay-accelerating factor	CD55	sp|P08174|DAF_HUMAN Complement decay-accelerating factor OS=Homo sapiens OX=9606 GN=CD55 PE=1 SV=4	1	7	1	4	1	2	4	3	2	1	2	3	3	5	3	5	3	4	2	2	1	4	1	4	1	2	4	3	2	1	2	3	3	5	3	5	3	4	2	2	1	4	28.6	28.6	28.6
P08648	P08648	Integrin alpha-5	ITGA5	sp|P08648|ITA5_HUMAN Integrin alpha-5 OS=Homo sapiens OX=9606 GN=ITGA5 PE=1 SV=2	1	7	3	2	1	1	2	3	1	2	1	3	3	2	2	4	1	2	4	1	1	1	3	2	1	1	2	3	1	2	1	3	3	2	2	4	1	2	4	1	1	1	11.3	11.3	11.3
P08708	P08708	40S ribosomal protein S17	RPS17	sp|P08708|RS17_HUMAN 40S ribosomal protein S17 OS=Homo sapiens OX=9606 GN=RPS17 PE=1 SV=2	1	7	4	4	1	3	3	3	4	5	2	5	6	1	3	1	6	4	5	3	6	6	4	4	1	3	3	3	4	5	2	5	6	1	3	1	6	4	5	3	6	6	60	60	60
P08754	P08754	Guanine nucleotide-binding protein G(i) subunit alpha-3	GNAI3	sp|P08754|GNAI3_HUMAN Guanine nucleotide-binding protein G(i) subunit alpha-3 OS=Homo sapiens OX=9606 GN=GNAI3 PE=1 SV=3	1	7	5	4	0	3	1	4	7	6	5	5	7	5	4	3	4	3	6	3	5	4	5	4	0	3	1	4	7	6	5	5	7	5	4	3	4	3	6	3	5	4	48.3	24.3	24.3
P09497	P09497	Clathrin light chain B	CLTB	sp|P09497|CLCB_HUMAN Clathrin light chain B OS=Homo sapiens OX=9606 GN=CLTB PE=1 SV=1	1	7	5	2	1	3	3	1	5	5	1	4	6	3	5	4	1	3	5	3	2	1	5	2	1	3	3	1	5	5	1	4	6	3	5	4	1	3	5	3	2	1	24.9	24.9	24.9
P0DMN0;P0DMM9	P0DMN0;P0DMM9	Sulfotransferase 1A4; Sulfotransferase 1A3	SULT1A4;SULT1A3	sp|P0DMN0|ST1A4_HUMAN Sulfotransferase 1A4 OS=Homo sapiens OX=9606 GN=SULT1A4 PE=1 SV=1;sp|P0DMM9|ST1A3_HUMAN Sulfotransferase 1A3 OS=Homo sapiens OX=9606 GN=SULT1A3 PE=1 SV=1	2	7	2	2	3	6	3	5	6	6	6	3	6	4	3	5	6	5	6	6	5	4	2	2	3	6	3	5	6	6	6	3	6	4	3	5	6	5	6	6	5	4	78	45.1	45.1
P10620	P10620	Microsomal glutathione S-transferase 1	MGST1	sp|P10620|MGST1_HUMAN Microsomal glutathione S-transferase 1 OS=Homo sapiens OX=9606 GN=MGST1 PE=1 SV=1	1	7	6	3	3	4	0	1	5	7	7	5	6	2	1	0	5	4	5	4	7	4	6	3	3	4	0	1	5	7	7	5	6	2	1	0	5	4	5	4	7	4	31	31	31
P10644	P10644	cAMP-dependent protein kinase type I-alpha regulatory subunit	PRKAR1A	sp|P10644|KAP0_HUMAN cAMP-dependent protein kinase type I-alpha regulatory subunit OS=Homo sapiens OX=9606 GN=PRKAR1A PE=1 SV=1	1	7	4	2	4	3	2	2	3	3	3	5	5	4	4	3	2	3	3	3	3	2	4	2	4	3	2	2	3	3	3	5	5	4	4	3	2	3	3	3	3	2	23.9	23.9	23.9
P14923	P14923	Junction plakoglobin	JUP	sp|P14923|PLAK_HUMAN Junction plakoglobin OS=Homo sapiens OX=9606 GN=JUP PE=1 SV=3	1	7	4	2	0	1	1	1	2	5	1	1	6	3	2	1	5	1	6	3	4	2	4	2	0	1	1	1	2	5	1	1	6	3	2	1	5	1	6	3	4	2	22	18.4	18.4
P15586	P15586	N-acetylglucosamine-6-sulfatase	GNS	sp|P15586|GNS_HUMAN N-acetylglucosamine-6-sulfatase OS=Homo sapiens OX=9606 GN=GNS PE=1 SV=3	1	7	7	0	2	0	0	1	3	4	3	2	6	1	7	1	5	1	5	0	5	1	7	0	2	0	0	1	3	4	3	2	6	1	7	1	5	1	5	0	5	1	17.4	17.4	17.4
P16070	P16070	CD44 antigen	CD44	sp|P16070|CD44_HUMAN CD44 antigen OS=Homo sapiens OX=9606 GN=CD44 PE=1 SV=3	1	7	3	2	2	2	1	3	4	1	1	2	6	2	5	2	1	1	4	3	3	3	3	2	2	2	1	3	4	1	1	2	6	2	5	2	1	1	4	3	3	3	8.8	8.8	8.8
P17540;P12532	P17540	Creatine kinase S-type, mitochondrial	CKMT2	sp|P17540|KCRS_HUMAN Creatine kinase S-type, mitochondrial OS=Homo sapiens OX=9606 GN=CKMT2 PE=1 SV=2	2	7	1	0	0	0	0	0	0	0	0	0	6	0	3	1	1	0	5	2	3	0	1	0	0	0	0	0	0	0	0	0	6	0	3	1	1	0	5	2	3	0	25.3	25.3	25.3
P18085	P18085	ADP-ribosylation factor 4	ARF4	sp|P18085|ARF4_HUMAN ADP-ribosylation factor 4 OS=Homo sapiens OX=9606 GN=ARF4 PE=1 SV=3	1	7	1	0	0	3	2	2	4	7	2	5	4	1	1	0	1	3	3	2	1	1	1	0	0	3	2	2	4	7	2	5	4	1	1	0	1	3	3	2	1	1	64.4	35.6	35.6
P19404	P19404	NADH dehydrogenase [ubiquinone] flavoprotein 2, mitochondrial	NDUFV2	sp|P19404|NDUV2_HUMAN NADH dehydrogenase [ubiquinone] flavoprotein 2, mitochondrial OS=Homo sapiens OX=9606 GN=NDUFV2 PE=1 SV=2	1	7	2	1	0	4	2	2	4	7	1	2	6	1	2	2	7	5	5	4	4	0	2	1	0	4	2	2	4	7	1	2	6	1	2	2	7	5	5	4	4	0	36.9	36.9	36.9
P19784	P19784	Casein kinase II subunit alpha	CSNK2A2	sp|P19784|CSK22_HUMAN Casein kinase II subunit alpha OS=Homo sapiens OX=9606 GN=CSNK2A2 PE=1 SV=1	1	7	2	1	0	2	0	1	2	3	0	0	4	0	2	0	2	1	1	0	2	1	2	1	0	2	0	1	2	3	0	0	4	0	2	0	2	1	1	0	2	1	26	26	26
P22792	P22792	Carboxypeptidase N subunit 2	CPN2	sp|P22792|CPN2_HUMAN Carboxypeptidase N subunit 2 OS=Homo sapiens OX=9606 GN=CPN2 PE=1 SV=3	1	7	6	2	1	1	1	0	2	0	4	1	1	0	3	3	2	1	2	0	2	1	6	2	1	1	1	0	2	0	4	1	1	0	3	3	2	1	2	0	2	1	27.9	27.9	27.9
P26368	P26368	Splicing factor U2AF 65 kDa subunit	U2AF2	sp|P26368|U2AF2_HUMAN Splicing factor U2AF 65 kDa subunit OS=Homo sapiens OX=9606 GN=U2AF2 PE=1 SV=4	1	7	1	2	4	3	2	1	5	2	1	5	4	2	2	3	3	3	3	5	2	1	1	2	4	3	2	1	5	2	1	5	4	2	2	3	3	3	3	5	2	1	21.3	21.3	21.3
P26583	P26583	High mobility group protein B2	HMGB2	sp|P26583|HMGB2_HUMAN High mobility group protein B2 OS=Homo sapiens OX=9606 GN=HMGB2 PE=1 SV=2	1	7	5	3	3	3	0	2	4	6	5	5	4	2	6	6	6	5	4	2	2	2	5	3	3	3	0	2	4	6	5	5	4	2	6	6	6	5	4	2	2	2	50.2	35.9	35.9
P26992	P26992	Ciliary neurotrophic factor receptor subunit alpha	CNTFR	sp|P26992|CNTFR_HUMAN Ciliary neurotrophic factor receptor subunit alpha OS=Homo sapiens OX=9606 GN=CNTFR PE=1 SV=2	1	7	4	4	1	1	1	3	5	6	1	5	5	6	3	3	6	1	3	2	1	2	4	4	1	1	1	3	5	6	1	5	5	6	3	3	6	1	3	2	1	2	31.2	31.2	31.2
P28062	P28062	Proteasome subunit beta type-8	PSMB8	sp|P28062|PSB8_HUMAN Proteasome subunit beta type-8 OS=Homo sapiens OX=9606 GN=PSMB8 PE=1 SV=3	1	7	2	2	3	3	0	0	3	1	2	2	5	1	3	3	5	5	3	2	3	2	2	2	3	3	0	0	3	1	2	2	5	1	3	3	5	5	3	2	3	2	36.2	36.2	36.2
P30613	P30613	Pyruvate kinase PKLR	PKLR	sp|P30613|KPYR_HUMAN Pyruvate kinase PKLR OS=Homo sapiens OX=9606 GN=PKLR PE=1 SV=2	1	7	4	1	0	0	1	0	3	0	4	0	0	0	1	0	0	0	1	1	1	0	4	1	0	0	1	0	3	0	4	0	0	0	1	0	0	0	1	1	1	0	22.1	19.2	19.2
P32969	P32969	60S ribosomal protein L9	RPL9P9	sp|P32969|RL9_HUMAN 60S ribosomal protein L9 OS=Homo sapiens OX=9606 GN=RPL9P9 PE=1 SV=1	1	7	5	2	1	3	1	3	5	6	2	5	6	3	6	2	4	4	4	3	6	4	5	2	1	3	1	3	5	6	2	5	6	3	6	2	4	4	4	3	6	4	54.2	54.2	54.2
P35613	P35613	Basigin	BSG	sp|P35613|BASI_HUMAN Basigin OS=Homo sapiens OX=9606 GN=BSG PE=1 SV=2	1	7	6	4	3	3	0	2	6	6	4	4	6	4	6	5	6	3	5	3	6	2	6	4	3	3	0	2	6	6	4	4	6	4	6	5	6	3	5	3	6	2	23.9	23.9	23.9
P35914	P35914	Hydroxymethylglutaryl-CoA lyase, mitochondrial	HMGCL	sp|P35914|HMGCL_HUMAN Hydroxymethylglutaryl-CoA lyase, mitochondrial OS=Homo sapiens OX=9606 GN=HMGCL PE=1 SV=2	1	7	2	1	0	2	1	1	4	6	5	1	4	0	1	1	3	3	2	1	5	0	2	1	0	2	1	1	4	6	5	1	4	0	1	1	3	3	2	1	5	0	25.2	25.2	25.2
P39687;O43423	P39687	Acidic leucine-rich nuclear phosphoprotein 32 family member A	ANP32A	sp|P39687|AN32A_HUMAN Acidic leucine-rich nuclear phosphoprotein 32 family member A OS=Homo sapiens OX=9606 GN=ANP32A PE=1 SV=1	2	7	5	3	2	1	2	1	4	5	3	2	5	3	5	2	4	1	4	1	6	2	3	2	1	0	1	0	3	3	3	1	3	2	3	1	3	1	3	1	4	1	30.5	30.5	27.7
P42025	P42025	Beta-centractin	ACTR1B	sp|P42025|ACTY_HUMAN Beta-centractin OS=Homo sapiens OX=9606 GN=ACTR1B PE=1 SV=1	1	7	4	3	3	4	0	3	4	6	2	6	7	2	2	5	6	5	5	6	4	3	4	3	3	4	0	3	4	6	2	6	7	2	2	5	6	5	5	6	4	3	56.1	31.6	31.6
P42126	P42126	Enoyl-CoA delta isomerase 1, mitochondrial	ECI1	sp|P42126|ECI1_HUMAN Enoyl-CoA delta isomerase 1, mitochondrial OS=Homo sapiens OX=9606 GN=ECI1 PE=1 SV=1	1	7	1	1	1	3	1	2	4	6	4	4	4	2	1	2	6	4	4	3	2	3	1	1	1	3	1	2	4	6	4	4	4	2	1	2	6	4	4	3	2	3	28.1	28.1	28.1
P45381	P45381	Aspartoacylase	ASPA	sp|P45381|ACY2_HUMAN Aspartoacylase OS=Homo sapiens OX=9606 GN=ASPA PE=1 SV=1	1	7	4	4	1	4	0	1	3	5	3	5	7	2	3	4	3	1	3	1	2	2	4	4	1	4	0	1	3	5	3	5	7	2	3	4	3	1	3	1	2	2	31.6	31.6	31.6
P46109	P46109	Crk-like protein	CRKL	sp|P46109|CRKL_HUMAN Crk-like protein OS=Homo sapiens OX=9606 GN=CRKL PE=1 SV=1	1	7	3	3	4	5	1	2	3	5	3	4	5	2	5	3	4	4	2	1	1	2	3	3	4	5	1	2	3	5	3	4	5	2	5	3	4	4	2	1	1	2	35.6	35.6	35.6
P46778	P46778	60S ribosomal protein L21	RPL21	sp|P46778|RL21_HUMAN 60S ribosomal protein L21 OS=Homo sapiens OX=9606 GN=RPL21 PE=1 SV=2	1	7	4	2	2	3	1	2	2	5	3	3	4	3	4	2	3	2	4	2	4	2	4	2	2	3	1	2	2	5	3	3	4	3	4	2	3	2	4	2	4	2	32.5	32.5	32.5
P49407	P49407	Beta-arrestin-1	ARRB1	sp|P49407|ARRB1_HUMAN Beta-arrestin-1 OS=Homo sapiens OX=9606 GN=ARRB1 PE=1 SV=2	1	7	5	3	0	0	0	1	5	7	4	4	6	0	4	2	3	2	5	2	5	1	5	3	0	0	0	1	5	7	4	4	6	0	4	2	3	2	5	2	5	1	18.2	18.2	18.2
P53992	P53992	Protein transport protein Sec24C	SEC24C	sp|P53992|SC24C_HUMAN Protein transport protein Sec24C OS=Homo sapiens OX=9606 GN=SEC24C PE=1 SV=3	1	7	5	0	2	1	0	1	0	2	1	2	6	1	4	2	3	2	1	0	3	1	5	0	2	1	0	1	0	2	1	2	6	1	4	2	3	2	1	0	3	1	10.1	10.1	10.1
P53999	P53999	Activated RNA polymerase II transcriptional coactivator p15	SUB1	sp|P53999|TCP4_HUMAN Activated RNA polymerase II transcriptional coactivator p15 OS=Homo sapiens OX=9606 GN=SUB1 PE=1 SV=3	1	7	5	2	4	5	2	2	6	6	3	3	6	3	6	5	7	3	4	3	4	2	5	2	4	5	2	2	6	6	3	3	6	3	6	5	7	3	4	3	4	2	37.8	37.8	37.8
P54652	P54652	Heat shock-related 70 kDa protein 2	HSPA2	sp|P54652|HSP72_HUMAN Heat shock-related 70 kDa protein 2 OS=Homo sapiens OX=9606 GN=HSPA2 PE=1 SV=1	1	7	5	3	4	5	1	4	3	3	3	3	4	1	3	2	6	2	2	2	5	2	5	3	4	5	1	4	3	3	3	3	4	1	3	2	6	2	2	2	5	2	32.6	15	15
P55209	P55209	Nucleosome assembly protein 1-like 1	NAP1L1	sp|P55209|NP1L1_HUMAN Nucleosome assembly protein 1-like 1 OS=Homo sapiens OX=9606 GN=NAP1L1 PE=1 SV=1	1	7	6	2	3	5	2	3	6	5	4	5	6	3	7	6	5	6	6	3	4	3	6	2	3	5	2	3	6	5	4	5	6	3	7	6	5	6	6	3	4	3	25.8	23.3	23.3
P55735	P55735	Protein SEC13 homolog	SEC13	sp|P55735|SEC13_HUMAN Protein SEC13 homolog OS=Homo sapiens OX=9606 GN=SEC13 PE=1 SV=3	1	7	6	2	2	4	0	2	4	6	4	2	5	3	5	3	5	5	6	5	4	1	6	2	2	4	0	2	4	6	4	2	5	3	5	3	5	5	6	5	4	1	43.5	43.5	43.5
P61225;P10114	P61225;P10114	Ras-related protein Rap-2b; Ras-related protein Rap-2a	RAP2B;RAP2A	sp|P61225|RAP2B_HUMAN Ras-related protein Rap-2b OS=Homo sapiens OX=9606 GN=RAP2B PE=1 SV=1;sp|P10114|RAP2A_HUMAN Ras-related protein Rap-2a OS=Homo sapiens OX=9606 GN=RAP2A PE=1 SV=1	2	7	2	1	1	3	2	1	5	7	5	3	7	2	1	2	4	4	4	3	3	2	1	1	1	2	1	1	2	3	2	1	3	2	1	2	2	2	2	2	2	2	55.7	55.7	16.4
P61353	P61353	60S ribosomal protein L27	RPL27	sp|P61353|RL27_HUMAN 60S ribosomal protein L27 OS=Homo sapiens OX=9606 GN=RPL27 PE=1 SV=2	1	7	3	1	3	4	2	3	5	7	1	6	6	4	4	3	4	4	7	5	4	4	3	1	3	4	2	3	5	7	1	6	6	4	4	3	4	4	7	5	4	4	45.6	45.6	45.6
P62070	P62070	Ras-related protein R-Ras2	RRAS2	sp|P62070|RRAS2_HUMAN Ras-related protein R-Ras2 OS=Homo sapiens OX=9606 GN=RRAS2 PE=1 SV=1	1	7	4	1	0	2	0	0	5	5	3	1	7	0	4	1	4	2	6	2	3	2	4	1	0	2	0	0	5	5	3	1	7	0	4	1	4	2	6	2	3	2	50	34.3	34.3
P62851	P62851	40S ribosomal protein S25	RPS25	sp|P62851|RS25_HUMAN 40S ribosomal protein S25 OS=Homo sapiens OX=9606 GN=RPS25 PE=1 SV=1	1	7	5	4	4	4	3	3	4	6	3	5	5	4	4	4	4	4	4	5	6	3	5	4	4	4	3	3	4	6	3	5	5	4	4	4	4	4	4	5	6	3	37.6	37.6	37.6
P62979;A0A2R8Y422;P62987;P0CG47;P0CG48	P62979;A0A2R8Y422;P62987;P0CG47;P0CG48	Ubiquitin-40S ribosomal protein S27a; Ubiquitin carboxyl extension protein 80	RPS27A;RPS27AP5	sp|P62979|RS27A_HUMAN Ubiquitin-40S ribosomal protein S27a OS=Homo sapiens OX=9606 GN=RPS27A PE=1 SV=2;tr|A0A2R8Y422|A0A2R8Y422_HUMAN Ubiquitin carboxyl extension protein 80 OS=Homo sapiens OX=9606 GN=RPS27AP5 PE=3 SV=1;sp|P62987|RL40_HUMAN Ubiquitin-60S r	5	7	6	4	5	5	5	5	5	6	6	5	5	5	7	6	5	5	5	5	7	5	6	4	5	5	5	5	5	6	6	5	5	5	7	6	5	5	5	5	7	5	50.6	50.6	50.6
P83111	P83111	Serine beta-lactamase-like protein LACTB, mitochondrial	LACTB	sp|P83111|LACTB_HUMAN Serine beta-lactamase-like protein LACTB, mitochondrial OS=Homo sapiens OX=9606 GN=LACTB PE=1 SV=2	1	7	6	1	0	1	0	0	2	4	3	0	6	0	4	2	2	2	3	0	2	0	6	1	0	1	0	0	2	4	3	0	6	0	4	2	2	2	3	0	2	0	19.2	19.2	19.2
Q00688	Q00688	Peptidyl-prolyl cis-trans isomerase FKBP3	FKBP3	sp|Q00688|FKBP3_HUMAN Peptidyl-prolyl cis-trans isomerase FKBP3 OS=Homo sapiens OX=9606 GN=FKBP3 PE=1 SV=1	1	7	4	2	2	1	1	3	5	5	3	5	6	2	3	3	4	2	2	3	3	2	4	2	2	1	1	3	5	5	3	5	6	2	3	3	4	2	2	3	3	2	46.4	46.4	46.4
Q01105;P0DME0	Q01105;P0DME0	Protein SET; Protein SETSIP	SET;SETSIP	sp|Q01105|SET_HUMAN Protein SET OS=Homo sapiens OX=9606 GN=SET PE=1 SV=3;sp|P0DME0|SETLP_HUMAN Protein SETSIP OS=Homo sapiens OX=9606 GN=SETSIP PE=1 SV=1	2	7	3	2	2	2	1	3	3	4	2	2	4	3	6	4	2	2	3	2	4	3	3	2	2	2	1	3	3	4	2	2	4	3	6	4	2	2	3	2	4	3	31	31	31
Q01813	Q01813	ATP-dependent 6-phosphofructokinase, platelet type	PFKP	sp|Q01813|PFKAP_HUMAN ATP-dependent 6-phosphofructokinase, platelet type OS=Homo sapiens OX=9606 GN=PFKP PE=1 SV=2	1	7	4	4	4	2	3	3	4	2	0	2	4	2	4	5	4	5	4	3	0	1	4	4	4	2	3	3	4	2	0	2	4	2	4	5	4	5	4	3	0	1	19.9	14.2	14.2
Q02388;Q16478	Q02388	Collagen alpha-1(VII) chain	COL7A1	sp|Q02388|CO7A1_HUMAN Collagen alpha-1(VII) chain OS=Homo sapiens OX=9606 GN=COL7A1 PE=1 SV=2	2	7	2	5	5	4	5	6	6	4	3	4	4	5	2	4	3	3	4	5	3	3	2	5	5	4	5	6	6	4	3	4	4	5	2	4	3	3	4	5	3	3	2.5	2.5	2.5
Q12792	Q12792	Twinfilin-1	TWF1	sp|Q12792|TWF1_HUMAN Twinfilin-1 OS=Homo sapiens OX=9606 GN=TWF1 PE=1 SV=3	1	7	5	2	2	2	1	1	4	5	1	3	6	3	5	3	3	4	3	1	4	1	5	2	2	2	1	1	4	5	1	3	6	3	5	3	3	4	3	1	4	1	30	28	28
Q12931	Q12931	Heat shock protein 75 kDa, mitochondrial	TRAP1	sp|Q12931|TRAP1_HUMAN Heat shock protein 75 kDa, mitochondrial OS=Homo sapiens OX=9606 GN=TRAP1 PE=1 SV=3	1	7	3	1	2	1	0	0	5	3	1	1	6	0	4	1	7	3	4	2	3	0	3	1	2	1	0	0	5	3	1	1	6	0	4	1	7	3	4	2	3	0	14.3	14.3	14.3
Q13131;P54646	Q13131	5-AMP-activated protein kinase catalytic subunit alpha-1	PRKAA1	sp|Q13131|AAPK1_HUMAN 5-AMP-activated protein kinase catalytic subunit alpha-1 OS=Homo sapiens OX=9606 GN=PRKAA1 PE=1 SV=4	2	7	4	2	2	1	0	2	3	5	0	2	5	1	2	3	3	2	0	1	1	1	4	2	2	1	0	2	3	5	0	2	5	1	2	3	3	2	0	1	1	1	19.9	19.9	19.9
Q13884	Q13884	Beta-1-syntrophin	SNTB1	sp|Q13884|SNTB1_HUMAN Beta-1-syntrophin OS=Homo sapiens OX=9606 GN=SNTB1 PE=1 SV=3	1	7	2	0	0	1	0	0	1	6	2	0	2	0	3	3	2	1	3	1	4	1	2	0	0	1	0	0	1	6	2	0	2	0	3	3	2	1	3	1	4	1	21.7	21.7	21.7
Q14240	Q14240	Eukaryotic initiation factor 4A-II	EIF4A2	sp|Q14240|IF4A2_HUMAN Eukaryotic initiation factor 4A-II OS=Homo sapiens OX=9606 GN=EIF4A2 PE=1 SV=2	1	7	4	4	2	4	2	3	3	6	1	6	6	1	3	1	4	4	2	3	3	2	4	4	2	4	2	3	3	6	1	6	6	1	3	1	4	4	2	3	3	2	46.2	19.4	19.4
Q15369	Q15369	Elongin-C	ELOC	sp|Q15369|ELOC_HUMAN Elongin-C OS=Homo sapiens OX=9606 GN=ELOC PE=1 SV=1	1	7	4	1	0	2	0	0	4	6	5	2	3	0	4	1	5	2	5	1	4	1	4	1	0	2	0	0	4	6	5	2	3	0	4	1	5	2	5	1	4	1	66.1	66.1	66.1
Q16585	Q16585	Beta-sarcoglycan	SGCB	sp|Q16585|SGCB_HUMAN Beta-sarcoglycan OS=Homo sapiens OX=9606 GN=SGCB PE=1 SV=1	1	7	7	3	2	4	3	2	5	5	1	4	7	3	3	2	4	4	6	2	3	1	7	3	2	4	3	2	5	5	1	4	7	3	3	2	4	4	6	2	3	1	34	34	34
Q16629	Q16629	Serine/arginine-rich splicing factor 7	SRSF7	sp|Q16629|SRSF7_HUMAN Serine/arginine-rich splicing factor 7 OS=Homo sapiens OX=9606 GN=SRSF7 PE=1 SV=1	1	7	4	4	3	3	3	2	3	4	2	4	5	2	3	5	6	4	5	4	3	4	3	3	2	2	2	2	2	3	2	3	4	1	3	4	5	3	4	3	3	4	31.9	31.9	31.9
Q16666	Q16666	Gamma-interferon-inducible protein 16	IFI16	sp|Q16666|IF16_HUMAN Gamma-interferon-inducible protein 16 OS=Homo sapiens OX=9606 GN=IFI16 PE=1 SV=3	1	7	3	0	1	1	0	1	2	4	4	3	4	0	3	4	1	0	4	3	2	0	3	0	1	1	0	1	2	4	4	3	4	0	3	4	1	0	4	3	2	0	10.2	10.2	10.2
Q16798	Q16798	NADP-dependent malic enzyme, mitochondrial	ME3	sp|Q16798|MAON_HUMAN NADP-dependent malic enzyme, mitochondrial OS=Homo sapiens OX=9606 GN=ME3 PE=1 SV=2	1	7	3	0	3	4	0	1	6	6	4	1	5	1	3	0	4	1	5	2	2	2	3	0	3	4	0	1	6	6	4	1	5	1	3	0	4	1	5	2	2	2	21.4	21.4	21.4
Q3LXA3	Q3LXA3	Triokinase/FMN cyclase	TKFC	sp|Q3LXA3|TKFC_HUMAN Triokinase/FMN cyclase OS=Homo sapiens OX=9606 GN=TKFC PE=1 SV=2	1	7	2	3	1	2	1	3	2	5	2	4	0	0	0	1	3	3	3	4	5	4	2	3	1	2	1	3	2	5	2	4	0	0	0	1	3	3	3	4	5	4	22.4	22.4	22.4
Q53GQ0	Q53GQ0	Very-long-chain 3-oxoacyl-CoA reductase	HSD17B12	sp|Q53GQ0|DHB12_HUMAN Very-long-chain 3-oxoacyl-CoA reductase OS=Homo sapiens OX=9606 GN=HSD17B12 PE=1 SV=2	1	7	1	1	1	5	4	2	4	7	2	5	3	2	0	0	5	3	2	5	3	2	1	1	1	5	4	2	4	7	2	5	3	2	0	0	5	3	2	5	3	2	25.3	25.3	25.3
Q53SF7	Q53SF7	Cordon-bleu protein-like 1	COBLL1	sp|Q53SF7|COBL1_HUMAN Cordon-bleu protein-like 1 OS=Homo sapiens OX=9606 GN=COBLL1 PE=1 SV=3	1	7	3	0	1	1	0	1	2	3	2	0	4	0	1	1	1	0	4	1	0	0	3	0	1	1	0	1	2	3	2	0	4	0	1	1	1	0	4	1	0	0	9.2	9.2	9.2
Q5T013	Q5T013	Putative hydroxypyruvate isomerase	HYI	sp|Q5T013|HYI_HUMAN Putative hydroxypyruvate isomerase OS=Homo sapiens OX=9606 GN=HYI PE=1 SV=2	1	7	0	0	0	2	1	2	3	6	1	1	6	1	0	1	7	2	2	3	4	1	0	0	0	2	1	2	3	6	1	1	6	1	0	1	7	2	2	3	4	1	48.7	48.7	48.7
Q5T5P2	Q5T5P2	Sickle tail protein homolog	KIAA1217	sp|Q5T5P2|SKT_HUMAN Sickle tail protein homolog OS=Homo sapiens OX=9606 GN=KIAA1217 PE=1 SV=2	1	7	1	0	1	0	0	0	0	5	1	0	3	0	5	0	2	0	1	0	0	1	1	0	1	0	0	0	0	5	1	0	3	0	5	0	2	0	1	0	0	1	3.8	3.8	3.8
Q6UXI7	Q6UXI7	Vitrin	VIT	sp|Q6UXI7|VITRN_HUMAN Vitrin OS=Homo sapiens OX=9606 GN=VIT PE=2 SV=1	1	7	0	3	1	5	4	3	0	0	0	4	0	3	0	6	0	4	1	2	0	3	0	3	1	5	4	3	0	0	0	4	0	3	0	6	0	4	1	2	0	3	14	14	14
Q7L2H7	Q7L2H7	Eukaryotic translation initiation factor 3 subunit M	EIF3M	sp|Q7L2H7|EIF3M_HUMAN Eukaryotic translation initiation factor 3 subunit M OS=Homo sapiens OX=9606 GN=EIF3M PE=1 SV=1	1	7	0	0	1	3	1	3	4	4	2	3	5	1	1	2	3	4	4	4	2	1	0	0	1	3	1	3	4	4	2	3	5	1	1	2	3	4	4	4	2	1	27.8	27.8	27.8
Q7Z4W1	Q7Z4W1	L-xylulose reductase	DCXR	sp|Q7Z4W1|DCXR_HUMAN L-xylulose reductase OS=Homo sapiens OX=9606 GN=DCXR PE=1 SV=2	1	7	4	1	0	0	1	0	0	6	2	0	2	0	0	0	5	1	1	0	5	3	4	1	0	0	1	0	0	6	2	0	2	0	0	0	5	1	1	0	5	3	43.4	43.4	43.4
Q8IWA5	Q8IWA5	Choline transporter-like protein 2	SLC44A2	sp|Q8IWA5|CTL2_HUMAN Choline transporter-like protein 2 OS=Homo sapiens OX=9606 GN=SLC44A2 PE=1 SV=3	1	7	3	3	3	4	3	3	3	3	1	4	4	3	4	3	4	4	7	4	2	2	3	3	3	4	3	3	3	3	1	4	4	3	4	3	4	4	7	4	2	2	12.9	12.9	12.9
Q8N2S1	Q8N2S1	Latent-transforming growth factor beta-binding protein 4	LTBP4	sp|Q8N2S1|LTBP4_HUMAN Latent-transforming growth factor beta-binding protein 4 OS=Homo sapiens OX=9606 GN=LTBP4 PE=1 SV=2	1	7	2	1	0	2	0	1	0	1	1	2	2	2	2	2	0	2	4	0	0	0	2	1	0	2	0	1	0	1	1	2	2	2	2	2	0	2	4	0	0	0	6.8	6.8	6.8
Q8N335	Q8N335	Glycerol-3-phosphate dehydrogenase 1-like protein	GPD1L	sp|Q8N335|GPD1L_HUMAN Glycerol-3-phosphate dehydrogenase 1-like protein OS=Homo sapiens OX=9606 GN=GPD1L PE=1 SV=1	1	7	0	1	0	1	0	0	1	4	1	2	3	0	1	3	7	2	1	3	5	1	0	1	0	1	0	0	1	4	1	2	3	0	1	3	7	2	1	3	5	1	36.2	34.2	34.2
Q8N474	Q8N474	Secreted frizzled-related protein 1	SFRP1	sp|Q8N474|SFRP1_HUMAN Secreted frizzled-related protein 1 OS=Homo sapiens OX=9606 GN=SFRP1 PE=1 SV=1	1	7	3	5	5	7	1	6	4	5	2	5	5	5	4	4	3	5	3	4	4	5	3	5	5	7	1	6	4	5	2	5	5	5	4	4	3	5	3	4	4	5	33.4	33.4	33.4
Q8N766	Q8N766	ER membrane protein complex subunit 1	EMC1	sp|Q8N766|EMC1_HUMAN ER membrane protein complex subunit 1 OS=Homo sapiens OX=9606 GN=EMC1 PE=1 SV=1	1	7	5	0	1	0	0	0	3	2	0	0	3	1	2	1	2	2	6	0	1	0	5	0	1	0	0	0	3	2	0	0	3	1	2	1	2	2	6	0	1	0	13	13	13
Q8N8N7	Q8N8N7	Prostaglandin reductase 2	PTGR2	sp|Q8N8N7|PTGR2_HUMAN Prostaglandin reductase 2 OS=Homo sapiens OX=9606 GN=PTGR2 PE=1 SV=1	1	7	5	2	0	2	1	2	2	4	1	1	7	0	5	2	0	2	2	1	2	0	5	2	0	2	1	2	2	4	1	1	7	0	5	2	0	2	2	1	2	0	29.1	29.1	29.1
Q8NBJ5	Q8NBJ5	Procollagen galactosyltransferase 1	COLGALT1	sp|Q8NBJ5|GT251_HUMAN Procollagen galactosyltransferase 1 OS=Homo sapiens OX=9606 GN=COLGALT1 PE=1 SV=1	1	7	4	1	0	1	0	0	1	1	0	0	5	0	3	1	1	2	4	1	3	1	4	1	0	1	0	0	1	1	0	0	5	0	3	1	1	2	4	1	3	1	13.3	13.3	13.3
Q8NDH3	Q8NDH3	Probable aminopeptidase NPEPL1	NPEPL1	sp|Q8NDH3|PEPL1_HUMAN Probable aminopeptidase NPEPL1 OS=Homo sapiens OX=9606 GN=NPEPL1 PE=1 SV=3	1	7	5	1	1	3	0	1	1	5	2	0	5	2	0	1	2	1	4	1	5	2	5	1	1	3	0	1	1	5	2	0	5	2	0	1	2	1	4	1	5	2	17.6	17.6	17.6
Q8WWP7	Q8WWP7	GTPase IMAP family member 1	GIMAP1	sp|Q8WWP7|GIMA1_HUMAN GTPase IMAP family member 1 OS=Homo sapiens OX=9606 GN=GIMAP1 PE=1 SV=1	1	7	2	3	2	1	1	2	4	6	3	1	3	0	4	1	3	2	5	2	2	1	2	3	2	1	1	2	4	6	3	1	3	0	4	1	3	2	5	2	2	1	35	35	35
Q8WZ42	Q8WZ42	Titin	TTN	sp|Q8WZ42|TITIN_HUMAN Titin OS=Homo sapiens OX=9606 GN=TTN PE=1 SV=4	1	7	4	3	2	3	4	2	3	4	2	4	4	3	2	2	4	3	5	3	5	3	4	3	2	3	4	2	3	4	2	4	4	3	2	2	4	3	5	3	5	3	0.2	0.2	0.2
Q92947	Q92947	Glutaryl-CoA dehydrogenase, mitochondrial	GCDH	sp|Q92947|GCDH_HUMAN Glutaryl-CoA dehydrogenase, mitochondrial OS=Homo sapiens OX=9606 GN=GCDH PE=1 SV=1	1	7	3	0	2	1	1	3	5	6	4	4	6	2	5	2	7	5	5	2	6	0	3	0	2	1	1	3	5	6	4	4	6	2	5	2	7	5	5	2	6	0	25.3	25.3	25.3
Q969X5	Q969X5	Endoplasmic reticulum-Golgi intermediate compartment protein 1	ERGIC1	sp|Q969X5|ERGI1_HUMAN Endoplasmic reticulum-Golgi intermediate compartment protein 1 OS=Homo sapiens OX=9606 GN=ERGIC1 PE=1 SV=1	1	7	6	2	1	4	2	4	3	5	4	4	7	3	4	5	4	6	6	3	4	2	6	2	1	4	2	4	3	5	4	4	7	3	4	5	4	6	6	3	4	2	31.7	31.7	31.7
Q96CS3	Q96CS3	FAS-associated factor 2	FAF2	sp|Q96CS3|FAF2_HUMAN FAS-associated factor 2 OS=Homo sapiens OX=9606 GN=FAF2 PE=1 SV=2	1	7	4	1	1	2	1	0	4	4	1	1	2	1	3	2	3	2	4	1	2	0	4	1	1	2	1	0	4	4	1	1	2	1	3	2	3	2	4	1	2	0	21.6	21.6	21.6
Q96F85	Q96F85	CB1 cannabinoid receptor-interacting protein 1	CNRIP1	sp|Q96F85|CNRP1_HUMAN CB1 cannabinoid receptor-interacting protein 1 OS=Homo sapiens OX=9606 GN=CNRIP1 PE=1 SV=1	1	7	4	2	2	4	1	3	2	3	4	4	3	4	4	2	4	4	2	3	5	5	4	2	2	4	1	3	2	3	4	4	3	4	4	2	4	4	2	3	5	5	61	61	61
Q96GK7;Q6P2I3	Q96GK7;Q6P2I3	Fumarylacetoacetate hydrolase domain-containing protein 2A; Fumarylacetoacetate hydrolase domain-containing protein 2B	FAHD2A;FAHD2B	sp|Q96GK7|FAH2A_HUMAN Fumarylacetoacetate hydrolase domain-containing protein 2A OS=Homo sapiens OX=9606 GN=FAHD2A PE=1 SV=1;sp|Q6P2I3|FAH2B_HUMAN Fumarylacetoacetate hydrolase domain-containing protein 2B OS=Homo sapiens OX=9606 GN=FAHD2B PE=1 SV=1	2	7	0	0	0	1	1	1	2	6	3	3	6	0	0	0	6	1	2	2	4	0	0	0	0	1	1	1	2	6	3	3	6	0	0	0	6	1	2	2	4	0	33.4	33.4	33.4
Q96KP1	Q96KP1	Exocyst complex component 2	EXOC2	sp|Q96KP1|EXOC2_HUMAN Exocyst complex component 2 OS=Homo sapiens OX=9606 GN=EXOC2 PE=1 SV=1	1	7	4	1	1	1	0	1	2	3	2	0	5	1	2	1	2	1	1	1	1	0	4	1	1	1	0	1	2	3	2	0	5	1	2	1	2	1	1	1	1	0	8.7	8.7	8.7
Q96LJ7	Q96LJ7	Dehydrogenase/reductase SDR family member 1	DHRS1	sp|Q96LJ7|DHRS1_HUMAN Dehydrogenase/reductase SDR family member 1 OS=Homo sapiens OX=9606 GN=DHRS1 PE=1 SV=1	1	7	1	0	0	1	0	1	3	6	0	0	1	1	0	0	1	2	1	2	4	0	1	0	0	1	0	1	3	6	0	0	1	1	0	0	1	2	1	2	4	0	36.4	36.4	36.4
Q96TC7	Q96TC7	Regulator of microtubule dynamics protein 3	RMDN3	sp|Q96TC7|RMD3_HUMAN Regulator of microtubule dynamics protein 3 OS=Homo sapiens OX=9606 GN=RMDN3 PE=1 SV=2	1	7	4	0	1	1	0	0	4	5	1	0	5	0	4	0	3	0	5	0	4	0	4	0	1	1	0	0	4	5	1	0	5	0	4	0	3	0	5	0	4	0	23.6	23.6	23.6
Q99442	Q99442	Translocation protein SEC62	SEC62	sp|Q99442|SEC62_HUMAN Translocation protein SEC62 OS=Homo sapiens OX=9606 GN=SEC62 PE=1 SV=1	1	7	3	1	2	2	0	0	2	5	2	2	4	1	3	1	2	1	3	3	3	2	3	1	2	2	0	0	2	5	2	2	4	1	3	1	2	1	3	3	3	2	14	14	14
Q99653	Q99653	Calcineurin B homologous protein 1	CHP1	sp|Q99653|CHP1_HUMAN Calcineurin B homologous protein 1 OS=Homo sapiens OX=9606 GN=CHP1 PE=1 SV=3	1	7	0	0	0	1	0	0	0	4	0	1	1	0	0	1	7	1	1	1	1	0	0	0	0	1	0	0	0	4	0	1	1	0	0	1	7	1	1	1	1	0	36.9	36.9	36.9
Q9H0U4;Q92928	Q9H0U4;Q92928	Ras-related protein Rab-1B; Putative Ras-related protein Rab-1C	RAB1B;RAB1C	sp|Q9H0U4|RAB1B_HUMAN Ras-related protein Rab-1B OS=Homo sapiens OX=9606 GN=RAB1B PE=1 SV=1;sp|Q92928|RAB1C_HUMAN Putative Ras-related protein Rab-1C OS=Homo sapiens OX=9606 GN=RAB1C PE=5 SV=2	2	7	3	0	1	4	3	3	4	6	5	3	3	2	4	2	4	4	2	3	5	5	3	0	1	4	3	3	4	6	5	3	3	2	4	2	4	4	2	3	5	5	73.1	42.8	42.8
Q9H7C9	Q9H7C9	Mth938 domain-containing protein	AAMDC	sp|Q9H7C9|AAMDC_HUMAN Mth938 domain-containing protein OS=Homo sapiens OX=9606 GN=AAMDC PE=1 SV=1	1	7	4	0	0	1	0	0	1	6	2	2	0	1	1	0	0	0	0	0	6	3	4	0	0	1	0	0	1	6	2	2	0	1	1	0	0	0	0	0	6	3	45.9	45.9	45.9
Q9H8H3	Q9H8H3	Putative methyltransferase-like protein 7A	METTL7A	sp|Q9H8H3|MET7A_HUMAN Putative methyltransferase-like protein 7A OS=Homo sapiens OX=9606 GN=METTL7A PE=1 SV=1	1	7	6	5	4	4	5	5	6	6	7	6	5	4	4	5	4	5	5	5	7	6	6	5	4	4	5	5	6	6	7	6	5	4	4	5	4	5	5	5	7	6	33.2	33.2	33.2
Q9NVJ2	Q9NVJ2	ADP-ribosylation factor-like protein 8B	ARL8B	sp|Q9NVJ2|ARL8B_HUMAN ADP-ribosylation factor-like protein 8B OS=Homo sapiens OX=9606 GN=ARL8B PE=1 SV=1	1	7	4	3	1	5	1	3	5	7	6	5	5	1	1	4	4	5	6	2	5	4	1	1	0	2	0	1	1	2	2	1	1	0	1	1	1	1	2	1	1	1	45.7	45.7	13.4
Q9NX40	Q9NX40	OCIA domain-containing protein 1	OCIAD1	sp|Q9NX40|OCAD1_HUMAN OCIA domain-containing protein 1 OS=Homo sapiens OX=9606 GN=OCIAD1 PE=1 SV=1	1	7	4	2	1	2	0	0	1	6	2	1	5	1	4	1	4	3	3	1	2	2	4	2	1	2	0	0	1	6	2	1	5	1	4	1	4	3	3	1	2	2	42.9	42.9	42.9
Q9NZW5	Q9NZW5	Protein PALS2	PALS2	sp|Q9NZW5|PALS2_HUMAN Protein PALS2 OS=Homo sapiens OX=9606 GN=PALS2 PE=1 SV=2	1	7	4	1	1	1	0	0	1	3	1	1	6	0	3	1	1	0	2	1	1	2	4	1	1	1	0	0	1	3	1	1	6	0	3	1	1	0	2	1	1	2	16.1	16.1	16.1
Q9UBT2	Q9UBT2	SUMO-activating enzyme subunit 2	UBA2	sp|Q9UBT2|SAE2_HUMAN SUMO-activating enzyme subunit 2 OS=Homo sapiens OX=9606 GN=UBA2 PE=1 SV=2	1	7	2	2	0	2	0	1	2	4	2	1	5	2	4	1	2	2	3	2	4	1	2	2	0	2	0	1	2	4	2	1	5	2	4	1	2	2	3	2	4	1	16.9	16.9	16.9
Q9UBV2	Q9UBV2	Protein sel-1 homolog 1	SEL1L	sp|Q9UBV2|SE1L1_HUMAN Protein sel-1 homolog 1 OS=Homo sapiens OX=9606 GN=SEL1L PE=1 SV=3	1	7	4	1	1	2	0	0	2	3	3	2	4	1	2	1	3	2	3	2	0	0	4	1	1	2	0	0	2	3	3	2	4	1	2	1	3	2	3	2	0	0	12.8	12.8	12.8
Q9UD71	Q9UD71	Protein phosphatase 1 regulatory subunit 1B	PPP1R1B	sp|Q9UD71|PPR1B_HUMAN Protein phosphatase 1 regulatory subunit 1B OS=Homo sapiens OX=9606 GN=PPP1R1B PE=1 SV=2	1	7	5	0	0	0	0	0	0	4	3	0	6	0	5	0	5	0	3	0	0	0	5	0	0	0	0	0	0	4	3	0	6	0	5	0	5	0	3	0	0	0	60.8	60.8	60.8
Q9UFN0	Q9UFN0	Protein NipSnap homolog 3A	NIPSNAP3A	sp|Q9UFN0|NPS3A_HUMAN Protein NipSnap homolog 3A OS=Homo sapiens OX=9606 GN=NIPSNAP3A PE=1 SV=2	1	7	2	0	0	5	1	2	5	6	7	4	6	0	1	2	7	5	7	2	6	3	1	0	0	4	1	2	4	5	6	3	5	0	1	2	6	5	6	2	5	3	36.4	36.4	31.2
Q9UKM9	Q9UKM9	RNA-binding protein Raly	RALY	sp|Q9UKM9|RALY_HUMAN RNA-binding protein Raly OS=Homo sapiens OX=9606 GN=RALY PE=1 SV=1	1	7	2	0	2	2	1	2	3	3	2	5	4	2	4	2	2	2	5	1	2	1	2	0	2	2	1	2	3	3	2	5	4	2	4	2	2	2	5	1	2	1	32.7	32.7	32.7
Q9UKU9;Q8NI99;O95841	Q9UKU9	Angiopoietin-related protein 2	ANGPTL2	sp|Q9UKU9|ANGL2_HUMAN Angiopoietin-related protein 2 OS=Homo sapiens OX=9606 GN=ANGPTL2 PE=1 SV=1	3	7	2	1	0	1	0	0	4	2	1	0	1	0	6	2	3	1	4	2	1	0	2	1	0	1	0	0	4	2	1	0	1	0	6	2	3	1	4	2	1	0	20.3	20.3	20.3
Q9ULP9	Q9ULP9	TBC1 domain family member 24	TBC1D24	sp|Q9ULP9|TBC24_HUMAN TBC1 domain family member 24 OS=Homo sapiens OX=9606 GN=TBC1D24 PE=1 SV=2	1	7	5	0	1	0	0	1	3	5	2	1	4	1	3	0	4	0	3	1	2	0	5	0	1	0	0	1	3	5	2	1	4	1	3	0	4	0	3	1	2	0	19.7	19.7	19.7
Q9UMS0	Q9UMS0	NFU1 iron-sulfur cluster scaffold homolog, mitochondrial	NFU1	sp|Q9UMS0|NFU1_HUMAN NFU1 iron-sulfur cluster scaffold homolog, mitochondrial OS=Homo sapiens OX=9606 GN=NFU1 PE=1 SV=2	1	7	5	0	0	1	1	2	4	5	1	0	6	0	4	0	6	0	5	1	1	0	5	0	0	1	1	2	4	5	1	0	6	0	4	0	6	0	5	1	1	0	30.3	30.3	30.3
Q9UNS2	Q9UNS2	COP9 signalosome complex subunit 3	COPS3	sp|Q9UNS2|CSN3_HUMAN COP9 signalosome complex subunit 3 OS=Homo sapiens OX=9606 GN=COPS3 PE=1 SV=3	1	7	5	4	3	3	1	3	4	5	3	2	7	3	3	2	5	3	3	4	3	2	5	4	3	3	1	3	4	5	3	2	7	3	3	2	5	3	3	4	3	2	29.6	29.6	29.6
Q9Y285	Q9Y285	Phenylalanine--tRNA ligase alpha subunit	FARSA	sp|Q9Y285|SYFA_HUMAN Phenylalanine--tRNA ligase alpha subunit OS=Homo sapiens OX=9606 GN=FARSA PE=1 SV=3	1	7	3	3	4	5	0	3	3	3	4	3	6	2	3	3	4	3	4	5	4	3	3	3	4	5	0	3	3	3	4	3	6	2	3	3	4	3	4	5	4	3	29.9	29.9	29.9
Q9Y512	Q9Y512	Sorting and assembly machinery component 50 homolog	SAMM50	sp|Q9Y512|SAM50_HUMAN Sorting and assembly machinery component 50 homolog OS=Homo sapiens OX=9606 GN=SAMM50 PE=1 SV=3	1	7	6	2	1	3	1	2	5	6	5	4	7	2	5	1	6	7	6	2	4	1	6	2	1	3	1	2	5	6	5	4	7	2	5	1	6	7	6	2	4	1	21.1	21.1	21.1
CON__Q04695;Q04695;CON__Q9QWL7;CON__Q99PS0	CON__Q04695;Q04695;CON__Q9QWL7	Keratin, type I cytoskeletal 17	KRT17	;sp|Q04695|K1C17_HUMAN Keratin, type I cytoskeletal 17 OS=Homo sapiens OX=9606 GN=KRT17 PE=1 SV=2;	4	6	0	0	0	0	2	3	5	0	0	0	1	0	0	0	0	0	2	1	0	1	0	0	0	0	2	3	4	0	0	0	0	0	0	0	0	0	2	1	0	0	33.3	13.4	9
CON__Q14525;CON__Q9UE12;CON__Q15323;Q14525;Q15323;CON__Q6NTB9;CON__O76009;O76009;CON__Q497I4;CON__Q9D646;CON__A2A5Y0;CON__Q92764;CON__Q14532;CON__REFSEQ:XP_986630;Q14532;Q92764	CON__Q14525;CON__Q9UE12;CON__Q15323;Q14525;Q15323;CON__Q6NTB9;CON__O76009;O76009;CON__Q497I4	Keratin, type I cuticular Ha3-II; Keratin, type I cuticular Ha1; Keratin, type I cuticular Ha3-I	KRT33B;KRT31	;;;sp|Q14525|KT33B_HUMAN Keratin, type I cuticular Ha3-II OS=Homo sapiens OX=9606 GN=KRT33B PE=1 SV=3;sp|Q15323|K1H1_HUMAN Keratin, type I cuticular Ha1 OS=Homo sapiens OX=9606 GN=KRT31 PE=1 SV=3;;;sp|O76009|KT33A_HUMAN Keratin, type I cuticular Ha3-I OS=H	16	6	0	0	0	0	0	0	5	1	0	0	0	0	0	0	0	0	0	0	2	0	0	0	0	0	0	0	2	1	0	0	0	0	0	0	0	0	0	0	0	0	19.3	17.6	4.7
O00161	O00161	Synaptosomal-associated protein 23	SNAP23	sp|O00161|SNP23_HUMAN Synaptosomal-associated protein 23 OS=Homo sapiens OX=9606 GN=SNAP23 PE=1 SV=1	1	6	2	1	1	3	1	2	3	5	2	2	3	0	2	2	3	3	3	1	1	1	2	1	1	3	1	2	3	5	2	2	3	0	2	2	3	3	3	1	1	1	43.6	43.6	43.6
O00244	O00244	Copper transport protein ATOX1	ATOX1	sp|O00244|ATOX1_HUMAN Copper transport protein ATOX1 OS=Homo sapiens OX=9606 GN=ATOX1 PE=1 SV=1	1	6	3	0	0	0	0	0	3	6	3	2	5	1	1	1	0	1	1	0	5	2	3	0	0	0	0	0	3	6	3	2	5	1	1	1	0	1	1	0	5	2	88.2	88.2	88.2
O00625	O00625	Pirin	PIR	sp|O00625|PIR_HUMAN Pirin OS=Homo sapiens OX=9606 GN=PIR PE=1 SV=1	1	6	3	0	1	1	0	1	1	2	0	1	4	1	2	0	0	0	1	1	0	0	3	0	1	1	0	1	1	2	0	1	4	1	2	0	0	0	1	1	0	0	19.7	19.7	19.7
O14579	O14579	Coatomer subunit epsilon	COPE	sp|O14579|COPE_HUMAN Coatomer subunit epsilon OS=Homo sapiens OX=9606 GN=COPE PE=1 SV=3	1	6	3	1	1	1	0	2	2	5	0	2	5	1	1	1	4	2	3	2	3	2	3	1	1	1	0	2	2	5	0	2	5	1	1	1	4	2	3	2	3	2	33.8	33.8	33.8
[truncated: 1,308 more rows]
[truncated: 120 more columns]
