# Supplementary material for: Proteome Expression Signatures: Differences between Orbital and Subcutaneous Abdominal Adipose Tissues
Source: Life (Basel). 2024 Oct 15;14(10):1308. doi: 10.3390/life14101308 (PMC11509502; doi:10.3390/life14101308)
Supplement: Supplementary file 1 [file life-14-01308-s001.zip › life-3154073-supplementary/TableS2. Differential expression results.xlsx]

## Sheet: Differential Expression Anlz
Protein Details	Gene Name	Orbital samples count	Orbital samples proportion	Orbital samples mean	Orbital samples std	Orbital samples UNIQUE	Abdominal samples count	Abdominal samples proportion	Abdominal samples mean	Abdominal samples std	Abdominal samples UNIQUE	Proportion Direction	Fold Change	Log2 Fold Change	Fold Change Direction	Proportion STAT	Proportion Pvalue	BH-corrected Proportion Pvalue	Proportion Rank	StudentT STAT	StudentT Pvalue	BH-corrected StudentT Pvalue	StudentT Rank	WilcoxonSignedRank STAT	WilcoxonSignedRank Pvalue	BH-corrected WilcoxonSignedRank Pvalue	WilcoxonSignedRank Rank	Minimal Pvalue	Minimal Rank
Q09666;P48552 (gene AHNAK): Neuroblast differentiation-associated protein AHNAK	AHNAK	10	1	20358060000	1.11598e+10	FALSE	10	1	24806330000	1.21627e+10	FALSE	0	0.82068	-0.285108	-1	0	1	1	2077.5	-0.773072	0.459301	0.62741	2030	23	0.695312	0.811491	2344.5	0.459301	2030
Q15149;P58107 (gene PLEC): Plectin	PLEC	10	1	2.34371e+09	1.48894e+09	FALSE	10	1	5.02421e+09	3.06495e+09	FALSE	0	0.466484	-1.1001	-1	0	1	1	2077.5	-2.46183	0.0360505	0.360392	231	7	0.0371094	0.32481	268.5	0.0360505	231
Q13813 (gene SPTAN1): Spectrin alpha chain, non-erythrocytic 1	SPTAN1	10	1	15413140000	8.39684e+09	FALSE	10	1	20735110000	1.14199e+10	FALSE	0	0.743335	-0.427915	-1	0	1	1	2077.5	-1.15772	0.276779	0.495598	1547	19	0.431641	0.627985	1874.5	0.276779	1547
Q01082 (gene SPTBN1): Spectrin beta chain, non-erythrocytic 1	SPTBN1	10	1	1.26358e+10	7.16975e+09	FALSE	10	1	18896730000	1.10839e+10	FALSE	0	0.668678	-0.580617	-1	0	1	1	2077.5	-1.45173	0.180527	0.418942	1194	16	0.275391	0.501088	1477	0.180527	1194
P98160 (gene HSPG2): Basement membrane-specific heparan sulfate proteoglycan core protein	HSPG2	10	1	7.99191e+09	4.99199e+09	FALSE	10	1	27965250000	1.7295e+10	FALSE	0	0.28578	-1.80702	-1	0	1	1	2077.5	-3.97942	0.00320862	0.360392	4	1	0.00390625	0.32481	21	0.00320862	4
Q14204 (gene DYNC1H1): Cytoplasmic dynein 1 heavy chain 1	DYNC1H1	10	1	1.46582e+09	1.19391e+09	FALSE	10	1	2.49732e+09	1.80347e+09	FALSE	0	0.586958	-0.76867	-1	0	1	1	2077.5	-1.39119	0.197596	0.432249	1266	18	0.375	0.576427	1761	0.197596	1266
P35579;REV__Q9UKV3 (gene MYH9): Myosin-9	MYH9	10	1	8.36054e+09	6.68902e+09	FALSE	10	1	18880890000	1.00068e+10	FALSE	0	0.442804	-1.17526	-1	0	1	1	2077.5	-2.86877	0.0185138	0.360392	95	6	0.0273438	0.32481	202	0.0185138	95
P12111 (gene COL6A3): Collagen alpha-3(VI) chain	COL6A3	10	1	44353100000	2.13288e+10	FALSE	10	1	66977800000	2.60474e+10	FALSE	0	0.662206	-0.594648	-1	0	1	1	2077.5	-1.9284	0.0858928	0.360392	656	11	0.105469	0.341665	810.5	0.0858928	656
P04114;CON__ENSEMBL:ENSBTAP00000032840 (gene APOB): Apolipoprotein B-100	APOB	10	1	681213000	4.04983e+08	FALSE	10	1	2.57709e+09	2.78828e+09	FALSE	0	0.264334	-1.91957	-1	0	1	1	2077.5	-2.22714	0.0529433	0.360392	387	1	0.00390625	0.32481	21	0.00390625	21
Q9Y490 (gene TLN1): Talin-1	TLN1	10	1	7.42671e+09	6.76899e+09	FALSE	10	1	13949873000	6.74581e+09	FALSE	0	0.532385	-0.909457	-1	0	1	1	2077.5	-1.98332	0.078638	0.360392	596	12	0.130859	0.369149	938	0.078638	596
P02549 (gene SPTA1): Spectrin alpha chain, erythrocytic 1	SPTA1	10	1	5.19206e+08	4.87884e+08	FALSE	10	1	4.47192e+09	6.22095e+09	FALSE	0	0.116104	-3.10652	-1	0	1	1	2077.5	-1.93506	0.0849796	0.360392	646	1	0.00390625	0.32481	21	0.00390625	21
P21333 (gene FLNA): Filamin-A	FLNA	10	1	6.14901e+09	3.63554e+09	FALSE	10	1	9.66868e+09	4.05555e+09	FALSE	0	0.635972	-0.652965	-1	0	1	1	2077.5	-1.94522	0.0836065	0.360392	632	13	0.160156	0.387872	1099	0.0836065	632
P49327 (gene FASN): Fatty acid synthase	FASN	10	1	3919798400	1.06132e+10	FALSE	10	1	19882618100	2.10474e+10	FALSE	0	0.197147	-2.34266	-1	0	1	1	2077.5	-1.91628	0.0875771	0.360392	666	11	0.105469	0.341665	810.5	0.0875771	666
Q9Y4G6 (gene TLN2): Talin-2	TLN2	10	1	1.93787e+09	2.06686e+09	FALSE	10	1	5.11468e+09	3.23865e+09	FALSE	0	0.378883	-1.40017	-1	0	1	1	2077.5	-2.50128	0.0337906	0.360392	213	8	0.0488281	0.32481	373	0.0337906	213
P01024;O95568 (gene C3): Complement C3	C3	10	1	6.93558e+09	2.97283e+09	FALSE	10	1	1.05336e+10	7.71568e+09	FALSE	0	0.658424	-0.60291	-1	0	1	1	2077.5	-1.65881	0.131528	0.380822	956	15	0.232422	0.464676	1347.5	0.131528	956
P11277 (gene SPTB): Spectrin beta chain, erythrocytic	SPTB	10	1	5.17763e+08	5.19106e+08	FALSE	10	1	2.85645e+09	2.7068e+09	FALSE	0	0.181261	-2.46386	-1	0	1	1	2077.5	-2.80501	0.0205437	0.360392	109	0	0.00195312	0.32481	5	0.00195312	5
P02452 (gene COL1A1): Collagen alpha-1(I) chain	COL1A1	10	1	764859000000	2.0243e+11	FALSE	10	1	515027000000	2.74692e+11	FALSE	0	1.48509	0.570546	1	0	1	1	2077.5	2.17402	0.0577338	0.360392	422	8	0.0488281	0.32481	373	0.0488281	373
P35555 (gene FBN1): Fibrillin-1	FBN1	10	1	24203400000	1.53281e+10	FALSE	10	1	21213730000	1.2239e+10	FALSE	0	1.14093	0.190211	1	0	1	1	2077.5	0.44433	0.667296	0.782415	2365	23	0.695312	0.811491	2344.5	0.667296	2077.5
P22105;Q16473;REV__Q96CG3 (gene TNXB): Tenascin-X	TNXB	10	1	2.12872e+09	1.52341e+09	FALSE	10	1	1.38445e+09	6.4557e+08	FALSE	0	1.53759	0.620675	1	0	1	1	2077.5	1.24251	0.245448	0.466695	1458	17	0.322266	0.535115	1635	0.245448	1458
P02461 (gene COL3A1): Collagen alpha-1(III) chain	COL3A1	10	1	279483000000	7.70035e+10	FALSE	10	1	260554000000	8.58666e+10	FALSE	0	1.07265	0.101178	1	0	1	1	2077.5	0.615746	0.553313	0.697855	2198	15	0.232422	0.464676	1347.5	0.232422	1347.5
O75369 (gene FLNB): Filamin-B	FLNB	10	1	1.6601e+09	6.70561e+08	FALSE	10	1	1.42524e+09	6.89948e+08	FALSE	0	1.16479	0.22007	1	0	1	1	2077.5	0.74515	0.47519	0.638773	2062	22	0.625	0.761478	2241	0.47519	2062
CON__P02768-1;P02768 (gene ALB): Albumin	ALB	10	1	911986000000	3.26483e+11	FALSE	10	1	758396000000	1.77686e+11	FALSE	0	1.20252	0.26606	1	0	1	1	2077.5	1.65464	0.132384	0.380822	962	14	0.193359	0.423527	1226	0.132384	962
P08123 (gene COL1A2): Collagen alpha-2(I) chain	COL1A2	10	1	471853000000	1.3651e+11	FALSE	10	1	302347500000	1.72614e+11	FALSE	0	1.56063	0.64213	1	0	1	1	2077.5	2.44184	0.0372521	0.360392	242	9	0.0644531	0.32481	489.5	0.0372521	242
P18206 (gene VCL): Vinculin	VCL	10	1	6.41892e+09	6.82627e+09	FALSE	10	1	14311210000	8.09115e+09	FALSE	0	0.448524	-1.15674	-1	0	1	1	2077.5	-2.09393	0.0657627	0.360392	489	11	0.105469	0.341665	810.5	0.0657627	489
P55268;A4D0S4 (gene LAMB2): Laminin subunit beta-2	LAMB2	10	1	3.00658e+09	3.24143e+09	FALSE	10	1	1.05716e+10	7.34302e+09	FALSE	0	0.284402	-1.81399	-1	0	1	1	2077.5	-3.17915	0.0112001	0.360392	54	3	0.00976562	0.32481	71	0.00976562	54
O00159;Q8N1T3;O00160 (gene MYO1C): Unconventional myosin-Ic	MYO1C	10	1	5.45724e+09	5.67616e+09	FALSE	10	1	15511479000	1.03038e+10	FALSE	0	0.351819	-1.50709	-1	0	1	1	2077.5	-2.54122	0.0316472	0.360392	195	7	0.0371094	0.32481	268.5	0.0316472	195
P35749 (gene MYH11): Myosin-11	MYH11	10	1	1.18962e+09	7.95309e+08	FALSE	10	1	908787200	1.45114e+09	FALSE	0	1.30902	0.388486	1	0	1	1	2077.5	0.636844	0.540085	0.689845	2171	15	0.232422	0.464676	1347.5	0.232422	1347.5
P11047;Q9Y6N6 (gene LAMC1): Laminin subunit gamma-1	LAMC1	10	1	3.20747e+09	3.21105e+09	FALSE	10	1	9.94343e+09	6.87146e+09	FALSE	0	0.322572	-1.63231	-1	0	1	1	2077.5	-3.05486	0.0136849	0.360392	68	2	0.00585938	0.32481	39.5	0.00585938	39.5
P46939 (gene UTRN): Utrophin	UTRN	10	1	222975300	2.90392e+08	FALSE	10	1	7.81609e+08	5.46371e+08	FALSE	0	0.285277	-1.80956	-1	0	1	1	2077.5	-2.76599	0.0218966	0.360392	120	5	0.0195312	0.32481	142	0.0195312	120
Q9HBL0 (gene TNS1): Tensin-1	TNS1	10	1	2.37662e+09	2.84302e+09	FALSE	10	1	5.29463e+09	3.11469e+09	FALSE	0	0.448874	-1.15562	-1	0	1	1	2077.5	-2.07283	0.0680511	0.360392	503	11	0.105469	0.341665	810.5	0.0680511	503
Q96Q06 (gene PLIN4): Perilipin-4	PLIN4	10	1	1.2936e+10	2.32248e+10	FALSE	10	1	57100366000	3.79322e+10	FALSE	0	0.226549	-2.14211	-1	0	1	1	2077.5	-2.90096	0.017568	0.360392	91	6	0.0273438	0.32481	202	0.017568	91
Q00610 (gene CLTC): Clathrin heavy chain 1	CLTC	10	1	1.75493e+09	1.06652e+09	FALSE	10	1	3.12915e+09	1.8155e+09	FALSE	0	0.560834	-0.834355	-1	0	1	1	2077.5	-2.06761	0.0686294	0.360392	507	9	0.0644531	0.32481	489.5	0.0644531	489.5
Q07954 (gene LRP1): Prolow-density lipoprotein receptor-related protein 1	LRP1	10	1	615912000	3.02767e+08	FALSE	10	1	1.03465e+09	6.92137e+08	FALSE	0	0.595283	-0.748352	-1	0	1	1	2077.5	-1.94926	0.0830653	0.360392	629	14	0.193359	0.423527	1226	0.0830653	629
P0C0L5 (gene C4B_2): Complement C4-B	C4B_2	10	1	1.63626e+09	1.5718e+09	FALSE	10	1	3.9686e+09	3.91827e+09	FALSE	0	0.412303	-1.27822	-1	0	1	1	2077.5	-2.51069	0.0332729	0.360392	208	4	0.0136719	0.32481	105	0.0136719	105
P04275 (gene VWF): von Willebrand factor	VWF	10	1	8.85893e+08	8.63788e+08	FALSE	10	1	1.85289e+09	1.02243e+09	FALSE	0	0.478114	-1.06457	-1	0	1	1	2077.5	-2.63634	0.0270757	0.360392	158	7	0.0371094	0.32481	268.5	0.0270757	158
P07942 (gene LAMB1): Laminin subunit beta-1	LAMB1	10	1	8.86741e+08	9.66135e+08	FALSE	10	1	2.94755e+09	2.28972e+09	FALSE	0	0.30084	-1.73293	-1	0	1	1	2077.5	-2.70478	0.0242035	0.360392	134	10	0.0839844	0.32481	669.5	0.0242035	134
P08670;P14136;Q16352;P07197;P07196 (gene VIM): Vimentin	VIM	10	1	115618500000	7.27019e+10	FALSE	10	1	188556900000	7.62875e+10	FALSE	0	0.613176	-0.705628	-1	0	1	1	2077.5	-1.98462	0.0784741	0.360392	594	13	0.160156	0.387872	1099	0.0784741	594
Q16363 (gene LAMA4): Laminin subunit alpha-4	LAMA4	10	1	2.53323e+09	2.90288e+09	FALSE	10	1	9.73084e+09	6.73912e+09	FALSE	0	0.26033	-1.94159	-1	0	1	1	2077.5	-3.19179	0.0109749	0.360392	51	3	0.00976562	0.32481	71	0.00976562	51
P02545;REV__Q5VX52 (gene LMNA): Prelamin-A/C	LMNA	10	1	1.31326e+10	5.19223e+09	FALSE	10	1	14108170000	4.58818e+09	FALSE	0	0.930852	-0.103376	-1	0	1	1	2077.5	-0.456304	0.658983	0.776609	2353	25	0.845703	0.906157	2561	0.658983	2077.5
P02751 (gene FN1): Fibronectin	FN1	10	1	6.50186e+08	4.28608e+08	FALSE	10	1	2.76211e+09	2.73872e+09	FALSE	0	0.235395	-2.08685	-1	0	1	1	2077.5	-2.48432	0.0347443	0.360392	222	3	0.00976562	0.32481	71	0.00976562	71
P02787;CON__Q2HJF0 (gene TF): Serotransferrin	TF	10	1	48905400000	2.092e+10	FALSE	10	1	43613000000	2.42116e+10	FALSE	0	1.12135	0.165236	1	0	1	1	2077.5	0.637683	0.539563	0.689814	2169	22	0.625	0.761478	2241	0.539563	2077.5
Q05707 (gene COL14A1): Collagen alpha-1(XIV) chain	COL14A1	10	1	5.09844e+09	4.51422e+09	FALSE	10	1	1.16573e+09	1.20858e+09	FALSE	0	4.37359	2.12882	1	0	1	1	2077.5	2.42856	0.0380724	0.360392	252	4	0.0136719	0.32481	105	0.0136719	105
P16157 (gene ANK1): Ankyrin-1	ANK1	10	1	342585100	2.81439e+08	FALSE	10	1	2.08602e+09	2.01533e+09	FALSE	0	0.164229	-2.60622	-1	0	1	1	2077.5	-2.79221	0.0209779	0.360392	113	1	0.00390625	0.32481	21	0.00390625	21
P01023;P20742;CON__ENSEMBL:ENSBTAP00000024146;Q6Y2X3 (gene A2M): Alpha-2-macroglobulin	A2M	10	1	4.92324e+09	3.24459e+09	FALSE	10	1	1.08068e+10	1.09653e+10	FALSE	0	0.455567	-1.13426	-1	0	1	1	2077.5	-2.09244	0.0659221	0.360392	492	2	0.00585938	0.32481	39.5	0.00585938	39.5
P46940 (gene IQGAP1): Ras GTPase-activating-like protein IQGAP1	IQGAP1	10	1	1263476000	8.17976e+08	FALSE	10	1	1.68061e+09	9.87008e+08	FALSE	0	0.751795	-0.411588	-1	0	1	1	2077.5	-1.02835	0.330629	0.536535	1696	22	0.625	0.761478	2241	0.330629	1696
P08133 (gene ANXA6): Annexin A6	ANXA6	10	1	9.01206e+09	9.68031e+09	FALSE	10	1	17609810000	9.81525e+09	FALSE	0	0.511764	-0.966451	-1	0	1	1	2077.5	-1.85906	0.0959565	0.360392	732	10	0.0839844	0.32481	669.5	0.0839844	669.5
Q02952 (gene AKAP12): A-kinase anchor protein 12	AKAP12	10	1	3.08396e+09	1.41439e+09	FALSE	10	1	2.35618e+09	1.08291e+09	FALSE	0	1.30888	0.388335	1	0	1	1	2077.5	1.2194	0.253686	0.475011	1480	14	0.193359	0.423527	1226	0.193359	1226
Q9NZM1 (gene MYOF): Myoferlin	MYOF	10	1	202447800	1.77e+08	FALSE	10	1	5.81281e+08	5.80337e+08	FALSE	0	0.348279	-1.52169	-1	0	1	1	2077.5	-1.86782	0.0946266	0.360392	718	15	0.232422	0.464676	1347.5	0.0946266	718
O00763 (gene ACACB): Acetyl-CoA carboxylase 2	ACACB	10	1	359409600	8.22968e+08	FALSE	10	1	9.52475e+08	9.11693e+08	FALSE	0	0.377343	-1.40605	-1	0	1	1	2077.5	-1.31416	0.2213	0.44957	1365	12	0.130859	0.369149	938	0.130859	938
P12109 (gene COL6A1): Collagen alpha-1(VI) chain	COL6A1	10	1	19367000000	9.53564e+09	FALSE	10	1	26677100000	1.07754e+10	FALSE	0	0.725978	-0.462001	-1	0	1	1	2077.5	-1.58018	0.148524	0.391025	1052	16	0.275391	0.501088	1477	0.148524	1052
O43707 (gene ACTN4): Alpha-actinin-4	ACTN4	10	1	2.5962e+09	1.70247e+09	FALSE	10	1	5.65174e+09	3.19236e+09	FALSE	0	0.459363	-1.12229	-1	0	1	1	2077.5	-2.46048	0.0361301	0.360392	232	8	0.0488281	0.32481	373	0.0361301	232
P35580 (gene MYH10): Myosin-10	MYH10	10	1	7.887e+08	4.13968e+08	FALSE	10	1	1.0697e+09	5.04444e+08	FALSE	0	0.737307	-0.439662	-1	0	1	1	2077.5	-1.2669	0.236991	0.459563	1430	14	0.193359	0.423527	1226	0.193359	1226
O15230 (gene LAMA5): Laminin subunit alpha-5	LAMA5	10	1	4.90733e+08	3.90287e+08	FALSE	10	1	481441400	3.2963e+08	FALSE	0	1.0193	0.0275781	1	0	1	1	2077.5	0.107346	0.916869	0.948686	2680	26	0.921875	0.953154	2651	0.916869	2077.5
P11532;Q13474 (gene DMD): Dystrophin	DMD	10	1	196623070	2.57274e+08	FALSE	10	1	4.95194e+08	4.60329e+08	FALSE	0	0.397062	-1.33256	-1	0	1	1	2077.5	-1.55125	0.155255	0.397895	1081	15	0.232422	0.464676	1347.5	0.155255	1081
P06737 (gene PYGL): Glycogen phosphorylase, liver form	PYGL	10	1	1069460000	1.59202e+09	FALSE	10	1	3.63596e+09	2.89291e+09	FALSE	0	0.294134	-1.76545	-1	0	1	1	2077.5	-2.22911	0.0527735	0.360392	383	10	0.0839844	0.32481	669.5	0.0527735	383
P26038 (gene MSN): Moesin	MSN	10	1	2.60559e+09	1.59587e+09	FALSE	10	1	4.93143e+09	2.57862e+09	FALSE	0	0.528364	-0.920396	-1	0	1	1	2077.5	-2.23375	0.0523748	0.360392	377	10	0.0839844	0.32481	669.5	0.0523748	377
P27816 (gene MAP4): Microtubule-associated protein 4	MAP4	10	1	1.18042e+09	1.1157e+09	FALSE	10	1	2.17071e+09	1.37237e+09	FALSE	0	0.543793	-0.878871	-1	0	1	1	2077.5	-1.64187	0.135034	0.381418	981	15	0.232422	0.464676	1347.5	0.135034	981
	CON__P02769	10	1	6135926800	1.80819e+10	FALSE	10	1	94888400	8.65534e+07	FALSE	0	64.6647	6.01491	1	0	1	1	2077.5	1.00126	0.34286	0.536535	1733	24	0.769531	0.855275	2462.5	0.34286	1733
O60437 (gene PPL): Periplakin	PPL	10	1	307982100	3.60239e+08	FALSE	10	1	4.82084e+08	3.05982e+08	FALSE	0	0.638855	-0.646439	-1	0	1	1	2077.5	-1.05732	0.317919	0.533579	1651	16	0.275391	0.501088	1477	0.275391	1477
P11498 (gene PC): Pyruvate carboxylase, mitochondrial	PC	10	1	349847300	6.63241e+08	FALSE	10	1	2.06257e+09	1.36271e+09	FALSE	0	0.169617	-2.55965	-1	0	1	1	2077.5	-3.35709	0.00842807	0.360392	35	3	0.00976562	0.32481	71	0.00842807	35
P07355;A6NMY6 (gene ANXA2;ANXA2P2): Annexin A2; Putative annexin A2-like protein	ANXA2;ANXA2P2	10	1	56030300000	3.37262e+10	FALSE	10	1	85527560000	3.59868e+10	FALSE	0	0.655114	-0.610182	-1	0	1	1	2077.5	-1.99752	0.0768594	0.360392	580	11	0.105469	0.341665	810.5	0.0768594	580
P11586 (gene MTHFD1): C-1-tetrahydrofolate synthase, cytoplasmic	MTHFD1	10	1	4.54983e+08	5.68418e+08	FALSE	10	1	1.57379e+09	1.17743e+09	FALSE	0	0.2891	-1.79036	-1	0	1	1	2077.5	-2.46317	0.0359713	0.360392	230	7	0.0371094	0.32481	268.5	0.0359713	230
P55072 (gene VCP): Transitional endoplasmic reticulum ATPase	VCP	10	1	2.60171e+09	1.50446e+09	FALSE	10	1	4.34826e+09	2.21772e+09	FALSE	0	0.598334	-0.740978	-1	0	1	1	2077.5	-2.15336	0.0597094	0.360392	436	11	0.105469	0.341665	810.5	0.0597094	436
P12110 (gene COL6A2): Collagen alpha-2(VI) chain	COL6A2	10	1	14230380000	6.76478e+09	FALSE	10	1	17675520000	6.57521e+09	FALSE	0	0.80509	-0.312778	-1	0	1	1	2077.5	-1.16265	0.274871	0.495372	1538	18	0.375	0.576427	1761	0.274871	1538
P40939 (gene HADHA): Trifunctional enzyme subunit alpha, mitochondrial	HADHA	10	1	1.92014e+09	1.86374e+09	FALSE	10	1	5.58243e+09	3.77043e+09	FALSE	0	0.34396	-1.53969	-1	0	1	1	2077.5	-2.5819	0.0296044	0.360392	181	6	0.0273438	0.32481	202	0.0273438	181
Q9NZN4 (gene EHD2): EH domain-containing protein 2	EHD2	10	1	1.60742e+10	1.69833e+10	FALSE	10	1	40086947000	2.40257e+10	FALSE	0	0.400984	-1.31838	-1	0	1	1	2077.5	-2.4559	0.0364024	0.360392	236	9	0.0644531	0.32481	489.5	0.0364024	236
P02671;CON__P02672 (gene FGA): Fibrinogen alpha chain	FGA	10	1	3.84003e+09	3.70158e+09	FALSE	10	1	2.40958e+10	3.01198e+10	FALSE	0	0.159365	-2.64959	-1	0	1	1	2077.5	-2.22961	0.0527302	0.360392	381	3	0.00976562	0.32481	71	0.00976562	71
P00450 (gene CP): Ceruloplasmin	CP	10	1	3.57213e+09	1.98437e+09	FALSE	10	1	3.18418e+09	1.65691e+09	FALSE	0	1.12184	0.165861	1	0	1	1	2077.5	0.632118	0.543032	0.690746	2180	20	0.492188	0.677338	1981.5	0.492188	1981.5
Q14112 (gene NID2): Nidogen-2	NID2	10	1	1.81623e+09	2.0916e+09	FALSE	10	1	3.59301e+09	1.79295e+09	FALSE	0	0.505491	-0.984242	-1	0	1	1	2077.5	-2.8021	0.0206417	0.360392	110	6	0.0273438	0.32481	202	0.0206417	110
O43491 (gene EPB41L2): Band 4.1-like protein 2	EPB41L2	10	1	9.61342e+08	5.37445e+08	FALSE	10	1	1.21049e+09	9.71225e+08	FALSE	0	0.794173	-0.332475	-1	0	1	1	2077.5	-0.633198	0.542358	0.690746	2176	27	1	1	2740.5	0.542358	2077.5
O75891 (gene ALDH1L1): Cytosolic 10-formyltetrahydrofolate dehydrogenase	ALDH1L1	10	1	6.80729e+08	1.10871e+09	FALSE	10	1	1.3142e+09	1.36813e+09	FALSE	0	0.517979	-0.949035	-1	0	1	1	2077.5	-1.02532	0.331981	0.536535	1701	11	0.105469	0.341665	810.5	0.105469	810.5
P02675 (gene FGB): Fibrinogen beta chain	FGB	10	1	5.52806e+09	5.13315e+09	FALSE	10	1	2.62448e+10	3.19176e+10	FALSE	0	0.210634	-2.24719	-1	0	1	1	2077.5	-2.18532	0.0566808	0.360392	415	5	0.0195312	0.32481	142	0.0195312	142
P05997 (gene COL5A2): Collagen alpha-2(V) chain	COL5A2	10	1	8.81871e+09	3.80152e+09	FALSE	10	1	6.78586e+09	3.67843e+09	FALSE	0	1.29957	0.378036	1	0	1	1	2077.5	2.0903	0.0661508	0.360392	494	9	0.0644531	0.32481	489.5	0.0644531	489.5
P07900;Q14568;Q58FG1 (gene HSP90AA1): Heat shock protein HSP 90-alpha	HSP90AA1	10	1	1.61337e+09	9.34302e+08	FALSE	10	1	2.81804e+09	1.81241e+09	FALSE	0	0.572516	-0.804612	-1	0	1	1	2077.5	-1.69938	0.123467	0.37377	916	13	0.160156	0.387872	1099	0.123467	916
P08603;Q02985 (gene CFH): Complement factor H	CFH	10	1	1.40607e+09	7.01007e+08	FALSE	10	1	1.91399e+09	1.25497e+09	FALSE	0	0.734627	-0.444917	-1	0	1	1	2077.5	-1.55088	0.155344	0.397895	1082	16	0.275391	0.501088	1477	0.155344	1082
Q99715 (gene COL12A1): Collagen alpha-1(XII) chain	COL12A1	10	1	150954720	1.48633e+08	FALSE	10	1	197042100	1.38959e+08	FALSE	0	0.766104	-0.384388	-1	0	1	1	2077.5	-1.08972	0.304153	0.520307	1621	18	0.375	0.576427	1761	0.304153	1621
P04040 (gene CAT): Catalase	CAT	10	1	3.07276e+09	1.76582e+09	FALSE	10	1	8.27357e+09	4.63515e+09	FALSE	0	0.371395	-1.42897	-1	0	1	1	2077.5	-3.05262	0.0137346	0.360392	69	2	0.00585938	0.32481	39.5	0.00585938	39.5
P06396;REV__Q6TDU7 (gene GSN): Gelsolin	GSN	10	1	8.55197e+09	3.36455e+09	FALSE	10	1	5.74236e+09	1.97988e+09	FALSE	0	1.48928	0.574613	1	0	1	1	2077.5	2.29849	0.0471156	0.360392	331	6	0.0273438	0.32481	202	0.0273438	202
P14543 (gene NID1): Nidogen-1	NID1	10	1	2.58345e+09	2.66403e+09	FALSE	10	1	5.67873e+09	3.22715e+09	FALSE	0	0.454934	-1.13627	-1	0	1	1	2077.5	-2.37777	0.0413789	0.360392	282	8	0.0488281	0.32481	373	0.0413789	282
P14625;Q58FF3 (gene HSP90B1): Endoplasmin	HSP90B1	10	1	1.7369e+09	1.10088e+09	FALSE	10	1	3.14104e+09	1.797e+09	FALSE	0	0.55297	-0.854727	-1	0	1	1	2077.5	-2.05412	0.0701443	0.360392	519	11	0.105469	0.341665	810.5	0.0701443	519
P21399 (gene ACO1): Cytoplasmic aconitate hydratase	ACO1	10	1	1287411000	1.53998e+09	FALSE	10	1	3.08645e+09	1.94868e+09	FALSE	0	0.417118	-1.26147	-1	0	1	1	2077.5	-2.02563	0.0734512	0.360392	548	9	0.0644531	0.32481	489.5	0.0644531	489.5
Q14697 (gene GANAB): Neutral alpha-glucosidase AB	GANAB	10	1	1.31483e+09	8.51383e+08	FALSE	10	1	2.04104e+09	1.21214e+09	FALSE	0	0.644194	-0.634432	-1	0	1	1	2077.5	-1.49275	0.169704	0.411714	1143	18	0.375	0.576427	1761	0.169704	1143
CON__P35908v2;P35908 (gene KRT2): Keratin, type II cytoskeletal 2 epidermal	KRT2	10	1	3.43101e+09	1.20121e+09	FALSE	10	1	3.64524e+09	2.05732e+09	FALSE	0	0.94123	-0.0873805	-1	0	1	1	2077.5	-0.271725	0.791964	0.870783	2522	25	0.845703	0.906157	2561	0.791964	2077.5
Q05682;REV__Q13136;REV__O75334;Q7Z7B0 (gene CALD1): Caldesmon	CALD1	10	1	1.69128e+09	2.14099e+09	FALSE	10	1	2.31331e+09	2.0385e+09	FALSE	0	0.73111	-0.45184	-1	0	1	1	2077.5	-0.566218	0.585086	0.72237	2246	15	0.232422	0.464676	1347.5	0.232422	1347.5
O15061 (gene SYNM): Synemin	SYNM	10	1	521391200	3.44886e+08	FALSE	10	1	7.55085e+08	4.52166e+08	FALSE	0	0.690507	-0.534273	-1	0	1	1	2077.5	-1.04031	0.325334	0.536535	1675	20	0.492188	0.677338	1981.5	0.325334	1675
P29401;P51854 (gene TKT): Transketolase	TKT	10	1	3.77685e+09	6.3509e+09	FALSE	10	1	9.33927e+09	6.83927e+09	FALSE	0	0.404406	-1.30612	-1	0	1	1	2077.5	-1.75677	0.112836	0.362775	860	12	0.130859	0.369149	938	0.112836	860
Q05469 (gene LIPE): Hormone-sensitive lipase	LIPE	10	1	1.96109e+09	2.76683e+09	FALSE	10	1	5.39084e+09	3.42398e+09	FALSE	0	0.363781	-1.45886	-1	0	1	1	2077.5	-2.17988	0.0571857	0.360392	420	10	0.0839844	0.32481	669.5	0.0571857	420
Q15075 (gene EEA1): Early endosome antigen 1	EEA1	10	1	168849500	2.04418e+08	FALSE	10	1	3.69432e+08	3.34592e+08	FALSE	0	0.457052	-1.12957	-1	0	1	1	2077.5	-1.35725	0.207758	0.441466	1305	14	0.193359	0.423527	1226	0.193359	1226
Q9BSJ8 (gene ESYT1): Extended synaptotagmin-1	ESYT1	10	1	1.30379e+09	1.30183e+09	FALSE	10	1	3.09589e+09	1.81094e+09	FALSE	0	0.421136	-1.24764	-1	0	1	1	2077.5	-2.31753	0.0456698	0.360392	316	9	0.0644531	0.32481	489.5	0.0456698	316
P11142 (gene HSPA8): Heat shock cognate 71 kDa protein	HSPA8	10	1	2.1985e+09	1.48481e+09	FALSE	10	1	4.09823e+09	2.70075e+09	FALSE	0	0.53645	-0.898484	-1	0	1	1	2077.5	-1.74877	0.114265	0.363408	871	14	0.193359	0.423527	1226	0.114265	871
P23634;P20020;Q16720;Q01814 (gene ATP2B4): Plasma membrane calcium-transporting ATPase 4	ATP2B4	10	1	4.31437e+08	4.77102e+08	FALSE	10	1	9.48865e+08	6.1781e+08	FALSE	0	0.454687	-1.13705	-1	0	1	1	2077.5	-2.04463	0.0712296	0.360392	531	10	0.0839844	0.32481	669.5	0.0712296	531
P33121;Q9UKU0;REV__Q9P2K8 (gene ACSL1): Long-chain-fatty-acid--CoA ligase 1	ACSL1	10	1	2.3151e+09	3.54779e+09	FALSE	10	1	8422252200	5.46974e+09	FALSE	0	0.274878	-1.86313	-1	0	1	1	2077.5	-2.5701	0.0301829	0.360392	187	9	0.0644531	0.32481	489.5	0.0301829	187
Q02218;Q9ULD0 (gene OGDH): 2-oxoglutarate dehydrogenase, mitochondrial	OGDH	10	1	4.10225e+08	5.74901e+08	FALSE	10	1	1.47021e+09	1.02751e+09	FALSE	0	0.279026	-1.84153	-1	0	1	1	2077.5	-2.80815	0.0204388	0.360392	107	7	0.0371094	0.32481	268.5	0.0204388	107
P13639 (gene EEF2): Elongation factor 2	EEF2	10	1	1.24237e+09	7.99423e+08	FALSE	10	1	1.98937e+09	1.08862e+09	FALSE	0	0.624504	-0.679218	-1	0	1	1	2077.5	-1.57317	0.15013	0.392084	1061	13	0.160156	0.387872	1099	0.15013	1061
P14618 (gene PKM): Pyruvate kinase PKM	PKM	10	1	4.71575e+09	1.84914e+09	FALSE	10	1	4.40826e+09	2.18713e+09	FALSE	0	1.06975	0.0972779	1	0	1	1	2077.5	0.299804	0.771136	0.855002	2501	21	0.556641	0.731894	2074.5	0.556641	2074.5
P23141;Q9UKY3 (gene CES1): Liver carboxylesterase 1	CES1	10	1	4.39268e+09	7.29433e+09	FALSE	10	1	13750051000	1.12993e+10	FALSE	0	0.319466	-1.64626	-1	0	1	1	2077.5	-2.19896	0.0554347	0.360392	404	8	0.0488281	0.32481	373	0.0488281	373
P00747;CON__P06868;Q02325;Q15195 (gene PLG): Plasminogen	PLG	10	1	640097000	2.04365e+08	FALSE	10	1	9.87977e+08	5.99672e+08	FALSE	0	0.647887	-0.626187	-1	0	1	1	2077.5	-1.5598	0.153239	0.396023	1073	13	0.160156	0.387872	1099	0.153239	1073
P04264;CON__P04264;CON__H-INV:HIT000016045 (gene KRT1): Keratin, type II cytoskeletal 1	KRT1	10	1	6.99502e+09	2.9657e+09	FALSE	10	1	7.68429e+09	2.9842e+09	FALSE	0	0.910301	-0.135584	-1	0	1	1	2077.5	-0.738386	0.479091	0.642418	2068	23	0.695312	0.811491	2344.5	0.479091	2068
P10809 (gene HSPD1): 60 kDa heat shock protein, mitochondrial	HSPD1	10	1	9.10929e+08	9.23099e+08	FALSE	10	1	2.02107e+09	1.05268e+09	FALSE	0	0.450716	-1.14971	-1	0	1	1	2077.5	-2.33475	0.0444005	0.360392	307	8	0.0488281	0.32481	373	0.0444005	307
P11216 (gene PYGB): Glycogen phosphorylase, brain form	PYGB	10	1	299336600	3.77691e+08	FALSE	10	1	6.61428e+08	4.55333e+08	FALSE	0	0.452561	-1.14382	-1	0	1	1	2077.5	-1.74994	0.114054	0.363408	870	11	0.105469	0.341665	810.5	0.105469	810.5
P12814 (gene ACTN1): Alpha-actinin-1	ACTN1	10	1	1.37332e+09	1.36687e+09	FALSE	10	1	3.03754e+09	1.98066e+09	FALSE	0	0.452115	-1.14524	-1	0	1	1	2077.5	-2.12873	0.0621493	0.360392	457	8	0.0488281	0.32481	373	0.0488281	373
P22314 (gene UBA1): Ubiquitin-like modifier-activating enzyme 1	UBA1	10	1	1.34761e+09	7.34508e+08	FALSE	10	1	1.98611e+09	1.05574e+09	FALSE	0	0.678519	-0.559539	-1	0	1	1	2077.5	-1.89687	0.0903389	0.360392	682	11	0.105469	0.341665	810.5	0.0903389	682
Q12797 (gene ASPH): Aspartyl/asparaginyl beta-hydroxylase	ASPH	10	1	6.54959e+08	1.00115e+09	FALSE	10	1	2.53093e+09	1.66101e+09	FALSE	0	0.258782	-1.95019	-1	0	1	1	2077.5	-2.86621	0.0185913	0.360392	97	6	0.0273438	0.32481	202	0.0185913	97
Q14203 (gene DCTN1): Dynactin subunit 1	DCTN1	10	1	204112600	1.66428e+08	FALSE	10	1	329587500	2.52842e+08	FALSE	0	0.619297	-0.691296	-1	0	1	1	2077.5	-1.19988	0.260819	0.480305	1505	16	0.275391	0.501088	1477	0.260819	1477
Q16891 (gene IMMT): MICOS complex subunit MIC60	IMMT	10	1	236036800	3.72533e+08	FALSE	10	1	7.03809e+08	4.52295e+08	FALSE	0	0.33537	-1.57617	-1	0	1	1	2077.5	-2.28422	0.0482285	0.360392	343	9	0.0644531	0.32481	489.5	0.0482285	343
Q9BX66 (gene SORBS1): Sorbin and SH3 domain-containing protein 1	SORBS1	10	1	1.22501e+09	1.62291e+09	FALSE	10	1	3.46961e+09	2.04334e+09	FALSE	0	0.353067	-1.50199	-1	0	1	1	2077.5	-2.60764	0.0283803	0.360392	165	8	0.0488281	0.32481	373	0.0283803	165
P07237 (gene P4HB): Protein disulfide-isomerase	P4HB	10	1	1.60168e+09	1.50207e+09	FALSE	10	1	3.92316e+09	2.10001e+09	FALSE	0	0.408263	-1.29243	-1	0	1	1	2077.5	-2.64469	0.0267076	0.360392	155	8	0.0488281	0.32481	373	0.0267076	155
P11021 (gene HSPA5): Endoplasmic reticulum chaperone BiP	HSPA5	10	1	1.79983e+09	9.26361e+08	FALSE	10	1	3.48103e+09	1.70773e+09	FALSE	0	0.51704	-0.951652	-1	0	1	1	2077.5	-2.41669	0.0388206	0.360392	265	8	0.0488281	0.32481	373	0.0388206	265
P05091 (gene ALDH2): Aldehyde dehydrogenase, mitochondrial	ALDH2	10	1	5.42348e+09	4.6901e+09	FALSE	10	1	13080094000	7.39196e+09	FALSE	0	0.414636	-1.27008	-1	0	1	1	2077.5	-2.37775	0.0413799	0.360392	283	7	0.0371094	0.32481	268.5	0.0371094	268.5
P36871 (gene PGM1): Phosphoglucomutase-1	PGM1	10	1	1.22884e+09	1.22106e+09	FALSE	10	1	2.66878e+09	1.90823e+09	FALSE	0	0.46045	-1.11888	-1	0	1	1	2077.5	-1.78898	0.107243	0.361999	818	10	0.0839844	0.32481	669.5	0.0839844	669.5
Q16851 (gene UGP2): UTP--glucose-1-phosphate uridylyltransferase	UGP2	10	1	1.21511e+09	1.67599e+09	FALSE	10	1	3.92406e+09	2.67952e+09	FALSE	0	0.309656	-1.69126	-1	0	1	1	2077.5	-2.44301	0.0371807	0.360392	241	8	0.0488281	0.32481	373	0.0371807	241
O43301 (gene HSPA12A): Heat shock 70 kDa protein 12A	HSPA12A	10	1	4.09809e+08	5.3907e+08	FALSE	10	1	1.1331e+09	9.14203e+08	FALSE	0	0.361669	-1.46726	-1	0	1	1	2077.5	-1.97915	0.0791677	0.360392	603	8	0.0488281	0.32481	373	0.0488281	373
P30101 (gene PDIA3): Protein disulfide-isomerase A3	PDIA3	10	1	3.114e+09	1.26753e+09	FALSE	10	1	3.69412e+09	1.46774e+09	FALSE	0	0.842961	-0.246461	-1	0	1	1	2077.5	-1.04616	0.322768	0.536535	1666	19	0.431641	0.627985	1874.5	0.322768	1666
Q15063;CON__Q2KJC7 (gene POSTN): Periostin OS=Homo sapiens OX=9606 GN=	POSTN	10	1	830600200	1.33809e+09	FALSE	10	1	3.74144e+09	2.23462e+09	FALSE	0	0.222	-2.17137	-1	0	1	1	2077.5	-3.77731	0.00436705	0.360392	12	4	0.0136719	0.32481	105	0.00436705	12
Q6UVK1 (gene CSPG4): Chondroitin sulfate proteoglycan 4	CSPG4	5	0.5	51192680	1.39313e+08	FALSE	10	1	299444170	2.11014e+08	FALSE	-1	0.170959	-2.54828	-1	-2.58199	0.00982327	0.412726	59.5	-3.08206	0.0130963	0.360392	64	3	0.00976562	0.32481	71	0.00976562	59.5
Q8WUM4 (gene PDCD6IP): Programmed cell death 6-interacting protein	PDCD6IP	10	1	341689000	2.1897e+08	FALSE	10	1	6.87857e+08	5.06615e+08	FALSE	0	0.496744	-1.00942	-1	0	1	1	2077.5	-1.71479	0.120526	0.37218	898	16	0.275391	0.501088	1477	0.120526	898
Q99798 (gene ACO2): Aconitate hydratase, mitochondrial	ACO2	10	1	790992000	1.18463e+09	FALSE	10	1	2.73157e+09	1.80697e+09	FALSE	0	0.289574	-1.78799	-1	0	1	1	2077.5	-2.60256	0.0286177	0.360392	168	7	0.0371094	0.32481	268.5	0.0286177	168
	CON__Q3SX28	10	1	2.95726e+09	9.73705e+08	FALSE	10	1	3.51184e+09	2.12302e+09	FALSE	0	0.842083	-0.247966	-1	0	1	1	2077.5	-0.65183	0.530802	0.68356	2153	23	0.695312	0.811491	2344.5	0.530802	2077.5
O60240 (gene PLIN1): Perilipin-1	PLIN1	10	1	17687090000	2.09572e+10	FALSE	10	1	41458520000	2.10394e+10	FALSE	0	0.426621	-1.22897	-1	0	1	1	2077.5	-2.42689	0.0381767	0.360392	255	10	0.0839844	0.32481	669.5	0.0381767	255
P06727 (gene APOA4): Apolipoprotein A-IV	APOA4	10	1	1.29711e+09	7.85032e+08	FALSE	10	1	2.02487e+09	1.01573e+09	FALSE	0	0.640592	-0.642522	-1	0	1	1	2077.5	-1.70703	0.121998	0.37377	903	13	0.160156	0.387872	1099	0.121998	903
P08758 (gene ANXA5): Annexin A5	ANXA5	10	1	9.69545e+09	7.31897e+09	FALSE	10	1	17947880000	1.17807e+10	FALSE	0	0.5402	-0.888434	-1	0	1	1	2077.5	-1.60451	0.143065	0.38856	1021	12	0.130859	0.369149	938	0.130859	938
Q03252 (gene LMNB2): Lamin-B2	LMNB2	10	1	7.42294e+08	3.40136e+08	FALSE	10	1	608604000	2.76828e+08	FALSE	0	1.21967	0.286487	1	0	1	1	2077.5	1.08107	0.30778	0.52344	1630	18	0.375	0.576427	1761	0.30778	1630
Q7Z406 (gene MYH14): Myosin-14	MYH14	9	0.9	75552680	1.62466e+08	FALSE	10	1	298910900	2.20231e+08	FALSE	-1	0.25276	-1.98416	-1	-1.02598	0.304902	0.941529	773.5	-2.27849	0.0486829	0.360392	347	9	0.0644531	0.32481	489.5	0.0486829	347
Q96AC1;Q9BQL6 (gene FERMT2): Fermitin family homolog 2	FERMT2	10	1	8.94389e+08	9.98905e+08	FALSE	10	1	2.34988e+09	1.65007e+09	FALSE	0	0.380611	-1.39361	-1	0	1	1	2077.5	-2.20885	0.0545472	0.360392	395	10	0.0839844	0.32481	669.5	0.0545472	395
P13645;CON__P13645;CON__P02535-1;Q7Z3Y7;CON__Q7Z3Y7;Q2M2I5;CON__Q2M2I5;CON__Q148H6;CON__P05784;Q7Z3Z0;Q99456;CON__Q7Z3Z0;CON__Q99456;CON__O76014;CON__A2AB72;CON__Q7Z3Y9;CON__O76013;O76013;O76014;Q7Z3Y9 (gene KRT10): Keratin, type I cytoskeletal 10	KRT10	10	1	5.00944e+09	1.8799e+09	FALSE	10	1	4.44667e+09	2.03035e+09	FALSE	0	1.12656	0.171924	1	0	1	1	2077.5	0.724587	0.487114	0.649095	2081	20	0.492188	0.677338	1981.5	0.487114	1981.5
O75874 (gene IDH1): Isocitrate dehydrogenase [NADP] cytoplasmic	IDH1	10	1	1.36024e+09	1.47074e+09	FALSE	10	1	2.75077e+09	1.93983e+09	FALSE	0	0.494496	-1.01597	-1	0	1	1	2077.5	-1.5728	0.150215	0.392084	1062	12	0.130859	0.369149	938	0.130859	938
P00558 (gene PGK1): Phosphoglycerate kinase 1	PGK1	10	1	2.97198e+09	2.08428e+09	FALSE	10	1	4.11065e+09	2.14242e+09	FALSE	0	0.722995	-0.467943	-1	0	1	1	2077.5	-1.12741	0.288729	0.506738	1580	16	0.275391	0.501088	1477	0.275391	1477
P02647;CON__P15497 (gene APOA1): Apolipoprotein A-I	APOA1	10	1	20496420000	1.2298e+10	FALSE	10	1	28454700000	1.16302e+10	FALSE	0	0.720318	-0.473295	-1	0	1	1	2077.5	-1.62571	0.138457	0.385016	997	13	0.160156	0.387872	1099	0.138457	997
P04075 (gene ALDOA): Fructose-bisphosphate aldolase A	ALDOA	10	1	3.75183e+09	3.6405e+09	FALSE	10	1	7.42682e+09	4.06335e+09	FALSE	0	0.505173	-0.98515	-1	0	1	1	2077.5	-1.81429	0.103032	0.361999	788	11	0.105469	0.341665	810.5	0.103032	788
P25705 (gene ATP5F1A): ATP synthase subunit alpha, mitochondrial	ATP5F1A	10	1	2.23983e+09	2.1992e+09	FALSE	10	1	4.6296e+09	3.13275e+09	FALSE	0	0.483806	-1.0475	-1	0	1	1	2077.5	-1.91747	0.0874105	0.360392	663	11	0.105469	0.341665	810.5	0.0874105	663
P49748 (gene ACADVL): Very long-chain specific acyl-CoA dehydrogenase, mitochondrial	ACADVL	10	1	7.44449e+08	7.86795e+08	FALSE	10	1	2.15272e+09	1.44256e+09	FALSE	0	0.345817	-1.53192	-1	0	1	1	2077.5	-2.44796	0.03688	0.360392	239	7	0.0371094	0.32481	268.5	0.03688	239
Q9C0C2 (gene TNKS1BP1): 182 kDa tankyrase-1-binding protein	TNKS1BP1	10	1	164591800	1.39096e+08	FALSE	10	1	273190400	1.87829e+08	FALSE	0	0.60248	-0.731014	-1	0	1	1	2077.5	-1.26168	0.23878	0.460958	1436	17	0.322266	0.535115	1635	0.23878	1436
P00488 (gene F13A1): Coagulation factor XIII A chain	F13A1	10	1	2.0637e+09	8.54316e+08	FALSE	10	1	1.99531e+09	1.24951e+09	FALSE	0	1.03428	0.0486204	1	0	1	1	2077.5	0.126994	0.901737	0.93969	2661	24	0.769531	0.855275	2462.5	0.769531	2077.5
P01009;P20848 (gene SERPINA1): Alpha-1-antitrypsin	SERPINA1	10	1	18451960000	8.6417e+09	FALSE	10	1	16568010000	9.17558e+09	FALSE	0	1.11371	0.155374	1	0	1	1	2077.5	0.665102	0.522662	0.677579	2139	19	0.431641	0.627985	1874.5	0.431641	1874.5
P0DMV9;P0DMV8 (gene HSPA1B;HSPA1A): Heat shock 70 kDa protein 1B; Heat shock 70 kDa protein 1A	HSPA1B;HSPA1A	10	1	2.95934e+09	1.14406e+09	FALSE	10	1	2.67872e+09	1.0022e+09	FALSE	0	1.10476	0.143732	1	0	1	1	2077.5	0.632725	0.542653	0.690746	2178	19	0.431641	0.627985	1874.5	0.431641	1874.5
P38646 (gene HSPA9): Stress-70 protein, mitochondrial	HSPA9	10	1	4.07853e+08	3.9953e+08	FALSE	10	1	1.28879e+09	7.67615e+08	FALSE	0	0.316463	-1.65989	-1	0	1	1	2077.5	-3.07054	0.0133424	0.360392	67	6	0.0273438	0.32481	202	0.0133424	67
P43121 (gene MCAM): Cell surface glycoprotein MUC18	MCAM	10	1	5.94824e+08	4.43483e+08	FALSE	10	1	3.8613e+09	2.98557e+09	FALSE	0	0.154047	-2.69855	-1	0	1	1	2077.5	-3.38411	0.00807418	0.360392	30	1	0.00390625	0.32481	21	0.00390625	21
Q01518 (gene CAP1): Adenylyl cyclase-associated protein 1	CAP1	10	1	1.27055e+09	8.64271e+08	FALSE	10	1	1.71215e+09	1.06619e+09	FALSE	0	0.742076	-0.430361	-1	0	1	1	2077.5	-0.920775	0.381186	0.567076	1864	22	0.625	0.761478	2241	0.381186	1864
Q13228 (gene SELENBP1): Methanethiol oxidase	SELENBP1	10	1	2.64772e+09	1.62888e+09	FALSE	10	1	4.48011e+09	2.67175e+09	FALSE	0	0.590993	-0.758786	-1	0	1	1	2077.5	-2.13956	0.0610648	0.360392	448	9	0.0644531	0.32481	489.5	0.0610648	448
Q16853;O75106 (gene AOC3): Membrane primary amine oxidase	AOC3	10	1	18370620000	1.37769e+10	FALSE	10	1	38577270000	2.52509e+10	FALSE	0	0.476203	-1.07035	-1	0	1	1	2077.5	-2.02202	0.0738812	0.360392	554	10	0.0839844	0.32481	669.5	0.0738812	554
Q7KZF4 (gene SND1): Staphylococcal nuclease domain-containing protein 1	SND1	10	1	215029500	2.48388e+08	FALSE	10	1	6.12741e+08	4.67193e+08	FALSE	0	0.350931	-1.51074	-1	0	1	1	2077.5	-2.35441	0.0429932	0.360392	295	7	0.0371094	0.32481	268.5	0.0371094	268.5
Q9NYU2 (gene UGGT1): UDP-glucose:glycoprotein glucosyltransferase 1	UGGT1	10	1	182722700	1.65484e+08	FALSE	10	1	383728200	2.67392e+08	FALSE	0	0.476177	-1.07043	-1	0	1	1	2077.5	-2.05721	0.0697944	0.360392	516	10	0.0839844	0.32481	669.5	0.0697944	516
Q9P2E9 (gene RRBP1): Ribosome-binding protein 1	RRBP1	10	1	93612600	7.09271e+07	FALSE	10	1	225133530	1.47929e+08	FALSE	0	0.415809	-1.26601	-1	0	1	1	2077.5	-2.34583	0.0436017	0.360392	298	10	0.0839844	0.32481	669.5	0.0436017	298
P00751 (gene CFB): Complement factor B	CFB	10	1	1.05008e+09	4.19627e+08	FALSE	10	1	1.00526e+09	5.54733e+08	FALSE	0	1.04459	0.0629317	1	0	1	1	2077.5	0.212068	0.836778	0.900584	2575	25	0.845703	0.906157	2561	0.836778	2077.5
P04083 (gene ANXA1): Annexin A1	ANXA1	10	1	9.67874e+09	9.26891e+09	FALSE	10	1	18521130000	1.07258e+10	FALSE	0	0.522578	-0.936281	-1	0	1	1	2077.5	-1.76872	0.110731	0.362229	844	11	0.105469	0.341665	810.5	0.105469	810.5
P06733 (gene ENO1): Alpha-enolase	ENO1	10	1	4.21802e+09	3.70561e+09	FALSE	10	1	8.84808e+09	5.41274e+09	FALSE	0	0.476716	-1.0688	-1	0	1	1	2077.5	-1.97885	0.0792064	0.360392	604	8	0.0488281	0.32481	373	0.0488281	373
P06744 (gene GPI): Glucose-6-phosphate isomerase	GPI	10	1	1.66204e+09	1.29496e+09	FALSE	10	1	5.07172e+09	3.84879e+09	FALSE	0	0.327707	-1.60952	-1	0	1	1	2077.5	-2.52596	0.03245	0.360392	199	8	0.0488281	0.32481	373	0.03245	199
P07099 (gene EPHX1): Epoxide hydrolase 1	EPHX1	10	1	3.56734e+09	3.45821e+09	FALSE	10	1	5.50775e+09	3.95522e+09	FALSE	0	0.647695	-0.626614	-1	0	1	1	2077.5	-1.10248	0.298862	0.515723	1606	15	0.232422	0.464676	1347.5	0.232422	1347.5
P42704 (gene LRPPRC): Leucine-rich PPR motif-containing protein, mitochondrial	LRPPRC	10	1	61015770	9.1086e+07	FALSE	9	0.9	285410900	2.18904e+08	FALSE	1	0.213782	-2.22579	-1	1.02598	0.304902	0.941529	773.5	-2.68596	0.024961	0.360392	140	7	0.0371094	0.32481	268.5	0.024961	140
P50395 (gene GDI2): Rab GDP dissociation inhibitor beta	GDI2	10	1	1.02117e+09	6.96147e+08	FALSE	10	1	1.9534e+09	1.18179e+09	FALSE	0	0.522763	-0.935771	-1	0	1	1	2077.5	-1.86031	0.0957654	0.360392	731	9	0.0644531	0.32481	489.5	0.0644531	489.5
Q13423 (gene NNT): NAD(P) transhydrogenase, mitochondrial	NNT	10	1	174778520	3.81449e+08	FALSE	10	1	7.78419e+08	6.4175e+08	FALSE	0	0.22453	-2.15502	-1	0	1	1	2077.5	-2.42258	0.0384475	0.360392	258	9	0.0644531	0.32481	489.5	0.0384475	258
P02788 (gene LTF): Lactotransferrin	LTF	10	1	99325200	1.37439e+08	FALSE	10	1	588993600	8.41665e+08	FALSE	0	0.168635	-2.56802	-1	0	1	1	2077.5	-2.02109	0.0739913	0.360392	555	6	0.0273438	0.32481	202	0.0273438	202
P07814 (gene EPRS1): Bifunctional glutamate/proline--tRNA ligase	EPRS1	10	1	114869890	1.34417e+08	FALSE	10	1	236740600	1.65702e+08	FALSE	0	0.485214	-1.04331	-1	0	1	1	2077.5	-1.70127	0.123103	0.37377	912	13	0.160156	0.387872	1099	0.123103	912
P17661 (gene DES): Desmin	DES	9	0.9	140159160	2.16875e+08	FALSE	6	0.6	522331750	1.53976e+09	FALSE	1	0.268334	-1.8979	-1	1.54919	0.121335	0.889696	314.5	-0.76211	0.465497	0.632729	2038	17	0.322266	0.535115	1635	0.121335	314.5
P46821 (gene MAP1B): Microtubule-associated protein 1B	MAP1B	10	1	213767100	2.31062e+08	FALSE	10	1	222190800	1.36041e+08	FALSE	0	0.962088	-0.0557593	-1	0	1	1	2077.5	-0.0898439	0.930379	0.955323	2699	20	0.492188	0.677338	1981.5	0.492188	1981.5
P55084 (gene HADHB): Trifunctional enzyme subunit beta, mitochondrial	HADHB	10	1	9.88876e+08	1.06954e+09	FALSE	10	1	2.29707e+09	1.78975e+09	FALSE	0	0.430495	-1.21593	-1	0	1	1	2077.5	-1.80429	0.104678	0.361999	800	14	0.193359	0.423527	1226	0.104678	800
Q13683 (gene ITGA7): Integrin alpha-7	ITGA7	10	1	3.72218e+08	4.15543e+08	FALSE	10	1	7.7828e+08	4.5221e+08	FALSE	0	0.478257	-1.06414	-1	0	1	1	2077.5	-1.94267	0.0839485	0.360392	636	11	0.105469	0.341665	810.5	0.0839485	636
Q9NZ08 (gene ERAP1): Endoplasmic reticulum aminopeptidase 1	ERAP1	10	1	244976900	2.69055e+08	FALSE	10	1	6.61252e+08	4.88643e+08	FALSE	0	0.370475	-1.43255	-1	0	1	1	2077.5	-2.1912	0.0561402	0.360392	409	7	0.0371094	0.32481	268.5	0.0371094	268.5
P02774;CON__Q3MHN5;CON__ENSEMBL:ENSBTAP00000018229;Q8TDJ6 (gene GC): Vitamin D-binding protein	GC	10	1	3.42962e+09	1.5027e+09	FALSE	10	1	3.52338e+09	2.02049e+09	FALSE	0	0.97339	-0.0389097	-1	0	1	1	2077.5	-0.154455	0.880659	0.924675	2641	25	0.845703	0.906157	2561	0.845703	2077.5
P24043 (gene LAMA2): Laminin subunit alpha-2	LAMA2	7	0.7	19218390	3.17307e+07	FALSE	9	0.9	145043260	1.52381e+08	FALSE	-1	0.132501	-2.91592	-1	-1.11803	0.263552	0.941529	558	-2.32736	0.0449408	0.360392	313	7	0.0371094	0.32481	268.5	0.0371094	268.5
P35527;CON__P35527 (gene KRT9): Keratin, type I cytoskeletal 9	KRT9	10	1	2.5009e+09	1.35215e+09	FALSE	10	1	3.13356e+09	1.18022e+09	FALSE	0	0.798102	-0.325355	-1	0	1	1	2077.5	-1.70296	0.122778	0.37377	908	13	0.160156	0.387872	1099	0.122778	908
Q00839 (gene HNRNPU): Heterogeneous nuclear ribonucleoprotein U	HNRNPU	10	1	6.88961e+08	4.18514e+08	FALSE	10	1	9.95878e+08	4.1974e+08	FALSE	0	0.691812	-0.531547	-1	0	1	1	2077.5	-1.60617	0.142698	0.38856	1016	12	0.130859	0.369149	938	0.130859	938
Q14764 (gene MVP): Major vault protein	MVP	10	1	242510300	2.45667e+08	FALSE	10	1	5.47507e+08	4.45564e+08	FALSE	0	0.442936	-1.17483	-1	0	1	1	2077.5	-1.77619	0.109433	0.361999	836	13	0.160156	0.387872	1099	0.109433	836
Q96QK1 (gene VPS35): Vacuolar protein sorting-associated protein 35	VPS35	10	1	397544100	3.21794e+08	FALSE	10	1	9.22025e+08	6.87587e+08	FALSE	0	0.431164	-1.21369	-1	0	1	1	2077.5	-1.95398	0.0824384	0.360392	625	10	0.0839844	0.32481	669.5	0.0824384	625
Q9H4M9 (gene EHD1): EH domain-containing protein 1	EHD1	10	1	3.95945e+08	4.42436e+08	FALSE	10	1	8.75135e+08	5.25307e+08	FALSE	0	0.452439	-1.1442	-1	0	1	1	2077.5	-2.14577	0.0604508	0.360392	441	10	0.0839844	0.32481	669.5	0.0604508	441
A6NMZ7 (gene COL6A6): Collagen alpha-6(VI) chain	COL6A6	10	1	2.95662e+08	3.35686e+08	FALSE	10	1	123139400	8.0632e+07	FALSE	0	2.40103	1.26365	1	0	1	1	2077.5	1.57441	0.149846	0.392084	1059	18	0.375	0.576427	1761	0.149846	1059
P00352 (gene ALDH1A1): Aldehyde dehydrogenase 1A1	ALDH1A1	10	1	3.68898e+09	1.80909e+09	FALSE	10	1	2.18606e+09	8.68338e+08	FALSE	0	1.6875	0.754887	1	0	1	1	2077.5	2.91326	0.0172196	0.360392	86	5	0.0195312	0.32481	142	0.0172196	86
P02679 (gene FGG): Fibrinogen gamma chain	FGG	10	1	3.17315e+09	2.78152e+09	FALSE	10	1	1.88062e+10	2.5293e+10	FALSE	0	0.168729	-2.56722	-1	0	1	1	2077.5	-2.03534	0.0723076	0.360392	540	2	0.00585938	0.32481	39.5	0.00585938	39.5
P05556 (gene ITGB1): Integrin beta-1	ITGB1	10	1	740243000	6.80388e+08	FALSE	10	1	2.09257e+09	1.38174e+09	FALSE	0	0.353748	-1.49921	-1	0	1	1	2077.5	-2.85354	0.0189792	0.360392	100	4	0.0136719	0.32481	105	0.0136719	100
P13797;Q14651 (gene PLS3): Plastin-3	PLS3	10	1	3.34569e+08	3.99683e+08	FALSE	10	1	9.78066e+08	7.14032e+08	FALSE	0	0.342072	-1.54763	-1	0	1	1	2077.5	-2.18837	0.0564001	0.360392	413	9	0.0644531	0.32481	489.5	0.0564001	413
P20908 (gene COL5A1): Collagen alpha-1(V) chain	COL5A1	10	1	5.77292e+09	1.62593e+09	FALSE	10	1	4.35942e+09	1.58581e+09	FALSE	0	1.32424	0.405165	1	0	1	1	2077.5	2.32373	0.0452088	0.360392	315	7	0.0371094	0.32481	268.5	0.0371094	268.5
P63261 (gene ACTG1): Actin, cytoplasmic 2	ACTG1	10	1	46502600000	2.48571e+10	FALSE	10	1	77004900000	3.2007e+10	FALSE	0	0.603891	-0.727639	-1	0	1	1	2077.5	-2.12711	0.0623137	0.360392	461	8	0.0488281	0.32481	373	0.0488281	373
P68363;Q9H853 (gene TUBA1B): Tubulin alpha-1B chain	TUBA1B	10	1	6.95574e+09	4.21304e+09	FALSE	10	1	1.19465e+10	6.40805e+09	FALSE	0	0.582242	-0.78031	-1	0	1	1	2077.5	-1.87309	0.0938355	0.360392	708	10	0.0839844	0.32481	669.5	0.0839844	669.5
P00325 (gene ADH1B): All-trans-retinol dehydrogenase [NAD(+)] ADH1B	ADH1B	10	1	18971680000	1.02404e+10	FALSE	10	1	21321250000	1.36829e+10	FALSE	0	0.889801	-0.168445	-1	0	1	1	2077.5	-0.390598	0.705179	0.80871	2418	22	0.625	0.761478	2241	0.625	2077.5
P02790 (gene HPX): Hemopexin	HPX	10	1	1.00393e+10	5.58253e+09	FALSE	10	1	8.80628e+09	3.56431e+09	FALSE	0	1.14001	0.189053	1	0	1	1	2077.5	1.02158	0.333655	0.536535	1710	19	0.431641	0.627985	1874.5	0.333655	1710
P21695 (gene GPD1): Glycerol-3-phosphate dehydrogenase [NAD(+)], cytoplasmic	GPD1	10	1	8.02468e+09	1.33465e+10	FALSE	10	1	17173517000	1.43992e+10	FALSE	0	0.467271	-1.09767	-1	0	1	1	2077.5	-1.3123	0.221899	0.450019	1366	13	0.160156	0.387872	1099	0.160156	1099
P31948 (gene STIP1): Stress-induced-phosphoprotein 1	STIP1	10	1	270717400	2.28548e+08	FALSE	10	1	6.24067e+08	3.92112e+08	FALSE	0	0.433796	-1.20491	-1	0	1	1	2077.5	-2.36366	0.0423465	0.360392	290	8	0.0488281	0.32481	373	0.0423465	290
P33176;Q12840 (gene KIF5B): Kinesin-1 heavy chain	KIF5B	10	1	122955460	1.11988e+08	FALSE	10	1	282359400	2.03016e+08	FALSE	0	0.435457	-1.1994	-1	0	1	1	2077.5	-2.00117	0.0764087	0.360392	576	12	0.130859	0.369149	938	0.0764087	576
P52209 (gene PGD): 6-phosphogluconate dehydrogenase, decarboxylating	PGD	10	1	1261420000	1.47266e+09	FALSE	10	1	3.11549e+09	2.1755e+09	FALSE	0	0.404887	-1.30441	-1	0	1	1	2077.5	-2.04776	0.0708699	0.360392	530	9	0.0644531	0.32481	489.5	0.0644531	489.5
Q86VP6;O75155 (gene CAND1): Cullin-associated NEDD8-dissociated protein 1	CAND1	10	1	237327400	1.73662e+08	FALSE	10	1	448008700	3.47697e+08	FALSE	0	0.529738	-0.916648	-1	0	1	1	2077.5	-1.64786	0.133784	0.381067	971	11	0.105469	0.341665	810.5	0.105469	810.5
P00367;P49448 (gene GLUD1;GLUD2): Glutamate dehydrogenase 1, mitochondrial; Glutamate dehydrogenase 2, mitochondrial	GLUD1;GLUD2	10	1	630797000	3.38157e+08	FALSE	10	1	1.08278e+09	4.69205e+08	FALSE	0	0.582571	-0.779494	-1	0	1	1	2077.5	-2.12808	0.0622156	0.360392	458	9	0.0644531	0.32481	489.5	0.0622156	458
P11171 (gene EPB41): Protein 4.1	EPB41	10	1	53971650	5.10337e+07	FALSE	10	1	4.5378e+08	4.60277e+08	FALSE	0	0.118938	-3.07172	-1	0	1	1	2077.5	-2.65069	0.0264462	0.360392	152	0	0.00195312	0.32481	5	0.00195312	5
P17655 (gene CAPN2): Calpain-2 catalytic subunit	CAPN2	10	1	6.95918e+08	3.94428e+08	FALSE	10	1	861084200	6.14946e+08	FALSE	0	0.808188	-0.307237	-1	0	1	1	2077.5	-0.630919	0.543781	0.691126	2181	26	0.921875	0.953154	2651	0.543781	2077.5
P20810 (gene CAST): Calpastatin	CAST	10	1	508216000	3.34918e+08	FALSE	10	1	8.68965e+08	4.68471e+08	FALSE	0	0.584852	-0.773856	-1	0	1	1	2077.5	-1.85486	0.0966007	0.360392	738	10	0.0839844	0.32481	669.5	0.0839844	669.5
Q14152 (gene EIF3A): Eukaryotic translation initiation factor 3 subunit A	EIF3A	10	1	106902940	1.41656e+08	FALSE	10	1	199750130	1.84193e+08	FALSE	0	0.535183	-0.901895	-1	0	1	1	2077.5	-1.15816	0.276609	0.495598	1546	13	0.160156	0.387872	1099	0.160156	1099
Q14974 (gene KPNB1): Importin subunit beta-1	KPNB1	10	1	378187000	2.80135e+08	FALSE	10	1	7.2749e+08	4.64789e+08	FALSE	0	0.519852	-0.943828	-1	0	1	1	2077.5	-1.98464	0.0784708	0.360392	593	10	0.0839844	0.32481	669.5	0.0784708	593
Q16555 (gene DPYSL2): Dihydropyrimidinase-related protein 2	DPYSL2	10	1	1.95593e+09	8.09858e+08	FALSE	10	1	1.89041e+09	7.04077e+08	FALSE	0	1.03466	0.0491511	1	0	1	1	2077.5	0.192084	0.85194	0.908947	2597	27	1	1	2740.5	0.85194	2077.5
Q6NZI2 (gene CAVIN1): Caveolae-associated protein 1	CAVIN1	10	1	1.23318e+10	1.4129e+10	FALSE	10	1	24522680000	1.58074e+10	FALSE	0	0.502875	-0.991729	-1	0	1	1	2077.5	-1.67263	0.12873	0.379432	939	12	0.130859	0.369149	938	0.12873	938
Q93052 (gene LPP): Lipoma-preferred partner	LPP	10	1	493598000	3.45484e+08	FALSE	10	1	697953000	3.65783e+08	FALSE	0	0.707208	-0.499793	-1	0	1	1	2077.5	-1.05321	0.319698	0.534372	1659	17	0.322266	0.535115	1635	0.319698	1635
P00738 (gene HP): Haptoglobin	HP	10	1	2.40444e+09	1.336e+09	FALSE	10	1	6.88877e+09	6.49435e+09	FALSE	0	0.349037	-1.51855	-1	0	1	1	2077.5	-2.3369	0.0442444	0.360392	305	2	0.00585938	0.32481	39.5	0.00585938	39.5
P01042;CON__P01045-1;CON__Q2KJ62;CON__P01044-1 (gene KNG1): Kininogen-1	KNG1	10	1	1.16961e+09	5.4138e+08	FALSE	10	1	1.23696e+09	7.28828e+08	FALSE	0	0.945553	-0.08077	-1	0	1	1	2077.5	-0.35415	0.731382	0.828795	2447	23	0.695312	0.811491	2344.5	0.695312	2077.5
P02730 (gene SLC4A1): Band 3 anion transport protein	SLC4A1	10	1	1.33036e+09	7.12501e+08	FALSE	10	1	5.54753e+09	4.59642e+09	FALSE	0	0.239811	-2.06003	-1	0	1	1	2077.5	-3.02011	0.0144768	0.360392	73	0	0.00195312	0.32481	5	0.00195312	5
P04843 (gene RPN1): Dolichyl-diphosphooligosaccharide--protein glycosyltransferase subunit 1	RPN1	10	1	553149000	2.90391e+08	FALSE	10	1	7.87893e+08	3.71156e+08	FALSE	0	0.702061	-0.510332	-1	0	1	1	2077.5	-1.57981	0.148608	0.391025	1053	17	0.322266	0.535115	1635	0.148608	1053
P07585 (gene DCN): Decorin	DCN	10	1	19215910000	6.0969e+09	FALSE	10	1	14448200000	2.98501e+09	FALSE	0	1.32999	0.411412	1	0	1	1	2077.5	2.03767	0.0720359	0.360392	538	10	0.0839844	0.32481	669.5	0.0720359	538
P08572 (gene COL4A2): Collagen alpha-2(IV) chain	COL4A2	10	1	2.44621e+09	1.64491e+09	FALSE	10	1	7322383000	4.71107e+09	FALSE	0	0.334073	-1.58177	-1	0	1	1	2077.5	-3.67059	0.00515015	0.360392	17	3	0.00976562	0.32481	71	0.00515015	17
P17858 (gene PFKL): ATP-dependent 6-phosphofructokinase, liver type	PFKL	10	1	290680200	2.06689e+08	FALSE	10	1	6.46569e+08	4.53005e+08	FALSE	0	0.449573	-1.15337	-1	0	1	1	2077.5	-1.97864	0.0792333	0.360392	606	10	0.0839844	0.32481	669.5	0.0792333	606
P19338 (gene NCL): Nucleolin	NCL	10	1	468964000	3.02091e+08	FALSE	10	1	549976400	2.1755e+08	FALSE	0	0.852698	-0.229893	-1	0	1	1	2077.5	-0.761743	0.465705	0.632729	2041	13	0.160156	0.387872	1099	0.160156	1099
P30153 (gene PPP2R1A): Serine/threonine-protein phosphatase 2A 65 kDa regulatory subunit A alpha isoform	PPP2R1A	10	1	426472000	3.13323e+08	FALSE	10	1	7.58524e+08	4.97721e+08	FALSE	0	0.562239	-0.830744	-1	0	1	1	2077.5	-1.75663	0.112859	0.362775	862	12	0.130859	0.369149	938	0.112859	862
P53621 (gene COPA): Coatomer subunit alpha	COPA	10	1	110778100	1.26853e+08	FALSE	10	1	286775160	2.32054e+08	FALSE	0	0.386289	-1.37225	-1	0	1	1	2077.5	-1.83977	0.0989475	0.360424	759	10	0.0839844	0.32481	669.5	0.0839844	669.5
P68371 (gene TUBB4B): Tubulin beta-4B chain	TUBB4B	10	1	9.66732e+09	7.12892e+09	FALSE	10	1	17298330000	9.21447e+09	FALSE	0	0.558859	-0.839445	-1	0	1	1	2077.5	-2.00958	0.075379	0.360392	567	9	0.0644531	0.32481	489.5	0.0644531	489.5
Q04446 (gene GBE1): 1,4-alpha-glucan-branching enzyme	GBE1	10	1	5.67499e+08	9.55484e+08	FALSE	10	1	1.70942e+09	1.12689e+09	FALSE	0	0.331983	-1.59082	-1	0	1	1	2077.5	-2.2631	0.0499228	0.360392	361	9	0.0644531	0.32481	489.5	0.0499228	361
Q14624;CON__Q3T052 (gene ITIH4): Inter-alpha-trypsin inhibitor heavy chain H4	ITIH4	10	1	348345000	1.88931e+08	FALSE	10	1	6.69983e+08	5.61356e+08	FALSE	0	0.519931	-0.943608	-1	0	1	1	2077.5	-1.97702	0.0794394	0.360392	609	12	0.130859	0.369149	938	0.0794394	609
Q15582 (gene TGFBI): Transforming growth factor-beta-induced protein ig-h3	TGFBI	10	1	1.4282e+09	8.92086e+08	FALSE	10	1	1.28256e+09	4.63371e+08	FALSE	0	1.11355	0.155168	1	0	1	1	2077.5	0.382972	0.710629	0.812608	2425	26	0.921875	0.953154	2651	0.710629	2077.5
Q6NUM9 (gene RETSAT): All-trans-retinol 13,14-reductase	RETSAT	10	1	3.39711e+08	5.95169e+08	FALSE	10	1	1.0938e+09	7.74693e+08	FALSE	0	0.31058	-1.68696	-1	0	1	1	2077.5	-2.32887	0.0448296	0.360392	311	9	0.0644531	0.32481	489.5	0.0448296	311
O75083 (gene WDR1): WD repeat-containing protein 1	WDR1	10	1	8.91106e+08	4.38776e+08	FALSE	10	1	1.32616e+09	6.34401e+08	FALSE	0	0.671944	-0.573587	-1	0	1	1	2077.5	-1.71783	0.119953	0.371597	895	12	0.130859	0.369149	938	0.119953	895
P00734 (gene F2): Prothrombin	F2	10	1	9.14387e+08	3.86475e+08	FALSE	10	1	9.18462e+08	3.65088e+08	FALSE	0	0.995563	-0.00641514	-1	0	1	1	2077.5	-0.0209822	0.983718	0.991945	2750	26	0.921875	0.953154	2651	0.921875	2077.5
P00966 (gene ASS1): Argininosuccinate synthase	ASS1	10	1	938721000	1.54606e+09	FALSE	10	1	2.45223e+09	2.11344e+09	FALSE	0	0.382802	-1.38533	-1	0	1	1	2077.5	-1.60285	0.143432	0.388609	1022	12	0.130859	0.369149	938	0.130859	938
P01871 (gene IGHM): Immunoglobulin heavy constant mu	IGHM	10	1	2.21416e+09	1.89645e+09	FALSE	10	1	3.59475e+09	2.81584e+09	FALSE	0	0.615941	-0.699135	-1	0	1	1	2077.5	-2.71095	0.0239602	0.360392	133	7	0.0371094	0.32481	268.5	0.0239602	133
P31939 (gene ATIC): Bifunctional purine biosynthesis protein ATIC	ATIC	10	1	274586900	2.4142e+08	FALSE	10	1	434306800	3.25195e+08	FALSE	0	0.632242	-0.661452	-1	0	1	1	2077.5	-1.09968	0.300016	0.516414	1611	17	0.322266	0.535115	1635	0.300016	1611
P35221 (gene CTNNA1): Catenin alpha-1	CTNNA1	10	1	88812500	1.38324e+08	FALSE	10	1	310771940	1.94021e+08	FALSE	0	0.28578	-1.80702	-1	0	1	1	2077.5	-3.80595	0.00417899	0.360392	10	3	0.00976562	0.32481	71	0.00417899	10
P48681 (gene NES): Nestin	NES	10	1	78286220	1.36968e+08	FALSE	10	1	218331900	1.21656e+08	FALSE	0	0.358565	-1.47969	-1	0	1	1	2077.5	-2.42142	0.0385211	0.360392	260	6	0.0273438	0.32481	202	0.0273438	202
P78371 (gene CCT2): T-complex protein 1 subunit beta	CCT2	10	1	341286700	3.02109e+08	FALSE	10	1	574022900	3.51969e+08	FALSE	0	0.594552	-0.750124	-1	0	1	1	2077.5	-1.69966	0.123413	0.37377	915	11	0.105469	0.341665	810.5	0.105469	810.5
Q02252 (gene ALDH6A1): Methylmalonate-semialdehyde dehydrogenase [acylating], mitochondrial	ALDH6A1	10	1	231197400	2.9847e+08	FALSE	10	1	653771600	7.03185e+08	FALSE	0	0.353636	-1.49966	-1	0	1	1	2077.5	-1.68746	0.125788	0.375789	926	13	0.160156	0.387872	1099	0.125788	926
Q13200 (gene PSMD2): 26S proteasome non-ATPase regulatory subunit 2	PSMD2	10	1	109142200	1.23095e+08	FALSE	10	1	285833500	2.25292e+08	FALSE	0	0.381838	-1.38897	-1	0	1	1	2077.5	-1.92112	0.0869008	0.360392	661	11	0.105469	0.341665	810.5	0.0869008	661
A0FGR8 (gene ESYT2): Extended synaptotagmin-2	ESYT2	10	1	123273900	1.42415e+08	FALSE	10	1	290559800	1.72628e+08	FALSE	0	0.424263	-1.23697	-1	0	1	1	2077.5	-2.16902	0.0582063	0.360392	426	9	0.0644531	0.32481	489.5	0.0582063	426
P04899;P09471;P11488;P19087;A8MTJ3 (gene GNAI2): Guanine nucleotide-binding protein G(i) subunit alpha-2	GNAI2	10	1	1.21695e+09	1.08456e+09	FALSE	10	1	2.04413e+09	1.05966e+09	FALSE	0	0.595337	-0.748222	-1	0	1	1	2077.5	-1.75225	0.11364	0.363408	865	12	0.130859	0.369149	938	0.11364	865
P05023;P13637;Q13733;P20648;P54707 (gene ATP1A1): Sodium/potassium-transporting ATPase subunit alpha-1	ATP1A1	10	1	313059000	1.30948e+08	FALSE	10	1	196652000	1.25756e+08	FALSE	0	1.59194	0.67079	1	0	1	1	2077.5	2.04454	0.0712397	0.360392	532	8	0.0488281	0.32481	373	0.0488281	373
P13010 (gene XRCC5): X-ray repair cross-complementing protein 5	XRCC5	10	1	364921000	2.3592e+08	FALSE	10	1	422138500	2.98348e+08	FALSE	0	0.864458	-0.210132	-1	0	1	1	2077.5	-0.429381	0.677742	0.789987	2379	27	1	1	2740.5	0.677742	2077.5
P13489 (gene RNH1): Ribonuclease inhibitor	RNH1	10	1	1.50853e+09	8.61238e+08	FALSE	10	1	1.87098e+09	8.67308e+08	FALSE	0	0.806278	-0.31065	-1	0	1	1	2077.5	-0.862503	0.410804	0.588409	1936	18	0.375	0.576427	1761	0.375	1761
P19367;Q2TB90;P52790 (gene HK1): Hexokinase-1	HK1	10	1	112240700	7.82382e+07	FALSE	10	1	246102400	1.25519e+08	FALSE	0	0.456073	-1.13266	-1	0	1	1	2077.5	-2.5915	0.0291418	0.360392	177	8	0.0488281	0.32481	373	0.0291418	177
P22626 (gene HNRNPA2B1): Heterogeneous nuclear ribonucleoproteins A2/B1	HNRNPA2B1	10	1	1.51875e+09	8.61377e+08	FALSE	10	1	2.14197e+09	9.51304e+08	FALSE	0	0.709043	-0.496055	-1	0	1	1	2077.5	-1.59597	0.14496	0.388609	1028	11	0.105469	0.341665	810.5	0.105469	810.5
P22897 (gene MRC1): Macrophage mannose receptor 1	MRC1	10	1	175245500	1.29901e+08	FALSE	10	1	143603500	1.2046e+08	FALSE	0	1.22034	0.287286	1	0	1	1	2077.5	0.49607	0.631734	0.758354	2310	23	0.695312	0.811491	2344.5	0.631734	2077.5
P27824;O14967 (gene CANX): Calnexin	CANX	10	1	7.02916e+08	4.53858e+08	FALSE	10	1	1.23514e+09	5.64192e+08	FALSE	0	0.5691	-0.813247	-1	0	1	1	2077.5	-2.33915	0.0440819	0.360392	304	9	0.0644531	0.32481	489.5	0.0440819	304
P28331 (gene NDUFS1): NADH-ubiquinone oxidoreductase 75 kDa subunit, mitochondrial	NDUFS1	10	1	186695600	2.04332e+08	FALSE	10	1	7.10876e+08	4.73466e+08	FALSE	0	0.262628	-1.92891	-1	0	1	1	2077.5	-3.28704	0.00942283	0.360392	44	3	0.00976562	0.32481	71	0.00942283	44
P30041 (gene PRDX6): Peroxiredoxin-6	PRDX6	10	1	3.05655e+09	2.72166e+09	FALSE	10	1	4.20702e+09	2.35213e+09	FALSE	0	0.726536	-0.460893	-1	0	1	1	2077.5	-0.931087	0.376109	0.563438	1851	17	0.322266	0.535115	1635	0.322266	1635
P35611 (gene ADD1): Alpha-adducin	ADD1	10	1	9.19408e+08	5.174e+08	FALSE	10	1	325136000	1.41273e+08	FALSE	0	2.82776	1.49966	1	0	1	1	2077.5	3.36562	0.00831454	0.360392	34	1	0.00390625	0.32481	21	0.00390625	21
P42765 (gene ACAA2): 3-ketoacyl-CoA thiolase, mitochondrial	ACAA2	10	1	6.91317e+08	1.10849e+09	FALSE	10	1	2.58894e+09	1.7844e+09	FALSE	0	0.267027	-1.90494	-1	0	1	1	2077.5	-2.55433	0.0309739	0.360392	191	9	0.0644531	0.32481	489.5	0.0309739	191
P48163 (gene ME1): NADP-dependent malic enzyme	ME1	10	1	2.17277e+08	5.21743e+08	FALSE	10	1	444039390	3.69816e+08	FALSE	0	0.48932	-1.03115	-1	0	1	1	2077.5	-1.03471	0.327804	0.536535	1683	13	0.160156	0.387872	1099	0.160156	1099
P50990 (gene CCT8): T-complex protein 1 subunit theta	CCT8	10	1	231978600	1.71467e+08	FALSE	10	1	453100100	2.39689e+08	FALSE	0	0.511981	-0.965838	-1	0	1	1	2077.5	-2.31429	0.0459131	0.360392	319	9	0.0644531	0.32481	489.5	0.0459131	319
P54289 (gene CACNA2D1): Voltage-dependent calcium channel subunit alpha-2/delta-1	CACNA2D1	10	1	154348400	1.3095e+08	FALSE	10	1	318084310	3.04793e+08	FALSE	0	0.485244	-1.04322	-1	0	1	1	2077.5	-1.66076	0.13113	0.380822	954	18	0.375	0.576427	1761	0.13113	954
P55786;A6NEC2 (gene NPEPPS): Puromycin-sensitive aminopeptidase	NPEPPS	10	1	240179700	1.40747e+08	FALSE	10	1	330867500	2.0644e+08	FALSE	0	0.725909	-0.462139	-1	0	1	1	2077.5	-1.37484	0.202438	0.437878	1282	15	0.232422	0.464676	1347.5	0.202438	1282
P68104;Q5VTE0;Q05639 (gene EEF1A1;EEF1A1P5): Elongation factor 1-alpha 1; Putative elongation factor 1-alpha-like 3	EEF1A1;EEF1A1P5	10	1	3.89059e+09	2.96866e+09	FALSE	10	1	8.04466e+09	4.6516e+09	FALSE	0	0.483624	-1.04804	-1	0	1	1	2077.5	-2.29363	0.0474915	0.360392	336	8	0.0488281	0.32481	373	0.0474915	336
Q6DD88 (gene ATL3): Atlastin-3	ATL3	10	1	7.11447e+08	8.22274e+08	FALSE	10	1	1.65084e+09	1.17758e+09	FALSE	0	0.43096	-1.21438	-1	0	1	1	2077.5	-1.94491	0.0836478	0.360392	634	9	0.0644531	0.32481	489.5	0.0644531	489.5
Q86UP2 (gene KTN1): Kinectin	KTN1	10	1	101586050	9.64655e+07	FALSE	10	1	161508200	1.23266e+08	FALSE	0	0.628984	-0.668905	-1	0	1	1	2077.5	-1.09196	0.303219	0.51935	1619	18	0.375	0.576427	1761	0.303219	1619
Q9Y3Z3 (gene SAMHD1): Deoxynucleoside triphosphate triphosphohydrolase SAMHD1	SAMHD1	10	1	230521200	1.3684e+08	FALSE	10	1	334471700	2.18093e+08	FALSE	0	0.68921	-0.536985	-1	0	1	1	2077.5	-1.13352	0.286286	0.504686	1573	19	0.431641	0.627985	1874.5	0.286286	1573
O60313 (gene OPA1): Dynamin-like 120 kDa protein, mitochondrial	OPA1	10	1	61598420	1.16902e+08	FALSE	10	1	202588360	1.47554e+08	FALSE	0	0.304057	-1.71759	-1	0	1	1	2077.5	-2.24504	0.0514184	0.360392	372	9	0.0644531	0.32481	489.5	0.0514184	372
P00338;Q6ZMR3;P07864 (gene LDHA): L-lactate dehydrogenase A chain	LDHA	10	1	2.55539e+09	3.17753e+09	FALSE	10	1	4.10885e+09	2.58877e+09	FALSE	0	0.621923	-0.685192	-1	0	1	1	2077.5	-1.1828	0.267192	0.485852	1525	16	0.275391	0.501088	1477	0.267192	1477
P04003;CON__Q28065 (gene C4BPA): C4b-binding protein alpha chain	C4BPA	10	1	194050400	8.53268e+07	FALSE	10	1	1.17105e+09	1.30835e+09	FALSE	0	0.165707	-2.5933	-1	0	1	1	2077.5	-2.33563	0.0443368	0.360392	306	2	0.00585938	0.32481	39.5	0.00585938	39.5
P04406;O14556 (gene GAPDH): Glyceraldehyde-3-phosphate dehydrogenase	GAPDH	10	1	9.53637e+09	5.04641e+09	FALSE	10	1	1.20726e+10	5.14618e+09	FALSE	0	0.789917	-0.340227	-1	0	1	1	2077.5	-1.04523	0.323176	0.536535	1667	12	0.130859	0.369149	938	0.130859	938
P05165 (gene PCCA): Propionyl-CoA carboxylase alpha chain, mitochondrial	PCCA	10	1	70782310	1.4824e+08	FALSE	9	0.9	291440500	2.61924e+08	FALSE	1	0.242871	-2.04174	-1	1.02598	0.304902	0.941529	773.5	-2.04901	0.0707275	0.360392	529	8	0.0488281	0.32481	373	0.0488281	373
P16615 (gene ATP2A2): Sarcoplasmic/endoplasmic reticulum calcium ATPase 2	ATP2A2	10	1	166069100	1.7435e+08	FALSE	10	1	401217600	2.70573e+08	FALSE	0	0.413913	-1.2726	-1	0	1	1	2077.5	-2.14474	0.0605522	0.360392	442	11	0.105469	0.341665	810.5	0.0605522	442
P24752 (gene ACAT1): Acetyl-CoA acetyltransferase, mitochondrial	ACAT1	10	1	457097000	6.97559e+08	FALSE	10	1	9.62939e+08	6.52219e+08	FALSE	0	0.474689	-1.07494	-1	0	1	1	2077.5	-1.70992	0.121448	0.37377	901	12	0.130859	0.369149	938	0.121448	901
P28838 (gene LAP3): Cytosol aminopeptidase	LAP3	10	1	458570000	3.06621e+08	FALSE	10	1	8.85293e+08	4.62181e+08	FALSE	0	0.517987	-0.949013	-1	0	1	1	2077.5	-2.27831	0.0486971	0.360392	348	8	0.0488281	0.32481	373	0.0486971	348
Q04828 (gene AKR1C1): Aldo-keto reductase family 1 member C1	AKR1C1	10	1	3.61091e+09	4.75174e+09	FALSE	10	1	5.91137e+09	4.25578e+09	FALSE	0	0.610842	-0.711128	-1	0	1	1	2077.5	-1.02496	0.332139	0.536535	1703	17	0.322266	0.535115	1635	0.322266	1635
Q27J81 (gene INF2): Inverted formin-2	INF2	10	1	122896400	1.91073e+08	FALSE	10	1	363315860	2.80795e+08	FALSE	0	0.338263	-1.56378	-1	0	1	1	2077.5	-2.17862	0.0573028	0.360392	421	10	0.0839844	0.32481	669.5	0.0573028	421
Q86UU1;Q6NSJ2 (gene PHLDB1): Pleckstrin homology-like domain family B member 1	PHLDB1	9	0.9	52708970	9.09214e+07	FALSE	9	0.9	200695000	1.75039e+08	FALSE	0	0.262632	-1.92888	-1	0	1	1	2077.5	-2.05983	0.0694994	0.360392	514	9	0.0644531	0.32481	489.5	0.0644531	489.5
Q9Y2D5 (gene AKAP2): A-kinase anchor protein 2	AKAP2	10	1	156383300	3.19912e+08	FALSE	10	1	5.37704e+08	4.6466e+08	FALSE	0	0.290835	-1.78173	-1	0	1	1	2077.5	-2.01008	0.0753186	0.360392	566	10	0.0839844	0.32481	669.5	0.0753186	566
P01008 (gene SERPINC1): Antithrombin-III	SERPINC1	10	1	1.43407e+09	7.66024e+08	FALSE	10	1	1.39816e+09	5.82585e+08	FALSE	0	1.02568	0.036585	1	0	1	1	2077.5	0.201477	0.844806	0.905412	2587	25	0.845703	0.906157	2561	0.844806	2077.5
P01031;CON__Q1A7A4 (gene C5): Complement C5	C5	10	1	66093200	4.53618e+07	FALSE	10	1	137615900	1.55474e+08	FALSE	0	0.480273	-1.05807	-1	0	1	1	2077.5	-1.65662	0.131976	0.380822	958	13	0.160156	0.387872	1099	0.131976	958
P06576 (gene ATP5F1B): ATP synthase subunit beta, mitochondrial	ATP5F1B	10	1	3.3965e+09	3.00451e+09	FALSE	10	1	5.76546e+09	4.20433e+09	FALSE	0	0.589111	-0.763389	-1	0	1	1	2077.5	-1.42966	0.186597	0.420135	1231	17	0.322266	0.535115	1635	0.186597	1231
P08238;Q58FF7 (gene HSP90AB1): Heat shock protein HSP 90-beta	HSP90AB1	10	1	429134000	2.58023e+08	FALSE	10	1	8.41159e+08	5.35124e+08	FALSE	0	0.51017	-0.97095	-1	0	1	1	2077.5	-1.95023	0.0829355	0.360392	628	11	0.105469	0.341665	810.5	0.0829355	628
P13796 (gene LCP1): Plastin-2	LCP1	10	1	716722500	1.54174e+09	FALSE	10	1	4.27085e+08	3.12233e+08	FALSE	0	1.67817	0.74689	1	0	1	1	2077.5	0.517035	0.617597	0.748512	2288	15	0.232422	0.464676	1347.5	0.232422	1347.5
P17987 (gene TCP1): T-complex protein 1 subunit alpha	TCP1	10	1	152953600	1.30354e+08	FALSE	10	1	318402750	2.49533e+08	FALSE	0	0.480378	-1.05776	-1	0	1	1	2077.5	-1.75047	0.113959	0.363408	867	12	0.130859	0.369149	938	0.113959	867
P27338 (gene MAOB): Amine oxidase [flavin-containing] B	MAOB	10	1	4.72634e+08	4.23072e+08	FALSE	10	1	1.24944e+09	8.18791e+08	FALSE	0	0.378277	-1.40248	-1	0	1	1	2077.5	-2.30646	0.0465051	0.360392	324	9	0.0644531	0.32481	489.5	0.0465051	324
P49189 (gene ALDH9A1): 4-trimethylaminobutyraldehyde dehydrogenase	ALDH9A1	10	1	6.94877e+08	7.75575e+08	FALSE	10	1	1.85075e+09	1.37572e+09	FALSE	0	0.375457	-1.41328	-1	0	1	1	2077.5	-1.99711	0.0769107	0.360392	581	9	0.0644531	0.32481	489.5	0.0644531	489.5
P49368 (gene CCT3): T-complex protein 1 subunit gamma	CCT3	10	1	319431100	2.2791e+08	FALSE	10	1	5.80837e+08	3.04959e+08	FALSE	0	0.549949	-0.862629	-1	0	1	1	2077.5	-2.13986	0.0610349	0.360392	447	10	0.0839844	0.32481	669.5	0.0610349	447
P52272 (gene HNRNPM): Heterogeneous nuclear ribonucleoprotein M	HNRNPM	10	1	258122500	1.87503e+08	FALSE	10	1	358237600	2.05093e+08	FALSE	0	0.720534	-0.472861	-1	0	1	1	2077.5	-1.03244	0.328813	0.536535	1688	17	0.322266	0.535115	1635	0.322266	1635
P63010 (gene AP2B1): AP-2 complex subunit beta	AP2B1	10	1	125281500	7.745e+07	FALSE	10	1	228279600	1.83119e+08	FALSE	0	0.548807	-0.865629	-1	0	1	1	2077.5	-1.41462	0.190831	0.422662	1252	21	0.556641	0.731894	2074.5	0.190831	1252
P63104 (gene YWHAZ): 14-3-3 protein zeta/delta	YWHAZ	10	1	3.74536e+09	3.46969e+09	FALSE	10	1	6.32955e+09	3.38986e+09	FALSE	0	0.591726	-0.756999	-1	0	1	1	2077.5	-1.49454	0.169244	0.411714	1139	11	0.105469	0.341665	810.5	0.105469	810.5
P78527 (gene PRKDC): DNA-dependent protein kinase catalytic subunit	PRKDC	10	1	72630300	4.63309e+07	FALSE	10	1	120240350	8.17683e+07	FALSE	0	0.604043	-0.727278	-1	0	1	1	2077.5	-1.63959	0.135513	0.381418	983	14	0.193359	0.423527	1226	0.135513	983
P98095 (gene FBLN2): Fibulin-2	FBLN2	10	1	333191000	1.59416e+08	FALSE	10	1	347670000	1.52376e+08	FALSE	0	0.958354	-0.0613692	-1	0	1	1	2077.5	-0.219951	0.830817	0.898027	2564	27	1	1	2740.5	0.830817	2077.5
Q06124 (gene PTPN11): Tyrosine-protein phosphatase non-receptor type 11	PTPN11	10	1	89571400	1.25795e+08	FALSE	10	1	253665660	2.17625e+08	FALSE	0	0.353108	-1.50182	-1	0	1	1	2077.5	-1.97653	0.079503	0.360392	610	11	0.105469	0.341665	810.5	0.079503	610
Q86UX2 (gene ITIH5): Inter-alpha-trypsin inhibitor heavy chain H5	ITIH5	10	1	74018300	8.75844e+07	FALSE	10	1	549571710	4.16275e+08	FALSE	0	0.134684	-2.89235	-1	0	1	1	2077.5	-3.87471	0.00376163	0.360392	8	1	0.00390625	0.32481	21	0.00376163	8
O00410;O60518 (gene IPO5): Importin-5	IPO5	10	1	108513510	9.34529e+07	FALSE	10	1	200851700	1.61066e+08	FALSE	0	0.540267	-0.888256	-1	0	1	1	2077.5	-1.33278	0.215359	0.44582	1339	19	0.431641	0.627985	1874.5	0.215359	1339
P13667 (gene PDIA4): Protein disulfide-isomerase A4	PDIA4	10	1	187765400	9.82975e+07	FALSE	10	1	274744400	1.53337e+08	FALSE	0	0.683418	-0.549159	-1	0	1	1	2077.5	-1.48762	0.171024	0.413218	1147	15	0.232422	0.464676	1347.5	0.171024	1147
P19823 (gene ITIH2): Inter-alpha-trypsin inhibitor heavy chain H2	ITIH2	10	1	465607000	2.98112e+08	FALSE	10	1	779344000	6.80333e+08	FALSE	0	0.597435	-0.743148	-1	0	1	1	2077.5	-1.81548	0.102837	0.361999	786	11	0.105469	0.341665	810.5	0.102837	786
P31040 (gene SDHA): Succinate dehydrogenase [ubiquinone] flavoprotein subunit, mitochondrial	SDHA	10	1	4.80793e+08	5.07423e+08	FALSE	10	1	1.2049e+09	8.09962e+08	FALSE	0	0.399032	-1.32542	-1	0	1	1	2077.5	-2.26859	0.0494772	0.360392	354	8	0.0488281	0.32481	373	0.0488281	354
P34932;O95757 (gene HSPA4): Heat shock 70 kDa protein 4	HSPA4	10	1	126878100	8.87702e+07	FALSE	10	1	287209500	2.24911e+08	FALSE	0	0.441762	-1.17866	-1	0	1	1	2077.5	-1.9514	0.0827806	0.360392	626	12	0.130859	0.369149	938	0.0827806	626
P45974;Q92995 (gene USP5): Ubiquitin carboxyl-terminal hydrolase 5	USP5	10	1	176580000	2.18094e+08	FALSE	10	1	397244500	2.93037e+08	FALSE	0	0.444512	-1.16971	-1	0	1	1	2077.5	-2.0711	0.0682422	0.360392	505	10	0.0839844	0.32481	669.5	0.0682422	505
P48643 (gene CCT5): T-complex protein 1 subunit epsilon	CCT5	10	1	231924300	2.2521e+08	FALSE	10	1	492135400	2.96905e+08	FALSE	0	0.471261	-1.0854	-1	0	1	1	2077.5	-1.94245	0.083978	0.360392	637	10	0.0839844	0.32481	669.5	0.083978	637
P56199 (gene ITGA1): Integrin alpha-1	ITGA1	10	1	82774770	8.2303e+07	FALSE	10	1	525793600	4.2083e+08	FALSE	0	0.157428	-2.66723	-1	0	1	1	2077.5	-3.09257	0.0128759	0.360392	61	3	0.00976562	0.32481	71	0.00976562	61
P61978 (gene HNRNPK): Heterogeneous nuclear ribonucleoprotein K	HNRNPK	10	1	1.04442e+09	5.75132e+08	FALSE	10	1	1.29313e+09	5.71046e+08	FALSE	0	0.807667	-0.308167	-1	0	1	1	2077.5	-0.960264	0.362008	0.552328	1815	22	0.625	0.761478	2241	0.362008	1815
Q12805 (gene EFEMP1): EGF-containing fibulin-like extracellular matrix protein 1	EFEMP1	10	1	227826700	9.84968e+07	FALSE	10	1	7.4462e+08	8.38794e+08	FALSE	0	0.305964	-1.70857	-1	0	1	1	2077.5	-1.88538	0.092013	0.360392	695	9	0.0644531	0.32481	489.5	0.0644531	489.5
Q13418 (gene ILK): Integrin-linked protein kinase	ILK	10	1	7.86265e+08	7.52869e+08	FALSE	10	1	1.46122e+09	7.24043e+08	FALSE	0	0.538087	-0.89409	-1	0	1	1	2077.5	-1.9918	0.0775715	0.360392	589	11	0.105469	0.341665	810.5	0.0775715	589
Q13642 (gene FHL1): Four and a half LIM domains protein 1	FHL1	10	1	4.94758e+09	4.8884e+09	FALSE	10	1	1.02107e+10	7.02481e+09	FALSE	0	0.484548	-1.04529	-1	0	1	1	2077.5	-1.64786	0.133785	0.381067	972	13	0.160156	0.387872	1099	0.133785	972
Q14315 (gene FLNC): Filamin-C	FLNC	9	0.9	149214900	1.15102e+08	FALSE	9	0.9	30333870	3.88027e+07	FALSE	0	4.91909	2.29839	1	0	1	1	2077.5	2.85921	0.0188045	0.360392	99	5	0.0195312	0.32481	142	0.0188045	99
Q16822 (gene PCK2): Phosphoenolpyruvate carboxykinase [GTP], mitochondrial	PCK2	10	1	60937650	1.07699e+08	FALSE	10	1	291032980	3.57444e+08	FALSE	0	0.209384	-2.25578	-1	0	1	1	2077.5	-1.90198	0.0896035	0.360392	679	8	0.0488281	0.32481	373	0.0488281	373
Q86TX2;Q3I5F7 (gene ACOT1): Acyl-coenzyme A thioesterase 1	ACOT1	10	1	511227200	1.28106e+09	FALSE	9	0.9	1.16061e+09	1.11182e+09	FALSE	1	0.44048	-1.18285	-1	1.02598	0.304902	0.941529	773.5	-1.08267	0.307106	0.522778	1629	13	0.160156	0.387872	1099	0.160156	773.5
Q9H223 (gene EHD4): EH domain-containing protein 4	EHD4	10	1	2.13331e+08	2.74414e+08	FALSE	10	1	6.22962e+08	5.55367e+08	FALSE	0	0.342446	-1.54605	-1	0	1	1	2077.5	-1.86683	0.0947757	0.360392	722	12	0.130859	0.369149	938	0.0947757	722
O95810 (gene CAVIN2): Caveolae-associated protein 2	CAVIN2	10	1	1.2873e+09	1.91179e+09	FALSE	10	1	3.65189e+09	2.61725e+09	FALSE	0	0.352503	-1.50429	-1	0	1	1	2077.5	-2.10065	0.0650501	0.360392	482	9	0.0644531	0.32481	489.5	0.0644531	482
P09960 (gene LTA4H): Leukotriene A-4 hydrolase	LTA4H	10	1	177851000	1.12622e+08	FALSE	10	1	309893500	2.08084e+08	FALSE	0	0.57391	-0.801103	-1	0	1	1	2077.5	-1.51649	0.163702	0.407127	1115	16	0.275391	0.501088	1477	0.163702	1115
P09972;P05062 (gene ALDOC): Fructose-bisphosphate aldolase C	ALDOC	10	1	8.15424e+08	1.86095e+09	FALSE	10	1	2.26524e+09	1.52559e+09	FALSE	0	0.359972	-1.47404	-1	0	1	1	2077.5	-1.66433	0.130404	0.380822	949	11	0.105469	0.341665	810.5	0.105469	810.5
P11413 (gene G6PD): Glucose-6-phosphate 1-dehydrogenase	G6PD	10	1	331261000	1.71507e+08	FALSE	10	1	426733500	2.30184e+08	FALSE	0	0.776271	-0.365367	-1	0	1	1	2077.5	-1.04975	0.321203	0.535596	1663	15	0.232422	0.464676	1347.5	0.232422	1347.5
P23381 (gene WARS1): Tryptophan--tRNA ligase, cytoplasmic	WARS1	10	1	4.0654e+08	4.554e+08	FALSE	10	1	9.70334e+08	5.00908e+08	FALSE	0	0.418969	-1.25508	-1	0	1	1	2077.5	-2.7515	0.0224216	0.360392	122	5	0.0195312	0.32481	142	0.0195312	122
P25940 (gene COL5A3): Collagen alpha-3(V) chain	COL5A3	10	1	1.24518e+09	6.60524e+08	FALSE	10	1	1.49046e+09	6.96942e+08	FALSE	0	0.835431	-0.259407	-1	0	1	1	2077.5	-0.896752	0.393206	0.574884	1896	20	0.492188	0.677338	1981.5	0.393206	1896
P30038 (gene ALDH4A1): Delta-1-pyrroline-5-carboxylate dehydrogenase, mitochondrial	ALDH4A1	10	1	2.69876e+08	5.98999e+08	FALSE	9	0.9	8.06255e+08	5.48387e+08	FALSE	1	0.334728	-1.57894	-1	1.02598	0.304902	0.941529	773.5	-1.89871	0.0900731	0.360392	680	11	0.105469	0.341665	810.5	0.0900731	680
P50454 (gene SERPINH1): Serpin H1	SERPINH1	10	1	699052000	6.477e+08	FALSE	10	1	1.86907e+09	8.92499e+08	FALSE	0	0.37401	-1.41885	-1	0	1	1	2077.5	-3.56491	0.00607239	0.360392	24	6	0.0273438	0.32481	202	0.00607239	24
P51888 (gene PRELP): Prolargin	PRELP	10	1	1.30622e+10	7.20801e+09	FALSE	10	1	7.83577e+09	4.1867e+09	FALSE	0	1.66699	0.737248	1	0	1	1	2077.5	1.69418	0.124476	0.374778	921	10	0.0839844	0.32481	669.5	0.0839844	669.5
Q14195 (gene DPYSL3): Dihydropyrimidinase-related protein 3	DPYSL3	10	1	7.30798e+08	3.12671e+08	FALSE	10	1	385277000	1.15791e+08	FALSE	0	1.89681	0.923577	1	0	1	1	2077.5	2.92307	0.016947	0.360392	84	4	0.0136719	0.32481	105	0.0136719	84
Q16181;Q6ZU15 (gene SEPTIN7): Septin-7	SEPTIN7	10	1	8.42094e+08	4.99203e+08	FALSE	10	1	1.39915e+09	6.9993e+08	FALSE	0	0.60186	-0.732501	-1	0	1	1	2077.5	-1.92498	0.0863643	0.360392	660	11	0.105469	0.341665	810.5	0.0863643	660
Q92499 (gene DDX1): ATP-dependent RNA helicase DDX1	DDX1	10	1	160886200	1.60062e+08	FALSE	10	1	378641790	2.3776e+08	FALSE	0	0.424903	-1.23479	-1	0	1	1	2077.5	-2.39385	0.0403022	0.360392	274	6	0.0273438	0.32481	202	0.0273438	202
Q9NSE4 (gene IARS2): Isoleucine--tRNA ligase, mitochondrial	IARS2	10	1	76589980	1.09316e+08	FALSE	10	1	258508000	1.76286e+08	FALSE	0	0.296277	-1.75498	-1	0	1	1	2077.5	-2.42639	0.038208	0.360392	256	8	0.0488281	0.32481	373	0.038208	256
CON__P13647;P13647 (gene KRT5): Keratin, type II cytoskeletal 5	KRT5	10	1	229021000	9.81354e+07	FALSE	10	1	241388500	2.2398e+08	FALSE	0	0.948765	-0.0758771	-1	0	1	1	2077.5	-0.151706	0.882765	0.925835	2644	23	0.695312	0.811491	2344.5	0.695312	2077.5
O94973 (gene AP2A2): AP-2 complex subunit alpha-2	AP2A2	10	1	228270600	1.51638e+08	FALSE	10	1	337739060	2.9794e+08	FALSE	0	0.675879	-0.565164	-1	0	1	1	2077.5	-0.864483	0.409771	0.588409	1931	22	0.625	0.761478	2241	0.409771	1931
P02649 (gene APOE): Apolipoprotein E	APOE	10	1	424830200	2.94028e+08	FALSE	10	1	6.98556e+08	4.2944e+08	FALSE	0	0.608155	-0.717489	-1	0	1	1	2077.5	-1.64633	0.134102	0.381067	973	12	0.130859	0.369149	938	0.130859	938
P21397 (gene MAOA): Amine oxidase [flavin-containing] A	MAOA	10	1	804519000	1.24403e+09	FALSE	10	1	2.17984e+09	1.38609e+09	FALSE	0	0.369072	-1.43803	-1	0	1	1	2077.5	-2.13082	0.0619387	0.360392	456	10	0.0839844	0.32481	669.5	0.0619387	456
P23229 (gene ITGA6): Integrin alpha-6	ITGA6	10	1	100455000	1.44191e+08	FALSE	10	1	315576300	2.9227e+08	FALSE	0	0.318322	-1.65144	-1	0	1	1	2077.5	-1.93018	0.0856482	0.360392	653	13	0.160156	0.387872	1099	0.0856482	653
P40925 (gene MDH1): Malate dehydrogenase, cytoplasmic	MDH1	10	1	1956727000	3.36967e+09	FALSE	10	1	3.24428e+09	2.51625e+09	FALSE	0	0.603131	-0.729458	-1	0	1	1	2077.5	-0.92024	0.381451	0.567087	1865	16	0.275391	0.501088	1477	0.275391	1477
P43652;CON__REFSEQ:XP_585019 (gene AFM): Afamin	AFM	10	1	3.98578e+08	2.86425e+08	FALSE	10	1	3.16085e+08	2.74199e+08	FALSE	0	1.26099	0.334551	1	0	1	1	2077.5	1.36746	0.204654	0.438258	1294	19	0.431641	0.627985	1874.5	0.204654	1294
P51659 (gene HSD17B4): Peroxisomal multifunctional enzyme type 2	HSD17B4	10	1	149855500	2.0969e+08	FALSE	10	1	335714724	2.02165e+08	FALSE	0	0.446378	-1.16366	-1	0	1	1	2077.5	-1.92792	0.0859583	0.360392	658	11	0.105469	0.341665	810.5	0.0859583	658
P55809;Q9BYC2 (gene OXCT1): Succinyl-CoA:3-ketoacid coenzyme A transferase 1, mitochondrial	OXCT1	10	1	78153000	1.78801e+08	FALSE	9	0.9	359518000	2.00727e+08	FALSE	1	0.217383	-2.20169	-1	1.02598	0.304902	0.941529	773.5	-2.79471	0.0208926	0.360392	112	8	0.0488281	0.32481	373	0.0208926	112
P60174 (gene TPI1): Triosephosphate isomerase	TPI1	10	1	2.56827e+09	2.18126e+09	FALSE	10	1	3.71935e+09	2.42927e+09	FALSE	0	0.690517	-0.534252	-1	0	1	1	2077.5	-0.911688	0.385702	0.571341	1872	18	0.375	0.576427	1761	0.375	1761
P67936 (gene TPM4): Tropomyosin alpha-4 chain	TPM4	10	1	1.44148e+09	7.78965e+08	FALSE	10	1	1.96361e+09	9.98622e+08	FALSE	0	0.734099	-0.445954	-1	0	1	1	2077.5	-1.22387	0.252075	0.473258	1477	15	0.232422	0.464676	1347.5	0.232422	1347.5
Q13510 (gene ASAH1): Acid ceramidase	ASAH1	10	1	246364600	2.7706e+08	FALSE	10	1	1.47761e+09	1.4172e+09	FALSE	0	0.166731	-2.5844	-1	0	1	1	2077.5	-2.63795	0.0270045	0.360392	156	1	0.00390625	0.32481	21	0.00390625	21
Q14247 (gene CTTN): Src substrate cortactin	CTTN	10	1	163507200	1.30525e+08	FALSE	10	1	224221500	1.52568e+08	FALSE	0	0.729222	-0.45557	-1	0	1	1	2077.5	-0.831373	0.427269	0.601083	1971	22	0.625	0.761478	2241	0.427269	1971
Q16836 (gene HADH): Hydroxyacyl-coenzyme A dehydrogenase, mitochondrial	HADH	10	1	1.57905e+09	2.71283e+09	FALSE	10	1	3.52792e+09	3.45554e+09	FALSE	0	0.447588	-1.15976	-1	0	1	1	2077.5	-1.24793	0.243545	0.46492	1452	14	0.193359	0.423527	1226	0.193359	1226
Q99460 (gene PSMD1): 26S proteasome non-ATPase regulatory subunit 1	PSMD1	10	1	111177700	1.07939e+08	FALSE	10	1	238021230	1.89897e+08	FALSE	0	0.467092	-1.09822	-1	0	1	1	2077.5	-1.5868	0.14702	0.389215	1047	10	0.0839844	0.32481	669.5	0.0839844	669.5
Q9HDC9 (gene APMAP): Adipocyte plasma membrane-associated protein	APMAP	10	1	8.07345e+08	6.92997e+08	FALSE	10	1	1.57796e+09	7.12348e+08	FALSE	0	0.51164	-0.966799	-1	0	1	1	2077.5	-2.63657	0.0270657	0.360392	157	8	0.0488281	0.32481	373	0.0270657	157
O75390 (gene CS): Citrate synthase, mitochondrial	CS	10	1	4.88031e+08	1.03186e+09	FALSE	10	1	1.65554e+09	1.51071e+09	FALSE	0	0.294786	-1.76226	-1	0	1	1	2077.5	-1.85405	0.0967253	0.360392	742	11	0.105469	0.341665	810.5	0.0967253	742
O95831 (gene AIFM1): Apoptosis-inducing factor 1, mitochondrial	AIFM1	10	1	117228400	2.17848e+08	FALSE	10	1	449507830	3.37566e+08	FALSE	0	0.260793	-1.93902	-1	0	1	1	2077.5	-2.32948	0.0447853	0.360392	310	9	0.0644531	0.32481	489.5	0.0447853	310
P00387 (gene CYB5R3): NADH-cytochrome b5 reductase 3	CYB5R3	10	1	2.70243e+09	2.50415e+09	FALSE	10	1	3.8438e+09	2.58171e+09	FALSE	0	0.703061	-0.508277	-1	0	1	1	2077.5	-1.03498	0.327687	0.536535	1681	19	0.431641	0.627985	1874.5	0.327687	1681
P06732 (gene CKM): Creatine kinase M-type	CKM	9	0.9	608479150	1.55393e+09	FALSE	5	0.5	10433750	1.68703e+07	FALSE	1	58.3184	5.86588	1	1.9518	0.0509619	0.709024	179.5	1.15664	0.277199	0.495598	1551	10	0.0839844	0.32481	669.5	0.0509619	179.5
P07996;CON__Q28194;P35442 (gene THBS1): Thrombospondin-1	THBS1	10	1	26054550	3.18603e+07	FALSE	10	1	3.33898e+08	4.76294e+08	FALSE	0	0.0780315	-3.6798	-1	0	1	1	2077.5	-2.04915	0.0707105	0.360392	528	0	0.00195312	0.32481	5	0.00195312	5
P09493 (gene TPM1): Tropomyosin alpha-1 chain	TPM1	10	1	8.71065e+08	4.22913e+08	FALSE	10	1	1.00314e+09	8.93138e+08	FALSE	0	0.868337	-0.203674	-1	0	1	1	2077.5	-0.419061	0.684996	0.794383	2389	27	1	1	2740.5	0.684996	2077.5
P13861 (gene PRKAR2A): cAMP-dependent protein kinase type II-alpha regulatory subunit	PRKAR2A	10	1	4.41258e+08	4.6638e+08	FALSE	10	1	8.5961e+08	4.79043e+08	FALSE	0	0.513323	-0.96206	-1	0	1	1	2077.5	-1.92671	0.0861251	0.360392	659	11	0.105469	0.341665	810.5	0.0861251	659
P16435 (gene POR): NADPH--cytochrome P450 reductase	POR	10	1	90261780	1.49623e+08	FALSE	10	1	432412830	3.98105e+08	FALSE	0	0.20874	-2.26022	-1	0	1	1	2077.5	-2.30335	0.0467422	0.360392	326	7	0.0371094	0.32481	268.5	0.0371094	268.5
P22676;P05937 (gene CALB2): Calretinin	CALB2	10	1	2.30464e+08	5.4945e+08	FALSE	10	1	1.51761e+09	1.36691e+09	FALSE	0	0.15186	-2.71918	-1	0	1	1	2077.5	-2.43049	0.0379522	0.360392	250	8	0.0488281	0.32481	373	0.0379522	250
P31930 (gene UQCRC1): Cytochrome b-c1 complex subunit 1, mitochondrial	UQCRC1	10	1	4.05506e+08	5.10631e+08	FALSE	10	1	1.40318e+09	1.31411e+09	FALSE	0	0.288992	-1.7909	-1	0	1	1	2077.5	-2.12109	0.0629264	0.360392	465	9	0.0644531	0.32481	489.5	0.0629264	465
P36578 (gene RPL4): 60S ribosomal protein L4	RPL4	10	1	280226100	1.42468e+08	FALSE	10	1	439803300	2.48463e+08	FALSE	0	0.637162	-0.650267	-1	0	1	1	2077.5	-1.63893	0.135651	0.381418	985	15	0.232422	0.464676	1347.5	0.135651	985
P48059 (gene LIMS1): LIM and senescent cell antigen-like-containing domain protein 1	LIMS1	10	1	627143000	6.81656e+08	FALSE	10	1	1.10844e+09	8.12099e+08	FALSE	0	0.565787	-0.821669	-1	0	1	1	2077.5	-1.27832	0.233118	0.456059	1416	15	0.232422	0.464676	1347.5	0.232422	1347.5
P49411 (gene TUFM): Elongation factor Tu, mitochondrial	TUFM	10	1	422694000	3.63592e+08	FALSE	10	1	1.04624e+09	5.40894e+08	FALSE	0	0.404013	-1.30753	-1	0	1	1	2077.5	-2.83746	0.0194838	0.360392	103	6	0.0273438	0.32481	202	0.0194838	103
P50570;Q9UQ16;Q05193 (gene DNM2): Dynamin-2	DNM2	10	1	147023200	1.67331e+08	FALSE	10	1	303000000	1.72393e+08	FALSE	0	0.485225	-1.04327	-1	0	1	1	2077.5	-1.88945	0.0914159	0.360392	692	13	0.160156	0.387872	1099	0.0914159	692
P50991 (gene CCT4): T-complex protein 1 subunit delta	CCT4	10	1	152487900	1.50805e+08	FALSE	10	1	336595990	2.281e+08	FALSE	0	0.453029	-1.14232	-1	0	1	1	2077.5	-2.00587	0.0758319	0.360392	572	10	0.0839844	0.32481	669.5	0.0758319	572
P62258 (gene YWHAE): 14-3-3 protein epsilon	YWHAE	10	1	2.14074e+09	1.46527e+09	FALSE	10	1	3.45329e+09	1.60967e+09	FALSE	0	0.619913	-0.689863	-1	0	1	1	2077.5	-1.74511	0.114925	0.365049	873	8	0.0488281	0.32481	373	0.0488281	373
Q01995 (gene TAGLN): Transgelin	TAGLN	10	1	1.56824e+09	1.09385e+09	FALSE	10	1	1.24967e+09	1.17621e+09	FALSE	0	1.25492	0.327594	1	0	1	1	2077.5	0.533931	0.606323	0.740392	2270	22	0.625	0.761478	2241	0.606323	2077.5
Q709C8 (gene VPS13C): Vacuolar protein sorting-associated protein 13C	VPS13C	10	1	28905870	2.48815e+07	FALSE	9	0.9	82493100	7.42219e+07	FALSE	1	0.350403	-1.51291	-1	1.02598	0.304902	0.941529	773.5	-2.1473	0.060301	0.360392	440	6	0.0273438	0.32481	202	0.0273438	202
Q9BXN1 (gene ASPN): Asporin	ASPN	10	1	6.44489e+08	4.03875e+08	FALSE	10	1	1.15647e+09	6.788e+08	FALSE	0	0.557287	-0.843506	-1	0	1	1	2077.5	-3.12728	0.012175	0.360392	57	5	0.0195312	0.32481	142	0.012175	57
Q9UEY8 (gene ADD3): Gamma-adducin	ADD3	10	1	6.11844e+08	4.55802e+08	FALSE	10	1	130713400	5.92119e+07	FALSE	0	4.68081	2.22676	1	0	1	1	2077.5	2.98535	0.0153161	0.360392	79	0	0.00195312	0.32481	5	0.00195312	5
Q9Y678 (gene COPG1): Coatomer subunit gamma-1	COPG1	10	1	96749500	6.81883e+07	FALSE	10	1	187352780	1.51426e+08	FALSE	0	0.516403	-0.953431	-1	0	1	1	2077.5	-1.49843	0.16825	0.411311	1134	17	0.322266	0.535115	1635	0.16825	1134
O43175 (gene PHGDH): D-3-phosphoglycerate dehydrogenase	PHGDH	10	1	6.01341e+08	2.00716e+08	FALSE	10	1	4.65621e+08	4.03316e+08	FALSE	0	1.29148	0.369028	1	0	1	1	2077.5	1.34964	0.210097	0.44356	1311	17	0.322266	0.535115	1635	0.210097	1311
O95479 (gene H6PD): GDH/6PGL endoplasmic bifunctional protein	H6PD	10	1	117191500	1.23667e+08	FALSE	10	1	176976050	9.87363e+07	FALSE	0	0.662188	-0.594686	-1	0	1	1	2077.5	-1.19692	0.261914	0.480986	1510	16	0.275391	0.501088	1477	0.261914	1477
P01857 (gene IGHG1): Immunoglobulin heavy constant gamma 1	IGHG1	10	1	46129800000	2.43202e+10	FALSE	10	1	37683600000	1.48233e+10	FALSE	0	1.22413	0.291762	1	0	1	1	2077.5	1.23936	0.246558	0.467251	1463	16	0.275391	0.501088	1477	0.246558	1463
P07384 (gene CAPN1): Calpain-1 catalytic subunit	CAPN1	10	1	333684000	1.37927e+08	FALSE	10	1	482760000	2.51684e+08	FALSE	0	0.691201	-0.532824	-1	0	1	1	2077.5	-1.75013	0.114021	0.363408	869	12	0.130859	0.369149	938	0.114021	869
P10412 (gene H1-4): Histone H1.4	H1-4	10	1	5.61237e+09	2.11499e+09	FALSE	10	1	7.0932e+09	1.80324e+09	FALSE	0	0.791232	-0.337827	-1	0	1	1	2077.5	-1.48998	0.170415	0.412357	1146	13	0.160156	0.387872	1099	0.160156	1099
P11766 (gene ADH5): Alcohol dehydrogenase class-3	ADH5	10	1	1.46432e+09	7.54779e+08	FALSE	10	1	1.61308e+09	7.06388e+08	FALSE	0	0.907781	-0.139584	-1	0	1	1	2077.5	-0.459368	0.656864	0.774807	2350	26	0.921875	0.953154	2651	0.656864	2077.5
P15090;P02689 (gene FABP4): Fatty acid-binding protein, adipocyte	FABP4	10	1	1.44313e+10	2.02164e+10	FALSE	10	1	37429214000	2.35625e+10	FALSE	0	0.385563	-1.37496	-1	0	1	1	2077.5	-2.04944	0.0706782	0.360392	527	12	0.130859	0.369149	938	0.0706782	527
P20774 (gene OGN): Mimecan	OGN	10	1	26063320000	1.13227e+10	FALSE	10	1	9.34408e+09	5.64876e+09	FALSE	0	2.78929	1.4799	1	0	1	1	2077.5	3.73505	0.004661	0.360392	15	1	0.00390625	0.32481	21	0.00390625	15
P21589 (gene NT5E): 5-nucleotidase	NT5E	10	1	525436100	3.49515e+08	FALSE	10	1	78034660	8.39964e+07	FALSE	0	6.73337	2.75133	1	0	1	1	2077.5	3.48098	0.00692785	0.360392	27	4	0.0136719	0.32481	105	0.00692785	27
P21810 (gene BGN): Biglycan	BGN	10	1	1.11e+10	9.33046e+09	FALSE	10	1	4.85659e+09	6.93423e+09	FALSE	0	2.28556	1.19255	1	0	1	1	2077.5	1.40323	0.194094	0.427452	1259	11	0.105469	0.341665	810.5	0.105469	810.5
P22695 (gene UQCRC2): Cytochrome b-c1 complex subunit 2, mitochondrial	UQCRC2	10	1	201476960	3.66515e+08	FALSE	10	1	3.93004e+08	3.84762e+08	FALSE	0	0.512658	-0.96393	-1	0	1	1	2077.5	-1.05652	0.318264	0.533579	1653	15	0.232422	0.464676	1347.5	0.232422	1347.5
P34896 (gene SHMT1): Serine hydroxymethyltransferase, cytosolic	SHMT1	10	1	122884440	2.81403e+08	FALSE	10	1	351273520	2.95957e+08	FALSE	0	0.349826	-1.51529	-1	0	1	1	2077.5	-1.49309	0.169616	0.411714	1141	12	0.130859	0.369149	938	0.130859	938
P37802 (gene TAGLN2): Transgelin-2	TAGLN2	10	1	1.49953e+09	9.0712e+08	FALSE	10	1	1.21471e+09	6.355e+08	FALSE	0	1.23447	0.303897	1	0	1	1	2077.5	0.877424	0.403071	0.58275	1918	20	0.492188	0.677338	1981.5	0.403071	1918
P37837 (gene TALDO1): Transaldolase	TALDO1	10	1	411158000	3.56574e+08	FALSE	10	1	634301000	4.33986e+08	FALSE	0	0.648206	-0.625475	-1	0	1	1	2077.5	-1.1087	0.296307	0.51418	1598	17	0.322266	0.535115	1635	0.296307	1598
P50995 (gene ANXA11): Annexin A11	ANXA11	10	1	4.84722e+08	5.21961e+08	FALSE	10	1	8.08813e+08	4.60409e+08	FALSE	0	0.5993	-0.738649	-1	0	1	1	2077.5	-1.34947	0.210149	0.44356	1313	11	0.105469	0.341665	810.5	0.105469	810.5
Q14980 (gene NUMA1): Nuclear mitotic apparatus protein 1	NUMA1	10	1	110662700	8.95236e+07	FALSE	9	0.9	71804000	4.66626e+07	FALSE	1	1.54118	0.624033	1	1.02598	0.304902	0.941529	773.5	1.65323	0.132674	0.380822	966	12	0.130859	0.369149	938	0.130859	773.5
Q96KP4 (gene CNDP2): Cytosolic non-specific dipeptidase	CNDP2	10	1	324697000	2.27057e+08	FALSE	10	1	566918700	3.60324e+08	FALSE	0	0.57274	-0.804048	-1	0	1	1	2077.5	-1.76912	0.110661	0.362229	843	10	0.0839844	0.32481	669.5	0.0839844	669.5
Q96MM6 (gene HSPA12B): Heat shock 70 kDa protein 12B	HSPA12B	10	1	174065300	9.10072e+07	FALSE	10	1	147983300	1.02921e+08	FALSE	0	1.17625	0.234194	1	0	1	1	2077.5	0.530378	0.608685	0.74258	2273	20	0.492188	0.677338	1981.5	0.492188	1981.5
Q9ULV4;Q6QEF8 (gene CORO1C): Coronin-1C	CORO1C	10	1	247763200	1.83519e+08	FALSE	10	1	6.53204e+08	5.2102e+08	FALSE	0	0.379305	-1.39857	-1	0	1	1	2077.5	-2.1099	0.0640798	0.360392	475	11	0.105469	0.341665	810.5	0.0640798	475
O75955 (gene FLOT1): Flotillin-1	FLOT1	10	1	162011200	8.15754e+07	FALSE	10	1	225985700	1.76092e+08	FALSE	0	0.716909	-0.480138	-1	0	1	1	2077.5	-1.06333	0.315331	0.531557	1645	18	0.375	0.576427	1761	0.315331	1645
P02511 (gene CRYAB): Alpha-crystallin B chain	CRYAB	10	1	6.18755e+09	8.87519e+09	FALSE	10	1	8182284000	6.48173e+09	FALSE	0	0.756213	-0.403136	-1	0	1	1	2077.5	-0.472475	0.647835	0.770346	2332	21	0.556641	0.731894	2074.5	0.556641	2074.5
P05164 (gene MPO): Myeloperoxidase	MPO	8	0.8	9418320	1.91555e+07	FALSE	9	0.9	170082500	2.61193e+08	FALSE	-1	0.055375	-4.17462	-1	-0.626224	0.531168	1	1127.5	-1.98002	0.0790567	0.360392	601	1	0.00390625	0.32481	21	0.00390625	21
P05166 (gene PCCB): Propionyl-CoA carboxylase beta chain, mitochondrial	PCCB	10	1	45464010	6.59633e+07	FALSE	10	1	177483120	1.4552e+08	FALSE	0	0.25616	-1.96488	-1	0	1	1	2077.5	-2.44861	0.0368404	0.360392	238	7	0.0371094	0.32481	268.5	0.0368404	238
P11217 (gene PYGM): Glycogen phosphorylase, muscle form	PYGM	8	0.8	75070120	1.93281e+08	FALSE	8	0.8	25536470	3.46853e+07	FALSE	0	2.93972	1.55568	1	0	1	1	2077.5	0.746649	0.474327	0.638576	2059	27	1	1	2740.5	0.474327	2059
P16452 (gene EPB42): Protein 4.2	EPB42	10	1	57654020	8.93035e+07	FALSE	10	1	339571070	3.7686e+08	FALSE	0	0.169785	-2.55822	-1	0	1	1	2077.5	-2.36514	0.0422443	0.360392	288	1	0.00390625	0.32481	21	0.00390625	21
P23142;CON__ENSEMBL:ENSBTAP00000016046 (gene FBLN1): Fibulin-1	FBLN1	10	1	1.22897e+09	5.48247e+08	FALSE	10	1	639682000	2.79824e+08	FALSE	0	1.92122	0.942026	1	0	1	1	2077.5	2.59673	0.0288928	0.360392	172	7	0.0371094	0.32481	268.5	0.0288928	172
P30084 (gene ECHS1): Enoyl-CoA hydratase, mitochondrial	ECHS1	10	1	8.94742e+08	8.68485e+08	FALSE	10	1	2.84534e+09	2.35254e+09	FALSE	0	0.314459	-1.66906	-1	0	1	1	2077.5	-2.40241	0.0397403	0.360392	270	6	0.0273438	0.32481	202	0.0273438	202
P35998 (gene PSMC2): 26S proteasome regulatory subunit 7	PSMC2	10	1	92594800	1.16465e+08	FALSE	10	1	197659190	1.34015e+08	FALSE	0	0.468457	-1.09401	-1	0	1	1	2077.5	-1.67007	0.129245	0.379432	942	13	0.160156	0.387872	1099	0.129245	942
P40227 (gene CCT6A): T-complex protein 1 subunit zeta	CCT6A	10	1	188952400	1.68758e+08	FALSE	10	1	396355410	2.60902e+08	FALSE	0	0.476725	-1.06877	-1	0	1	1	2077.5	-1.92992	0.0856837	0.360392	654	11	0.105469	0.341665	810.5	0.0856837	654
P51884 (gene LUM): Lumican	LUM	10	1	21275400000	1.02696e+10	FALSE	10	1	15383300000	3.31992e+09	FALSE	0	1.38302	0.467821	1	0	1	1	2077.5	1.48079	0.172798	0.414864	1155	19	0.431641	0.627985	1874.5	0.172798	1155
P51991 (gene HNRNPA3): Heterogeneous nuclear ribonucleoprotein A3	HNRNPA3	10	1	441263000	2.09741e+08	FALSE	10	1	5.95443e+08	2.63693e+08	FALSE	0	0.741067	-0.432325	-1	0	1	1	2077.5	-1.41827	0.189797	0.421383	1249	19	0.431641	0.627985	1874.5	0.189797	1249
P61981 (gene YWHAG): 14-3-3 protein gamma	YWHAG	10	1	1.62825e+09	2.16709e+09	FALSE	10	1	4.94003e+09	3.91852e+09	FALSE	0	0.329604	-1.6012	-1	0	1	1	2077.5	-2.12721	0.0623036	0.360392	460	10	0.0839844	0.32481	669.5	0.0623036	460
P68871 (gene HBB): Hemoglobin subunit beta	HBB	10	1	122075400000	1.05483e+11	FALSE	10	1	243698100000	2.56399e+11	FALSE	0	0.500929	-0.997322	-1	0	1	1	2077.5	-1.4678	0.176216	0.418243	1168	8	0.0488281	0.32481	373	0.0488281	373
Q15019 (gene SEPTIN2): Septin-2	SEPTIN2	10	1	9.58998e+08	5.81677e+08	FALSE	10	1	1.43228e+09	6.87617e+08	FALSE	0	0.669559	-0.578716	-1	0	1	1	2077.5	-1.68985	0.12532	0.375689	925	14	0.193359	0.423527	1226	0.12532	925
Q16134 (gene ETFDH): Electron transfer flavoprotein-ubiquinone oxidoreductase, mitochondrial	ETFDH	6	0.6	40170960	9.0535e+07	FALSE	9	0.9	265176800	2.04488e+08	FALSE	-1	0.151487	-2.72273	-1	-1.54919	0.121335	0.889696	314.5	-2.90185	0.0175425	0.360392	90	6	0.0249325	0.32481	174.5	0.0175425	90
Q6UWY5 (gene OLFML1): Olfactomedin-like protein 1	OLFML1	10	1	9.23267e+08	4.86444e+08	FALSE	9	0.9	157128000	2.50955e+08	FALSE	1	5.87589	2.55481	1	1.02598	0.304902	0.941529	773.5	3.78168	0.00433777	0.360392	11	3	0.00976562	0.32481	71	0.00433777	11
Q7Z7G0 (gene ABI3BP): Target of Nesh-SH3	ABI3BP	10	1	307613000	1.63792e+08	FALSE	10	1	290909600	3.12837e+08	FALSE	0	1.05742	0.0805456	1	0	1	1	2077.5	0.125141	0.903163	0.940595	2662	16	0.275391	0.501088	1477	0.275391	1477
Q99536 (gene VAT1): Synaptic vesicle membrane protein VAT-1 homolog	VAT1	10	1	1.01494e+09	6.7483e+08	FALSE	10	1	7.82969e+08	5.37683e+08	FALSE	0	1.29627	0.37437	1	0	1	1	2077.5	0.765763	0.463426	0.632329	2032	20	0.492188	0.677338	1981.5	0.463426	1981.5
Q9Y6C2 (gene EMILIN1): EMILIN-1	EMILIN1	10	1	197875400	8.9646e+07	FALSE	10	1	205319800	1.28564e+08	FALSE	0	0.963742	-0.0532805	-1	0	1	1	2077.5	-0.189098	0.854211	0.909312	2604	22	0.625	0.761478	2241	0.625	2077.5
O14639 (gene ABLIM1): Actin-binding LIM protein 1	ABLIM1	10	1	61010030	7.99434e+07	FALSE	10	1	156195600	1.0077e+08	FALSE	0	0.3906	-1.35624	-1	0	1	1	2077.5	-2.20482	0.054907	0.360392	401	8	0.0488281	0.32481	373	0.0488281	373
P01011 (gene SERPINA3): Alpha-1-antichymotrypsin	SERPINA3	10	1	1.27691e+09	6.14646e+08	FALSE	10	1	1.10321e+09	5.12002e+08	FALSE	0	1.15745	0.210944	1	0	1	1	2077.5	1.12004	0.291696	0.510256	1585	17	0.322266	0.535115	1635	0.291696	1585
P04792 (gene HSPB1): Heat shock protein beta-1	HSPB1	10	1	3.08801e+09	1.91698e+09	FALSE	10	1	3.60197e+09	1.50101e+09	FALSE	0	0.857311	-0.222109	-1	0	1	1	2077.5	-0.500393	0.628805	0.755625	2307	24	0.769531	0.855275	2462.5	0.628805	2077.5
P07195 (gene LDHB): L-lactate dehydrogenase B chain	LDHB	10	1	1.2566e+09	1.73171e+09	FALSE	10	1	3.63888e+09	2.66183e+09	FALSE	0	0.345327	-1.53397	-1	0	1	1	2077.5	-2.0974	0.0653941	0.360392	486	9	0.0644531	0.32481	489.5	0.0644531	486
P08559;P29803 (gene PDHA1): Pyruvate dehydrogenase E1 component subunit alpha, somatic form, mitochondrial	PDHA1	10	1	153524200	2.23815e+08	FALSE	10	1	496121400	3.49052e+08	FALSE	0	0.309449	-1.69223	-1	0	1	1	2077.5	-2.41689	0.0388081	0.360392	264	8	0.0488281	0.32481	373	0.0388081	264
P09525 (gene ANXA4): Annexin A4	ANXA4	10	1	9.97846e+08	5.06986e+08	FALSE	10	1	790336000	3.46286e+08	FALSE	0	1.26256	0.336351	1	0	1	1	2077.5	1.03743	0.326606	0.536535	1679	18	0.375	0.576427	1761	0.326606	1679
P16671 (gene CD36): Platelet glycoprotein 4	CD36	10	1	1981236000	3.77249e+09	FALSE	10	1	1.01747e+10	7.94331e+09	FALSE	0	0.194722	-2.36051	-1	0	1	1	2077.5	-3.14224	0.0118851	0.360392	56	1	0.00390625	0.32481	21	0.00390625	21
P17612 (gene PRKACA): cAMP-dependent protein kinase catalytic subunit alpha	PRKACA	10	1	2.74043e+08	4.15549e+08	FALSE	10	1	601483900	3.9687e+08	FALSE	0	0.455612	-1.13412	-1	0	1	1	2077.5	-1.619	0.1399	0.385628	1006	12	0.130859	0.369149	938	0.130859	938
P19827;CON__Q0VCM5 (gene ITIH1): Inter-alpha-trypsin inhibitor heavy chain H1	ITIH1	10	1	186332670	8.35427e+07	FALSE	10	1	320910100	2.49737e+08	FALSE	0	0.580638	-0.784289	-1	0	1	1	2077.5	-1.81182	0.103437	0.361999	789	12	0.130859	0.369149	938	0.103437	789
P27797 (gene CALR): Calreticulin	CALR	10	1	1.28855e+09	8.80513e+08	FALSE	10	1	1.90423e+09	1.10395e+09	FALSE	0	0.676676	-0.563463	-1	0	1	1	2077.5	-1.33449	0.214819	0.445503	1337	16	0.275391	0.501088	1477	0.214819	1337
P36955 (gene SERPINF1): Pigment epithelium-derived factor	SERPINF1	10	1	495702000	2.07677e+08	FALSE	10	1	4.44045e+08	2.57338e+08	FALSE	0	1.11633	0.158767	1	0	1	1	2077.5	0.446584	0.665727	0.781567	2362	22	0.625	0.761478	2241	0.625	2077.5
P39059 (gene COL15A1): Collagen alpha-1(XV) chain	COL15A1	10	1	624333000	3.24167e+08	FALSE	10	1	1.61066e+09	1.07997e+09	FALSE	0	0.387626	-1.36726	-1	0	1	1	2077.5	-3.32231	0.00890742	0.360392	41	3	0.00976562	0.32481	71	0.00890742	41
P39060 (gene COL18A1): Collagen alpha-1(XVIII) chain	COL18A1	10	1	3.16627e+08	4.08732e+08	FALSE	10	1	8.76972e+08	5.55808e+08	FALSE	0	0.361045	-1.46975	-1	0	1	1	2077.5	-2.33363	0.0444818	0.360392	309	7	0.0371094	0.32481	268.5	0.0371094	268.5
P48506 (gene GCLC): Glutamate--cysteine ligase catalytic subunit	GCLC	10	1	27915660	3.85232e+07	FALSE	10	1	124716140	1.18901e+08	FALSE	0	0.223834	-2.1595	-1	0	1	1	2077.5	-2.20783	0.0546379	0.360392	396	8	0.0488281	0.32481	373	0.0488281	373
P48735 (gene IDH2): Isocitrate dehydrogenase [NADP], mitochondrial	IDH2	10	1	144097600	2.05136e+08	FALSE	10	1	7.21606e+08	5.28721e+08	FALSE	0	0.19969	-2.32417	-1	0	1	1	2077.5	-3.1988	0.0108521	0.360392	50	1	0.00390625	0.32481	21	0.00390625	21
P49419 (gene ALDH7A1): Alpha-aminoadipic semialdehyde dehydrogenase	ALDH7A1	10	1	339698000	3.32405e+08	FALSE	10	1	5.11948e+08	4.21963e+08	FALSE	0	0.66354	-0.591745	-1	0	1	1	2077.5	-0.932812	0.375264	0.562721	1849	20	0.492188	0.677338	1981.5	0.375264	1849
P61158;Q9P1U1;Q9C0K3 (gene ACTR3): Actin-related protein 3	ACTR3	10	1	449538000	3.16049e+08	FALSE	10	1	6.59516e+08	3.19438e+08	FALSE	0	0.681618	-0.552965	-1	0	1	1	2077.5	-1.56616	0.151753	0.394017	1068	16	0.275391	0.501088	1477	0.151753	1068
Q06830 (gene PRDX1): Peroxiredoxin-1	PRDX1	10	1	2.70654e+09	1.3775e+09	FALSE	10	1	3.27727e+09	1.69169e+09	FALSE	0	0.825852	-0.276045	-1	0	1	1	2077.5	-0.71026	0.495534	0.657157	2091	23	0.695312	0.811491	2344.5	0.495534	2077.5
Q07065 (gene CKAP4): Cytoskeleton-associated protein 4	CKAP4	10	1	162138600	1.06459e+08	FALSE	10	1	171144300	6.02996e+07	FALSE	0	0.947379	-0.0779857	-1	0	1	1	2077.5	-0.226763	0.825675	0.894723	2559	25	0.845703	0.906157	2561	0.825675	2077.5
Q08211 (gene DHX9): ATP-dependent RNA helicase A	DHX9	10	1	153142000	9.21826e+07	FALSE	10	1	189464800	8.77731e+07	FALSE	0	0.808287	-0.30706	-1	0	1	1	2077.5	-1.03912	0.32586	0.536535	1677	18	0.375	0.576427	1761	0.32586	1677
Q13596 (gene SNX1): Sorting nexin-1	SNX1	10	1	104832900	7.32474e+07	FALSE	10	1	164118600	1.41286e+08	FALSE	0	0.638763	-0.646647	-1	0	1	1	2077.5	-0.99344	0.346452	0.539015	1781	21	0.556641	0.731894	2074.5	0.346452	1781
Q15181 (gene PPA1): Inorganic pyrophosphatase	PPA1	10	1	346032800	3.86878e+08	FALSE	10	1	9.53267e+08	7.53894e+08	FALSE	0	0.362997	-1.46197	-1	0	1	1	2077.5	-2.10565	0.0645239	0.360392	478	12	0.130859	0.369149	938	0.0645239	478
Q86VB7 (gene CD163): Scavenger receptor cysteine-rich type 1 protein M130	CD163	10	1	87419600	8.40752e+07	FALSE	9	0.9	147317700	1.31312e+08	FALSE	1	0.593409	-0.752902	-1	1.02598	0.304902	0.941529	773.5	-1.79146	0.106825	0.361999	815	18	0.375	0.576427	1761	0.106825	773.5
Q92841 (gene DDX17): Probable ATP-dependent RNA helicase DDX17	DDX17	10	1	100078600	5.82298e+07	FALSE	10	1	123309350	5.41602e+07	FALSE	0	0.811606	-0.301149	-1	0	1	1	2077.5	-0.895288	0.393947	0.574956	1900	21	0.556641	0.731894	2074.5	0.393947	1900
Q99832 (gene CCT7): T-complex protein 1 subunit eta	CCT7	10	1	346448100	3.45912e+08	FALSE	10	1	430838000	2.59497e+08	FALSE	0	0.804126	-0.314506	-1	0	1	1	2077.5	-0.586273	0.5721	0.710558	2232	17	0.322266	0.535115	1635	0.322266	1635
Q9BUF5 (gene TUBB6): Tubulin beta-6 chain	TUBB6	10	1	817945000	6.35667e+08	FALSE	10	1	1.80708e+09	1.27283e+09	FALSE	0	0.452633	-1.14359	-1	0	1	1	2077.5	-1.9578	0.0819342	0.360392	621	9	0.0644531	0.32481	489.5	0.0644531	489.5
Q9GZM7 (gene TINAGL1): Tubulointerstitial nephritis antigen-like	TINAGL1	10	1	6.11696e+08	4.09483e+08	FALSE	10	1	1.05224e+09	6.2023e+08	FALSE	0	0.581326	-0.78258	-1	0	1	1	2077.5	-1.63776	0.135896	0.381418	987	12	0.130859	0.369149	938	0.130859	938
Q9HCL2 (gene GPAM): Glycerol-3-phosphate acyltransferase 1, mitochondrial	GPAM	8	0.8	22054570	4.82964e+07	FALSE	8	0.8	219469780	2.17091e+08	FALSE	0	0.10049	-3.31487	-1	0	1	1	2077.5	-2.57503	0.0299395	0.360392	184	8	0.0488281	0.32481	373	0.0299395	184
Q9NR19 (gene ACSS2): Acetyl-coenzyme A synthetase, cytoplasmic	ACSS2	9	0.9	67550860	1.73425e+08	FALSE	9	0.9	233416800	2.34276e+08	FALSE	0	0.2894	-1.78886	-1	0	1	1	2077.5	-1.54625	0.156447	0.399104	1087	11	0.105469	0.341665	810.5	0.105469	810.5
Q9UHG3 (gene PCYOX1): Prenylcysteine oxidase 1	PCYOX1	10	1	6.19156e+08	4.74936e+08	FALSE	10	1	1.59037e+09	9.12595e+08	FALSE	0	0.389316	-1.36098	-1	0	1	1	2077.5	-2.93569	0.0166027	0.360392	83	3	0.00976562	0.32481	71	0.00976562	71
Q9UQ80 (gene PA2G4): Proliferation-associated protein 2G4	PA2G4	10	1	75288600	5.47467e+07	FALSE	10	1	155845980	1.06094e+08	FALSE	0	0.483096	-1.04962	-1	0	1	1	2077.5	-1.87745	0.0931843	0.360392	702	11	0.105469	0.341665	810.5	0.0931843	702
CON__P02533;P02533;CON__Q61782;CON__Q9D312 (gene KRT14): Keratin, type I cytoskeletal 14	KRT14	10	1	145484400	7.18627e+07	FALSE	10	1	227135300	2.54727e+08	FALSE	0	0.640519	-0.642687	-1	0	1	1	2077.5	-0.991521	0.347338	0.539591	1785	19	0.431641	0.627985	1874.5	0.347338	1785
O60506 (gene SYNCRIP): Heterogeneous nuclear ribonucleoprotein Q	SYNCRIP	10	1	205693800	1.53629e+08	FALSE	10	1	425379700	1.99607e+08	FALSE	0	0.483553	-1.04825	-1	0	1	1	2077.5	-2.78088	0.0213701	0.360392	115	7	0.0371094	0.32481	268.5	0.0213701	115
P00918 (gene CA2): Carbonic anhydrase 2	CA2	10	1	8.01316e+08	3.71592e+08	FALSE	10	1	3.44581e+09	3.87992e+09	FALSE	0	0.232548	-2.1044	-1	0	1	1	2077.5	-2.10376	0.0647224	0.360392	480	0	0.00195312	0.32481	5	0.00195312	5
P02462 (gene COL4A1): Collagen alpha-1(IV) chain	COL4A1	10	1	3.37002e+09	2.15724e+09	FALSE	10	1	1.00153e+10	6.72353e+09	FALSE	0	0.336486	-1.57138	-1	0	1	1	2077.5	-3.65686	0.00526116	0.360392	18	3	0.00976562	0.32481	71	0.00526116	18
P04217;CON__Q2KJF1 (gene A1BG): Alpha-1B-glycoprotein	A1BG	10	1	1.01645e+09	4.53927e+08	FALSE	10	1	1014630000	5.01497e+08	FALSE	0	1.0018	0.00259262	1	0	1	1	2077.5	0.0122671	0.99048	0.996293	2755	26	0.921875	0.953154	2651	0.921875	2077.5
P07954 (gene FH): Fumarate hydratase, mitochondrial	FH	10	1	238921900	3.6409e+08	FALSE	10	1	6.50203e+08	4.66205e+08	FALSE	0	0.367458	-1.44435	-1	0	1	1	2077.5	-1.96709	0.0807189	0.360392	614	12	0.130859	0.369149	938	0.0807189	614
P09622 (gene DLD): Dihydrolipoyl dehydrogenase, mitochondrial	DLD	10	1	2.85181e+08	4.23911e+08	FALSE	10	1	8.11618e+08	6.64067e+08	FALSE	0	0.351373	-1.50892	-1	0	1	1	2077.5	-1.86414	0.0951838	0.360392	725	11	0.105469	0.341665	810.5	0.0951838	725
P11310 (gene ACADM): Medium-chain specific acyl-CoA dehydrogenase, mitochondrial	ACADM	10	1	56985100	1.05277e+08	FALSE	10	1	357523970	3.23272e+08	FALSE	0	0.159388	-2.64938	-1	0	1	1	2077.5	-2.48722	0.0345794	0.360392	219	7	0.0371094	0.32481	268.5	0.0345794	219
P13716 (gene ALAD): Delta-aminolevulinic acid dehydratase	ALAD	10	1	215602300	2.36116e+08	FALSE	10	1	402883600	2.98661e+08	FALSE	0	0.535148	-0.901991	-1	0	1	1	2077.5	-1.51322	0.164519	0.407718	1118	14	0.193359	0.423527	1226	0.164519	1118
P13804 (gene ETFA): Electron transfer flavoprotein subunit alpha, mitochondrial	ETFA	10	1	3.08623e+08	4.38503e+08	FALSE	10	1	7.91688e+08	6.36186e+08	FALSE	0	0.38983	-1.35908	-1	0	1	1	2077.5	-1.77241	0.110088	0.362229	840	11	0.105469	0.341665	810.5	0.105469	810.5
P16930 (gene FAH): Fumarylacetoacetase	FAH	10	1	5.50332e+08	8.15675e+08	FALSE	10	1	1.73919e+09	1.25905e+09	FALSE	0	0.316429	-1.66005	-1	0	1	1	2077.5	-2.30564	0.0465677	0.360392	325	9	0.0644531	0.32481	489.5	0.0465677	325
P18669;P15259;Q8N0Y7 (gene PGAM1): Phosphoglycerate mutase 1	PGAM1	10	1	1.07176e+09	5.97035e+08	FALSE	10	1	1.43274e+09	1.03834e+09	FALSE	0	0.748049	-0.418796	-1	0	1	1	2077.5	-0.781187	0.45475	0.62365	2022	23	0.695312	0.811491	2344.5	0.45475	2022
P20700 (gene LMNB1): Lamin-B1	LMNB1	10	1	106261900	6.98423e+07	FALSE	10	1	243610840	2.0188e+08	FALSE	0	0.436195	-1.19695	-1	0	1	1	2077.5	-1.89741	0.0902617	0.360392	681	12	0.130859	0.369149	938	0.0902617	681
P29590 (gene PML): Protein PML	PML	9	0.9	53421900	8.68543e+07	FALSE	9	0.9	145237600	9.03271e+07	FALSE	0	0.367824	-1.44291	-1	0	1	1	2077.5	-2.45691	0.0363422	0.360392	234	8	0.0488281	0.32481	373	0.0363422	234
P31323 (gene PRKAR2B): cAMP-dependent protein kinase type II-beta regulatory subunit	PRKAR2B	10	1	8.87311e+08	8.03084e+08	FALSE	10	1	1.58101e+09	1.05039e+09	FALSE	0	0.561232	-0.833332	-1	0	1	1	2077.5	-1.71095	0.121252	0.373591	900	12	0.130859	0.369149	938	0.121252	900
P35237 (gene SERPINB6): Serpin B6	SERPINB6	10	1	189530900	1.44167e+08	FALSE	10	1	343454400	2.20377e+08	FALSE	0	0.551837	-0.857685	-1	0	1	1	2077.5	-1.56404	0.152246	0.394928	1069	16	0.275391	0.501088	1477	0.152246	1069
P35606 (gene COPB2): Coatomer subunit beta	COPB2	10	1	77640700	7.2491e+07	FALSE	10	1	184276630	1.4746e+08	FALSE	0	0.421327	-1.24699	-1	0	1	1	2077.5	-1.815	0.102916	0.361999	787	11	0.105469	0.341665	810.5	0.102916	787
P36776 (gene LONP1): Lon protease homolog, mitochondrial	LONP1	9	0.9	38098550	6.33765e+07	FALSE	10	1	157152018	1.05903e+08	FALSE	-1	0.242431	-2.04435	-1	-1.02598	0.304902	0.941529	773.5	-2.99906	0.0149791	0.360392	77	7	0.0371094	0.32481	268.5	0.0149791	77
P40926 (gene MDH2): Malate dehydrogenase, mitochondrial	MDH2	10	1	7.76396e+08	8.74389e+08	FALSE	10	1	1.46886e+09	1.107e+09	FALSE	0	0.52857	-0.919832	-1	0	1	1	2077.5	-1.65574	0.132157	0.380822	961	14	0.193359	0.423527	1226	0.132157	961
P42224 (gene STAT1): Signal transducer and activator of transcription 1-alpha/beta	STAT1	10	1	61898150	5.82321e+07	FALSE	10	1	144780984	1.28646e+08	FALSE	0	0.42753	-1.2259	-1	0	1	1	2077.5	-1.66238	0.130799	0.380822	952	15	0.232422	0.464676	1347.5	0.130799	952
P48449 (gene LSS): Lanosterol synthase	LSS	10	1	108563800	1.06371e+08	FALSE	9	0.9	111279800	9.06294e+07	FALSE	1	0.975593	-0.0356486	-1	1.02598	0.304902	0.941529	773.5	-0.072166	0.944048	0.965995	2710	24	0.769531	0.855275	2462.5	0.304902	773.5
P50502;Q8NFI4;Q8IZP2 (gene ST13;ST13P5): Hsc70-interacting protein; Putative protein FAM10A5	ST13;ST13P5	10	1	335936000	2.18696e+08	FALSE	10	1	7.19849e+08	5.55637e+08	FALSE	0	0.466676	-1.09951	-1	0	1	1	2077.5	-1.79629	0.106011	0.361999	807	14	0.193359	0.423527	1226	0.106011	807
P61247 (gene RPS3A): 40S ribosomal protein S3a	RPS3A	10	1	3.71184e+08	2.56438e+08	FALSE	10	1	5.13738e+08	2.5929e+08	FALSE	0	0.722516	-0.468899	-1	0	1	1	2077.5	-1.06266	0.315618	0.531719	1646	16	0.275391	0.501088	1477	0.275391	1477
Q01469;A8MUU1 (gene FABP5): Fatty acid-binding protein 5	FABP5	10	1	8.77364e+08	8.80774e+08	FALSE	10	1	2.08014e+09	1.30762e+09	FALSE	0	0.421781	-1.24543	-1	0	1	1	2077.5	-2.18962	0.0562853	0.360392	410	9	0.0644531	0.32481	489.5	0.0562853	410
Q05655;Q04759 (gene PRKCD): Protein kinase C delta type	PRKCD	10	1	34734500	4.9617e+07	FALSE	10	1	106627290	9.68772e+07	FALSE	0	0.325756	-1.61814	-1	0	1	1	2077.5	-1.81003	0.10373	0.361999	791	11	0.105469	0.341665	810.5	0.10373	791
Q06278 (gene AOX1): Aldehyde oxidase	AOX1	10	1	175048100	1.07898e+08	FALSE	10	1	62658290	6.95008e+07	FALSE	0	2.79369	1.48217	1	0	1	1	2077.5	3.36983	0.00825921	0.360392	33	1	0.00390625	0.32481	21	0.00390625	21
Q16658 (gene FSCN1): Fascin	FSCN1	10	1	263805400	1.72012e+08	FALSE	10	1	348188400	2.0972e+08	FALSE	0	0.757651	-0.400394	-1	0	1	1	2077.5	-0.896534	0.393316	0.574884	1897	19	0.431641	0.627985	1874.5	0.393316	1874.5
Q63ZY3 (gene KANK2): KN motif and ankyrin repeat domain-containing protein 2	KANK2	10	1	149881000	7.38004e+07	FALSE	10	1	183852000	1.05655e+08	FALSE	0	0.815226	-0.294727	-1	0	1	1	2077.5	-0.731639	0.483003	0.646101	2073	21	0.556641	0.731894	2074.5	0.483003	2073
Q96I99 (gene SUCLG2): Succinate--CoA ligase [GDP-forming] subunit beta, mitochondrial	SUCLG2	10	1	108821800	1.80839e+08	FALSE	10	1	314142910	2.96376e+08	FALSE	0	0.346409	-1.52945	-1	0	1	1	2077.5	-1.7564	0.112901	0.362775	863	12	0.130859	0.369149	938	0.112901	863
Q9H6R3 (gene ACSS3): Acyl-CoA synthetase short-chain family member 3, mitochondrial	ACSS3	10	1	72625160	1.17217e+08	FALSE	10	1	174244420	1.7449e+08	FALSE	0	0.4168	-1.26257	-1	0	1	1	2077.5	-1.36368	0.2058	0.439087	1299	13	0.160156	0.387872	1099	0.160156	1099
Q9NP74 (gene PALMD): Palmdelphin	PALMD	9	0.9	59836680	1.15697e+08	FALSE	10	1	282986792	2.08499e+08	FALSE	-1	0.211447	-2.24163	-1	-1.02598	0.304902	0.941529	773.5	-2.61565	0.0280102	0.360392	163	7	0.0371094	0.32481	268.5	0.0280102	163
Q9NVA2 (gene SEPTIN11): Septin-11	SEPTIN11	10	1	3.43425e+08	2.57691e+08	FALSE	10	1	521001800	2.95007e+08	FALSE	0	0.659163	-0.601293	-1	0	1	1	2077.5	-1.37763	0.201603	0.437639	1277	15	0.232422	0.464676	1347.5	0.201603	1277
Q9UPQ0 (gene LIMCH1): LIM and calponin homology domains-containing protein 1	LIMCH1	6	0.6	13650591	3.64656e+07	FALSE	8	0.8	75645300	7.66823e+07	FALSE	-1	0.180455	-2.47029	-1	-0.9759	0.329114	0.952644	916	-2.02492	0.0735354	0.360392	549	10	0.0839844	0.32481	669.5	0.0735354	549
O00151 (gene PDLIM1): PDZ and LIM domain protein 1	PDLIM1	10	1	148615600	1.76195e+08	FALSE	10	1	275534600	2.02609e+08	FALSE	0	0.539372	-0.890648	-1	0	1	1	2077.5	-1.31694	0.220404	0.448643	1362	13	0.160156	0.387872	1099	0.160156	1099
O00764 (gene PDXK): Pyridoxal kinase	PDXK	10	1	4.34813e+08	5.65307e+08	FALSE	10	1	1.25145e+09	1.07002e+09	FALSE	0	0.347448	-1.52513	-1	0	1	1	2077.5	-1.87562	0.0934564	0.360392	705	11	0.105469	0.341665	810.5	0.0934564	705
O15144 (gene ARPC2): Actin-related protein 2/3 complex subunit 2	ARPC2	10	1	124382800	8.74126e+07	FALSE	10	1	252813000	1.82497e+08	FALSE	0	0.491995	-1.02328	-1	0	1	1	2077.5	-1.73202	0.117313	0.367056	886	12	0.130859	0.369149	938	0.117313	886
O43865 (gene AHCYL1): S-adenosylhomocysteine hydrolase-like protein 1	AHCYL1	10	1	84836420	9.21356e+07	FALSE	10	1	159074170	1.50755e+08	FALSE	0	0.533314	-0.906944	-1	0	1	1	2077.5	-1.16204	0.275107	0.495372	1540	17	0.322266	0.535115	1635	0.275107	1540
O75131;Q8IYJ1;Q96A23;O95741;Q86YQ8;Q9UBL6 (gene CPNE3): Copine-3	CPNE3	10	1	192177900	1.33047e+08	FALSE	10	1	269517100	1.77173e+08	FALSE	0	0.713045	-0.487934	-1	0	1	1	2077.5	-1.12316	0.290434	0.508765	1583	20	0.492188	0.677338	1981.5	0.290434	1583
O94905 (gene ERLIN2): Erlin-2	ERLIN2	10	1	282478000	1.12229e+08	FALSE	10	1	278293600	1.47232e+08	FALSE	0	1.01504	0.0215308	1	0	1	1	2077.5	0.0588202	0.954381	0.973335	2719	21	0.556641	0.731894	2074.5	0.556641	2074.5
P09651;A0A2R8Y4L2 (gene HNRNPA1;HNRNPA1L3): Heterogeneous nuclear ribonucleoprotein A1; Heterogeneous nuclear ribonucleoprotein A1-like 3	HNRNPA1;HNRNPA1L3	10	1	510829000	2.54778e+08	FALSE	10	1	585666000	2.00104e+08	FALSE	0	0.872219	-0.197238	-1	0	1	1	2077.5	-0.851017	0.416827	0.593357	1948	19	0.431641	0.627985	1874.5	0.416827	1874.5
P10515 (gene DLAT): Dihydrolipoyllysine-residue acetyltransferase component of pyruvate dehydrogenase complex, mitochondrial	DLAT	10	1	98537500	1.76122e+08	FALSE	10	1	388735160	4.06586e+08	FALSE	0	0.253482	-1.98004	-1	0	1	1	2077.5	-1.9725	0.0800198	0.360392	612	9	0.0644531	0.32481	489.5	0.0644531	489.5
P10909 (gene CLU): Clusterin	CLU	10	1	668848000	4.08408e+08	FALSE	10	1	8.79962e+08	3.48019e+08	FALSE	0	0.760087	-0.395763	-1	0	1	1	2077.5	-1.69703	0.123923	0.374333	918	13	0.160156	0.387872	1099	0.123923	918
P12429 (gene ANXA3): Annexin A3	ANXA3	10	1	170140500	3.13479e+08	FALSE	10	1	484118100	4.16437e+08	FALSE	0	0.351444	-1.50863	-1	0	1	1	2077.5	-1.82516	0.101271	0.360424	778	9	0.0644531	0.32481	489.5	0.0644531	489.5
P12956 (gene XRCC6): X-ray repair cross-complementing protein 6	XRCC6	10	1	275314300	1.60147e+08	FALSE	10	1	359791200	1.43369e+08	FALSE	0	0.765206	-0.38608	-1	0	1	1	2077.5	-1.42245	0.188615	0.42082	1240	14	0.193359	0.423527	1226	0.188615	1226
P14868 (gene DARS1): Aspartate--tRNA ligase, cytoplasmic	DARS1	10	1	78583680	8.19636e+07	FALSE	10	1	153132130	1.09873e+08	FALSE	0	0.513176	-0.962475	-1	0	1	1	2077.5	-1.75807	0.112604	0.362775	857	13	0.160156	0.387872	1099	0.112604	857
P23528 (gene CFL1): Cofilin-1	CFL1	10	1	2.54178e+09	3.27551e+09	FALSE	10	1	2.82748e+09	2.2151e+09	FALSE	0	0.898959	-0.153673	-1	0	1	1	2077.5	-0.198573	0.84701	0.906264	2591	20	0.492188	0.677338	1981.5	0.492188	1981.5
P43034 (gene PAFAH1B1): Platelet-activating factor acetylhydrolase IB subunit beta	PAFAH1B1	10	1	132985800	1.32646e+08	FALSE	10	1	242369700	2.01027e+08	FALSE	0	0.54869	-0.865937	-1	0	1	1	2077.5	-1.26875	0.236361	0.459306	1427	16	0.275391	0.501088	1477	0.236361	1427
P49588 (gene AARS1): Alanine--tRNA ligase, cytoplasmic	AARS1	10	1	73262310	5.46321e+07	FALSE	9	0.9	160110700	1.30713e+08	FALSE	1	0.457573	-1.12793	-1	1.02598	0.304902	0.941529	773.5	-1.81772	0.102474	0.361999	784	12	0.130859	0.369149	938	0.102474	773.5
P51178 (gene PLCD1): 1-phosphatidylinositol 4,5-bisphosphate phosphodiesterase delta-1	PLCD1	10	1	180202200	1.12076e+08	FALSE	10	1	223691400	1.2656e+08	FALSE	0	0.805584	-0.311893	-1	0	1	1	2077.5	-0.777826	0.456631	0.625233	2025	18	0.375	0.576427	1761	0.375	1761
P52789 (gene HK2): Hexokinase-2	HK2	2	0.2	1945000	5.03355e+06	FALSE	9	0.9	116358500	1.48987e+08	FALSE	-1	0.0167156	-5.90266	-1	-3.14627	0.0016537	0.254761	11	-2.28975	0.0477942	0.360392	340	1	0.00390625	0.32481	21	0.0016537	11
P53396 (gene ACLY): ATP-citrate synthase	ACLY	10	1	54956080	3.80383e+07	FALSE	10	1	117852930	1.09472e+08	FALSE	0	0.466311	-1.10064	-1	0	1	1	2077.5	-1.84033	0.0988591	0.360424	758	10	0.0839844	0.32481	669.5	0.0839844	669.5
P54136 (gene RARS1): Arginine--tRNA ligase, cytoplasmic	RARS1	10	1	26450020	2.19328e+07	FALSE	10	1	59966920	4.72328e+07	FALSE	0	0.441077	-1.1809	-1	0	1	1	2077.5	-1.76832	0.1108	0.362229	848	9	0.0644531	0.32481	489.5	0.0644531	489.5
Q96CX2;Q68DU8;Q6ZWB6 (gene KCTD12): BTB/POZ domain-containing protein KCTD12	KCTD12	10	1	376026000	2.3969e+08	FALSE	10	1	5.61821e+08	2.60553e+08	FALSE	0	0.669299	-0.579278	-1	0	1	1	2077.5	-1.67488	0.12828	0.379432	937	15	0.232422	0.464676	1347.5	0.12828	937
Q9BTV4 (gene TMEM43): Transmembrane protein 43	TMEM43	10	1	5.51182e+08	3.36122e+08	FALSE	10	1	479822000	2.55103e+08	FALSE	0	1.14872	0.200029	1	0	1	1	2077.5	0.51357	0.619922	0.750667	2290	24	0.769531	0.855275	2462.5	0.619922	2077.5
Q9Y2J2 (gene EPB41L3): Band 4.1-like protein 3	EPB41L3	10	1	160032900	1.20353e+08	FALSE	10	1	115371100	6.49276e+07	FALSE	0	1.38711	0.472087	1	0	1	1	2077.5	0.950784	0.366547	0.556036	1828	20	0.492188	0.677338	1981.5	0.366547	1828
P00915 (gene CA1): Carbonic anhydrase 1	CA1	10	1	3.89293e+09	1.673e+09	FALSE	10	1	1.53496e+10	1.11414e+10	FALSE	0	0.253618	-1.97927	-1	0	1	1	2077.5	-3.0429	0.0139523	0.360392	70	0	0.00195312	0.32481	5	0.00195312	5
P04196 (gene HRG): Histidine-rich glycoprotein	HRG	10	1	8.00229e+08	5.07961e+08	FALSE	10	1	1.28306e+09	1.11462e+09	FALSE	0	0.623689	-0.681102	-1	0	1	1	2077.5	-1.16043	0.27573	0.495598	1541	19	0.431641	0.627985	1874.5	0.27573	1541
P09543 (gene CNP): 2,3-cyclic-nucleotide 3-phosphodiesterase	CNP	10	1	142018900	1.56434e+08	FALSE	10	1	205741950	1.73073e+08	FALSE	0	0.690277	-0.534753	-1	0	1	1	2077.5	-0.780684	0.455031	0.623727	2023	24	0.769531	0.855275	2462.5	0.455031	2023
P11940;Q4VXU2;Q5JQF8;Q96DU9 (gene PABPC1): Polyadenylate-binding protein 1	PABPC1	10	1	105498700	8.16915e+07	FALSE	10	1	230637300	1.50309e+08	FALSE	0	0.457423	-1.1284	-1	0	1	1	2077.5	-1.87302	0.0938458	0.360392	709	11	0.105469	0.341665	810.5	0.0938458	709
P12955 (gene PEPD): Xaa-Pro dipeptidase	PEPD	10	1	91112900	8.05398e+07	FALSE	10	1	203326300	2.14317e+08	FALSE	0	0.448112	-1.15807	-1	0	1	1	2077.5	-1.41989	0.189338	0.42082	1247	10	0.0839844	0.32481	669.5	0.0839844	669.5
P21266 (gene GSTM3): Glutathione S-transferase Mu 3	GSTM3	10	1	288407000	3.81835e+08	FALSE	10	1	275194100	3.22111e+08	FALSE	0	1.04801	0.0676566	1	0	1	1	2077.5	0.0789242	0.93882	0.962065	2706	23	0.695312	0.811491	2344.5	0.695312	2077.5
P21980 (gene TGM2): Protein-glutamine gamma-glutamyltransferase 2	TGM2	10	1	120022600	6.46853e+07	FALSE	10	1	201913200	1.75368e+08	FALSE	0	0.594427	-0.750429	-1	0	1	1	2077.5	-1.87469	0.0935954	0.360392	706	12	0.130859	0.369149	938	0.0935954	706
P23284 (gene PPIB): Peptidyl-prolyl cis-trans isomerase B	PPIB	10	1	514381000	2.92889e+08	FALSE	10	1	759243000	3.55538e+08	FALSE	0	0.677492	-0.561724	-1	0	1	1	2077.5	-1.4738	0.174631	0.416289	1163	16	0.275391	0.501088	1477	0.174631	1163
P24298 (gene GPT): Alanine aminotransferase 1	GPT	5	0.5	28159400	7.15763e+07	FALSE	10	1	146334990	1.87461e+08	FALSE	-1	0.192431	-2.37759	-1	-2.58199	0.00982327	0.412726	59.5	-1.63892	0.135653	0.381418	986	8	0.0488281	0.32481	373	0.00982327	59.5
P27105 (gene STOM): Stomatin	STOM	10	1	1.20907e+09	1.0141e+09	FALSE	10	1	1.2369e+09	1.11003e+09	FALSE	0	0.9775	-0.0328315	-1	0	1	1	2077.5	-0.0501667	0.961085	0.977297	2727	24	0.769531	0.855275	2462.5	0.769531	2077.5
P43686 (gene PSMC4): 26S proteasome regulatory subunit 6B	PSMC4	10	1	186313300	1.61604e+08	FALSE	10	1	347102800	1.97342e+08	FALSE	0	0.536767	-0.897632	-1	0	1	1	2077.5	-1.72362	0.118869	0.370124	890	13	0.160156	0.387872	1099	0.118869	890
P50148;P19086;Q03113 (gene GNAQ): Guanine nucleotide-binding protein G(q) subunit alpha	GNAQ	10	1	201267300	1.54366e+08	FALSE	10	1	214113900	1.61137e+08	FALSE	0	0.940001	-0.0892657	-1	0	1	1	2077.5	-0.167315	0.870821	0.917873	2630	25	0.845703	0.906157	2561	0.845703	2077.5
P51572 (gene BCAP31): B-cell receptor-associated protein 31	BCAP31	10	1	509896400	7.32893e+08	FALSE	10	1	774161800	6.51207e+08	FALSE	0	0.658643	-0.602431	-1	0	1	1	2077.5	-0.795355	0.446875	0.617035	2008	16	0.275391	0.501088	1477	0.275391	1477
P51692 (gene STAT5B): Signal transducer and activator of transcription 5B	STAT5B	10	1	35875300	5.13664e+07	FALSE	10	1	118963500	9.77441e+07	FALSE	0	0.301566	-1.72946	-1	0	1	1	2077.5	-2.08405	0.0668249	0.360392	499	9	0.0644531	0.32481	489.5	0.0644531	489.5
P54727 (gene RAD23B): UV excision repair protein RAD23 homolog B	RAD23B	10	1	238641100	2.50101e+08	FALSE	10	1	4.48921e+08	3.30501e+08	FALSE	0	0.531588	-0.911618	-1	0	1	1	2077.5	-1.45493	0.179661	0.418942	1186	14	0.193359	0.423527	1226	0.179661	1186
P61163 (gene ACTR1A): Alpha-centractin	ACTR1A	10	1	317345000	2.65558e+08	FALSE	10	1	399847800	2.26898e+08	FALSE	0	0.793664	-0.333399	-1	0	1	1	2077.5	-0.689984	0.507604	0.666471	2112	21	0.556641	0.731894	2074.5	0.507604	2074.5
P61764 (gene STXBP1): Syntaxin-binding protein 1	STXBP1	10	1	189146700	1.93385e+08	FALSE	10	1	310225420	2.14117e+08	FALSE	0	0.609707	-0.713811	-1	0	1	1	2077.5	-1.38061	0.200717	0.436882	1274	15	0.232422	0.464676	1347.5	0.200717	1274
P62873;P16520 (gene GNB1): Guanine nucleotide-binding protein G(I)/G(S)/G(T) subunit beta-1	GNB1	10	1	2.08484e+09	1.97131e+09	FALSE	10	1	3.70727e+09	2.01986e+09	FALSE	0	0.562364	-0.830425	-1	0	1	1	2077.5	-1.93436	0.0850757	0.360392	647	10	0.0839844	0.32481	669.5	0.0839844	647
Q07960 (gene ARHGAP1): Rho GTPase-activating protein 1	ARHGAP1	10	1	3.53174e+08	2.81356e+08	FALSE	10	1	429758000	2.69332e+08	FALSE	0	0.821797	-0.283146	-1	0	1	1	2077.5	-0.545382	0.598745	0.73433	2261	23	0.695312	0.811491	2344.5	0.598745	2077.5
Q13561 (gene DCTN2): Dynactin subunit 2	DCTN2	10	1	235822700	1.7608e+08	FALSE	10	1	301792100	1.46756e+08	FALSE	0	0.781408	-0.355852	-1	0	1	1	2077.5	-0.735967	0.480491	0.643672	2070	17	0.322266	0.535115	1635	0.322266	1635
Q16531 (gene DDB1): DNA damage-binding protein 1	DDB1	10	1	71299000	4.72237e+07	FALSE	9	0.9	137777700	9.62694e+07	FALSE	1	0.517493	-0.950389	-1	1.02598	0.304902	0.941529	773.5	-1.862	0.0955079	0.360392	728	12	0.130859	0.369149	938	0.0955079	728
Q16698 (gene DECR1): 2,4-dienoyl-CoA reductase [(3E)-enoyl-CoA-producing], mitochondrial	DECR1	10	1	235114600	4.04229e+08	FALSE	9	0.9	531110900	4.07878e+08	FALSE	1	0.442685	-1.17565	-1	1.02598	0.304902	0.941529	773.5	-1.84761	0.0977219	0.360424	751	11	0.105469	0.341665	810.5	0.0977219	751
Q5JWF2 (gene GNAS): Guanine nucleotide-binding protein G(s) subunit alpha isoforms XLas	GNAS	10	1	269380400	2.13621e+08	FALSE	10	1	5.25029e+08	3.40348e+08	FALSE	0	0.513077	-0.962753	-1	0	1	1	2077.5	-1.95998	0.0816472	0.360392	617	13	0.160156	0.387872	1099	0.0816472	617
Q6YN16 (gene HSDL2): Hydroxysteroid dehydrogenase-like protein 2	HSDL2	10	1	210600200	3.92843e+08	FALSE	9	0.9	5.74172e+08	4.66842e+08	FALSE	1	0.366789	-1.44698	-1	1.02598	0.304902	0.941529	773.5	-1.88449	0.0921436	0.360392	696	11	0.105469	0.341665	810.5	0.0921436	696
Q7L576;Q96F07 (gene CYFIP1): Cytoplasmic FMR1-interacting protein 1	CYFIP1	10	1	34447130	2.50481e+07	FALSE	10	1	63125938	6.13734e+07	FALSE	0	0.545689	-0.873849	-1	0	1	1	2077.5	-1.18157	0.267657	0.486378	1526	17	0.322266	0.535115	1635	0.267657	1526
Q9BRX8 (gene PRXL2A): Peroxiredoxin-like 2A	PRXL2A	10	1	548351800	1.30319e+09	FALSE	10	1	759451200	6.98534e+08	FALSE	0	0.722037	-0.469856	-1	0	1	1	2077.5	-0.437216	0.672258	0.78667	2368	13	0.160156	0.387872	1099	0.160156	1099
Q9H4A4 (gene RNPEP): Aminopeptidase B	RNPEP	10	1	454000800	3.09786e+08	FALSE	10	1	4.49163e+08	2.68338e+08	FALSE	0	1.01077	0.015457	1	0	1	1	2077.5	0.063594	0.950684	0.97056	2715	22	0.625	0.761478	2241	0.625	2077.5
Q9NY33 (gene DPP3): Dipeptidyl peptidase 3	DPP3	10	1	42088590	4.87867e+07	FALSE	9	0.9	93023800	6.7391e+07	FALSE	1	0.45245	-1.14417	-1	1.02598	0.304902	0.941529	773.5	-1.65062	0.133212	0.380822	970	11	0.105469	0.341665	810.5	0.105469	773.5
Q9P2R7 (gene SUCLA2): Succinate--CoA ligase [ADP-forming] subunit beta, mitochondrial	SUCLA2	9	0.9	97147820	2.09622e+08	FALSE	9	0.9	233125200	1.69214e+08	FALSE	0	0.41672	-1.26285	-1	0	1	1	2077.5	-1.52029	0.16276	0.406607	1110	10	0.0839844	0.32481	669.5	0.0839844	669.5
Q9UIQ6 (gene LNPEP): Leucyl-cystinyl aminopeptidase	LNPEP	6	0.6	13158720	2.63006e+07	FALSE	9	0.9	86802950	1.17591e+08	FALSE	-1	0.151593	-2.72172	-1	-1.54919	0.121335	0.889696	314.5	-1.79545	0.106153	0.361999	811	6	0.0323129	0.32481	230	0.0323129	230
P02538;CON__P02538;CON__Q8VED5 (gene KRT6A): Keratin, type II cytoskeletal 6A	KRT6A	9	0.9	108470890	1.13192e+08	FALSE	9	0.9	128236500	2.22101e+08	FALSE	0	0.845866	-0.241499	-1	0	1	1	2077.5	-0.245673	0.811446	0.883447	2547	26	0.921875	0.953154	2651	0.811446	2077.5
O00339 (gene MATN2): Matrilin-2	MATN2	10	1	54355490	5.71946e+07	FALSE	10	1	156113630	1.02309e+08	FALSE	0	0.348179	-1.5221	-1	0	1	1	2077.5	-2.59541	0.0289556	0.360392	173	9	0.0644531	0.32481	489.5	0.0289556	173
O43237 (gene DYNC1LI2): Cytoplasmic dynein 1 light intermediate chain 2	DYNC1LI2	10	1	63493910	6.7905e+07	FALSE	9	0.9	130999380	1.24075e+08	FALSE	1	0.484689	-1.04487	-1	1.02598	0.304902	0.941529	773.5	-1.28561	0.230671	0.455752	1402	20	0.492188	0.677338	1981.5	0.230671	773.5
O60701 (gene UGDH): UDP-glucose 6-dehydrogenase	UGDH	10	1	235417600	1.16499e+08	FALSE	10	1	71500550	6.54831e+07	FALSE	0	3.29253	1.7192	1	0	1	1	2077.5	3.1795	0.0111938	0.360392	53	4	0.0136719	0.32481	105	0.0111938	53
O60749 (gene SNX2): Sorting nexin-2	SNX2	10	1	69691820	4.78968e+07	FALSE	10	1	126596400	7.86948e+07	FALSE	0	0.550504	-0.861175	-1	0	1	1	2077.5	-1.59372	0.145463	0.388609	1036	14	0.193359	0.423527	1226	0.145463	1036
O75781 (gene PALM): Paralemmin-1	PALM	10	1	210070300	3.18851e+08	FALSE	10	1	435356200	2.85425e+08	FALSE	0	0.482525	-1.05132	-1	0	1	1	2077.5	-1.53274	0.159706	0.404073	1096	12	0.130859	0.369149	938	0.130859	938
O94826 (gene TOMM70): Mitochondrial import receptor subunit TOM70	TOMM70	10	1	77434430	1.3239e+08	FALSE	9	0.9	206912900	1.87935e+08	FALSE	1	0.374237	-1.41798	-1	1.02598	0.304902	0.941529	773.5	-1.6057	0.142803	0.38856	1017	11	0.105469	0.341665	810.5	0.105469	773.5
P00491 (gene PNP): Purine nucleoside phosphorylase	PNP	10	1	96603220	9.76457e+07	FALSE	10	1	301744700	3.33744e+08	FALSE	0	0.320149	-1.64319	-1	0	1	1	2077.5	-1.85303	0.0968822	0.360392	744	6	0.0273438	0.32481	202	0.0273438	202
P02749;CON__P17690 (gene APOH): Beta-2-glycoprotein 1	APOH	10	1	2.06596e+09	1.19578e+09	FALSE	10	1	3.11164e+09	2.89111e+09	FALSE	0	0.663946	-0.590862	-1	0	1	1	2077.5	-1.05608	0.318454	0.533579	1655	18	0.375	0.576427	1761	0.318454	1655
P02794 (gene FTH1): Ferritin heavy chain	FTH1	10	1	2.466e+09	2.20805e+09	FALSE	10	1	2.02997e+09	1.20345e+09	FALSE	0	1.21479	0.28071	1	0	1	1	2077.5	0.494088	0.633079	0.75964	2311	26	0.921875	0.953154	2651	0.633079	2077.5
P06756 (gene ITGAV): Integrin alpha-V	ITGAV	10	1	61198200	3.60421e+07	FALSE	10	1	163051300	1.57614e+08	FALSE	0	0.375331	-1.41376	-1	0	1	1	2077.5	-1.91696	0.0874817	0.360392	664	13	0.160156	0.387872	1099	0.0874817	664
P07451 (gene CA3): Carbonic anhydrase 3	CA3	10	1	1.90769e+09	1.58225e+09	FALSE	10	1	2.45478e+08	2.972e+08	FALSE	0	7.77131	2.95816	1	0	1	1	2077.5	3.2444	0.0100874	0.360392	47	1	0.00390625	0.32481	21	0.00390625	21
P12277 (gene CKB): Creatine kinase B-type	CKB	10	1	8.80238e+08	7.79484e+08	FALSE	10	1	1.35832e+09	1.34901e+09	FALSE	0	0.648035	-0.625857	-1	0	1	1	2077.5	-1.01342	0.337327	0.536535	1718	18	0.375	0.576427	1761	0.337327	1718
P14314 (gene PRKCSH): Glucosidase 2 subunit beta	PRKCSH	10	1	6.17654e+08	3.85624e+08	FALSE	10	1	7.83918e+08	3.84576e+08	FALSE	0	0.787906	-0.343904	-1	0	1	1	2077.5	-0.863756	0.41015	0.588409	1932	20	0.492188	0.677338	1981.5	0.41015	1932
P14550 (gene AKR1A1): Aldo-keto reductase family 1 member A1	AKR1A1	10	1	316231000	1.79849e+08	FALSE	10	1	390591000	2.766e+08	FALSE	0	0.809622	-0.30468	-1	0	1	1	2077.5	-0.644089	0.535585	0.687054	2161	21	0.556641	0.731894	2074.5	0.535585	2074.5
P15144 (gene ANPEP): Aminopeptidase N	ANPEP	10	1	101625400	5.03284e+07	FALSE	10	1	34581520	2.67033e+07	FALSE	0	2.93872	1.55519	1	0	1	1	2077.5	3.73703	0.00464676	0.360392	14	1	0.00390625	0.32481	21	0.00390625	14
P15559 (gene NQO1): NAD(P)H dehydrogenase [quinone] 1	NQO1	9	0.9	2.05674e+08	4.71889e+08	FALSE	9	0.9	599634220	8.29319e+08	FALSE	0	0.343	-1.54372	-1	0	1	1	2077.5	-1.16022	0.275812	0.495598	1542	18	0.358951	0.576427	1711	0.275812	1542
P20073 (gene ANXA7): Annexin A7	ANXA7	10	1	302559000	2.32257e+08	FALSE	10	1	390839800	2.48791e+08	FALSE	0	0.774125	-0.369361	-1	0	1	1	2077.5	-0.78319	0.453631	0.622424	2021	21	0.556641	0.731894	2074.5	0.453631	2021
P23246 (gene SFPQ): Splicing factor, proline- and glutamine-rich	SFPQ	10	1	191471400	9.54407e+07	FALSE	10	1	290481800	1.6724e+08	FALSE	0	0.659151	-0.601319	-1	0	1	1	2077.5	-1.61238	0.141337	0.388328	1009	16	0.275391	0.501088	1477	0.141337	1009
P35558 (gene PCK1): Phosphoenolpyruvate carboxykinase, cytosolic [GTP]	PCK1	3	0.3	9139593	2.60744e+07	FALSE	7	0.7	79466540	1.06082e+08	FALSE	-1	0.115012	-3.12015	-1	-1.78885	0.0736383	0.709024	276	-1.82625	0.101096	0.360424	776	10	0.0663691	0.32481	542.5	0.0663691	276
P39023 (gene RPL3): 60S ribosomal protein L3	RPL3	10	1	286448000	1.85297e+08	FALSE	10	1	427528000	2.3818e+08	FALSE	0	0.67001	-0.577746	-1	0	1	1	2077.5	-1.57243	0.150301	0.392084	1063	15	0.232422	0.464676	1347.5	0.150301	1063
P40763 (gene STAT3): Signal transducer and activator of transcription 3	STAT3	10	1	76445100	7.80756e+07	FALSE	9	0.9	145514900	1.17326e+08	FALSE	1	0.525342	-0.928671	-1	1.02598	0.304902	0.941529	773.5	-1.43237	0.185841	0.420135	1224	16	0.275391	0.501088	1477	0.185841	773.5
P49821 (gene NDUFV1): NADH dehydrogenase [ubiquinone] flavoprotein 1, mitochondrial	NDUFV1	10	1	94508950	1.02924e+08	FALSE	10	1	571677690	4.13914e+08	FALSE	0	0.165319	-2.59668	-1	0	1	1	2077.5	-3.34295	0.00861967	0.360392	38	4	0.0136719	0.32481	105	0.00861967	38
P50213 (gene IDH3A): Isocitrate dehydrogenase [NAD] subunit alpha, mitochondrial	IDH3A	10	1	1.53759e+08	3.08615e+08	FALSE	10	1	345488750	2.76957e+08	FALSE	0	0.445047	-1.16797	-1	0	1	1	2077.5	-1.27698	0.233568	0.456116	1420	11	0.105469	0.341665	810.5	0.105469	810.5
P51648;P48448;P30838;P43353 (gene ALDH3A2): Aldehyde dehydrogenase family 3 member A2	ALDH3A2	10	1	248872300	3.75351e+08	FALSE	10	1	5.53793e+08	4.42395e+08	FALSE	0	0.449396	-1.15394	-1	0	1	1	2077.5	-1.62084	0.139503	0.385628	1002	15	0.232422	0.464676	1347.5	0.139503	1002
P51911 (gene CNN1): Calponin-1	CNN1	10	1	246636100	2.28242e+08	FALSE	10	1	2.29954e+08	4.82589e+08	FALSE	0	1.07255	0.101042	1	0	1	1	2077.5	0.107618	0.91666	0.948686	2679	20	0.492188	0.677338	1981.5	0.492188	1981.5
P54578 (gene USP14): Ubiquitin carboxyl-terminal hydrolase 14	USP14	10	1	92179800	1.14142e+08	FALSE	10	1	244736460	1.90778e+08	FALSE	0	0.376649	-1.40871	-1	0	1	1	2077.5	-2.05336	0.070231	0.360392	520	9	0.0644531	0.32481	489.5	0.0644531	489.5
P54920 (gene NAPA): Alpha-soluble NSF attachment protein	NAPA	10	1	185920300	1.92775e+08	FALSE	10	1	395201800	2.69735e+08	FALSE	0	0.470444	-1.08791	-1	0	1	1	2077.5	-1.77637	0.109402	0.361999	835	13	0.160156	0.387872	1099	0.109402	835
P60842 (gene EIF4A1): Eukaryotic initiation factor 4A-I	EIF4A1	10	1	259559000	1.68951e+08	FALSE	10	1	411035400	2.26305e+08	FALSE	0	0.631476	-0.6632	-1	0	1	1	2077.5	-1.58414	0.147623	0.390119	1049	11	0.105469	0.341665	810.5	0.105469	810.5
P69905;P02008 (gene HBA2): Hemoglobin subunit alpha	HBA2	10	1	42537940000	4.06013e+10	FALSE	10	1	93024100000	8.92002e+10	FALSE	0	0.457279	-1.12885	-1	0	1	1	2077.5	-1.8729	0.0938642	0.360392	711	3	0.00976562	0.32481	71	0.00976562	71
Q06323 (gene PSME1): Proteasome activator complex subunit 1	PSME1	10	1	181223400	1.09255e+08	FALSE	10	1	267509900	1.37739e+08	FALSE	0	0.677446	-0.561823	-1	0	1	1	2077.5	-1.43161	0.186052	0.420135	1226	17	0.322266	0.535115	1635	0.186052	1226
Q12906;Q96SI9 (gene ILF3): Interleukin enhancer-binding factor 3	ILF3	10	1	105132800	6.27317e+07	FALSE	9	0.9	127852000	7.5952e+07	FALSE	1	0.822301	-0.282262	-1	1.02598	0.304902	0.941529	773.5	-0.65891	0.52645	0.680899	2144	21	0.556641	0.731894	2074.5	0.304902	773.5
Q14847 (gene LASP1): LIM and SH3 domain protein 1	LASP1	10	1	5.29956e+08	4.8639e+08	FALSE	10	1	8.51507e+08	5.18776e+08	FALSE	0	0.622374	-0.684146	-1	0	1	1	2077.5	-1.26297	0.238338	0.460869	1434	14	0.193359	0.423527	1226	0.193359	1226
Q8WVM8 (gene SCFD1): Sec1 family domain-containing protein 1	SCFD1	10	1	30856880	4.71687e+07	FALSE	9	0.9	87366500	6.4736e+07	FALSE	1	0.353189	-1.50149	-1	1.02598	0.304902	0.941529	773.5	-1.87251	0.0939212	0.360392	712	10	0.0839844	0.32481	669.5	0.0839844	669.5
Q99497 (gene PARK7): Parkinson disease protein 7	PARK7	10	1	6.95344e+08	8.25443e+08	FALSE	10	1	5.84957e+08	4.86046e+08	FALSE	0	1.18871	0.249395	1	0	1	1	2077.5	0.350563	0.733981	0.829731	2453	27	1	1	2740.5	0.733981	2077.5
Q9NRN5 (gene OLFML3): Olfactomedin-like protein 3	OLFML3	9	0.9	310844000	1.61576e+08	FALSE	7	0.7	58254960	1.27684e+08	FALSE	1	5.33592	2.41574	1	1.11803	0.263552	0.941529	558	3.4184	0.00764728	0.360392	28	5	0.0195312	0.32481	142	0.00764728	28
Q9NTX5 (gene ECHDC1): Ethylmalonyl-CoA decarboxylase	ECHDC1	10	1	219261720	3.68084e+08	FALSE	9	0.9	4.87837e+08	4.5334e+08	FALSE	1	0.449457	-1.15375	-1	1.02598	0.304902	0.941529	773.5	-1.34589	0.211259	0.443853	1317	15	0.232422	0.464676	1347.5	0.211259	773.5
Q9NVD7 (gene PARVA): Alpha-parvin	PARVA	10	1	293420400	3.17752e+08	FALSE	10	1	6.02971e+08	3.79457e+08	FALSE	0	0.486624	-1.03912	-1	0	1	1	2077.5	-1.73961	0.115922	0.366162	877	10	0.0839844	0.32481	669.5	0.0839844	669.5
Q9UNH7;Q86XE0 (gene SNX6): Sorting nexin-6	SNX6	10	1	172686800	1.19597e+08	FALSE	10	1	266802500	1.85743e+08	FALSE	0	0.647246	-0.627614	-1	0	1	1	2077.5	-1.44055	0.18358	0.420135	1208	13	0.160156	0.387872	1099	0.160156	1099
Q9Y4L1 (gene HYOU1): Hypoxia up-regulated protein 1	HYOU1	10	1	52498400	3.71324e+07	FALSE	10	1	109479870	8.5406e+07	FALSE	0	0.479526	-1.06032	-1	0	1	1	2077.5	-1.79093	0.106913	0.361999	816	16	0.275391	0.501088	1477	0.106913	816
O00429 (gene DNM1L): Dynamin-1-like protein	DNM1L	10	1	50722140	5.12039e+07	FALSE	9	0.9	77330400	4.20347e+07	FALSE	1	0.655915	-0.60842	-1	1.02598	0.304902	0.941529	773.5	-1.15919	0.276207	0.495598	1543	13	0.160156	0.387872	1099	0.160156	773.5
O43242 (gene PSMD3): 26S proteasome non-ATPase regulatory subunit 3	PSMD3	10	1	267584600	1.2358e+08	FALSE	10	1	277604000	9.76435e+07	FALSE	0	0.963908	-0.0530333	-1	0	1	1	2077.5	-0.211348	0.837324	0.900584	2578	26	0.921875	0.953154	2651	0.837324	2077.5
O43776 (gene NARS1): Asparagine--tRNA ligase, cytoplasmic	NARS1	10	1	84996900	7.51678e+07	FALSE	10	1	144304800	9.79763e+07	FALSE	0	0.58901	-0.763637	-1	0	1	1	2077.5	-1.38588	0.199157	0.433828	1273	17	0.322266	0.535115	1635	0.199157	1273
O60488 (gene ACSL4): Long-chain-fatty-acid--CoA ligase 4	ACSL4	9	0.9	37331350	5.78744e+07	FALSE	9	0.9	170926190	1.65058e+08	FALSE	0	0.218406	-2.19491	-1	0	1	1	2077.5	-2.26797	0.0495271	0.360392	356	7	0.0371094	0.32481	268.5	0.0371094	268.5
O60664 (gene PLIN3): Perilipin-3	PLIN3	10	1	206452000	1.32485e+08	FALSE	10	1	235309600	1.03335e+08	FALSE	0	0.877363	-0.188754	-1	0	1	1	2077.5	-0.486782	0.638048	0.762727	2319	24	0.769531	0.855275	2462.5	0.638048	2077.5
O60716 (gene CTNND1): Catenin delta-1	CTNND1	8	0.8	32163970	5.52425e+07	FALSE	10	1	122814822	8.66323e+07	FALSE	-1	0.26189	-1.93297	-1	-1.49071	0.136037	0.889696	382.5	-2.47114	0.035504	0.360392	225	8	0.0488281	0.32481	373	0.035504	225
O95782 (gene AP2A1): AP-2 complex subunit alpha-1	AP2A1	10	1	58340400	3.48865e+07	FALSE	9	0.9	69566700	5.63368e+07	FALSE	1	0.838625	-0.253902	-1	1.02598	0.304902	0.941529	773.5	-0.436418	0.672815	0.78667	2370	27	1	1	2740.5	0.304902	773.5
P01876 (gene IGHA1): Immunoglobulin heavy constant alpha 1	IGHA1	10	1	1.03997e+10	7.55561e+09	FALSE	10	1	9.40305e+09	5.96365e+09	FALSE	0	1.106	0.145347	1	0	1	1	2077.5	0.466158	0.652179	0.77253	2341	25	0.845703	0.906157	2561	0.652179	2077.5
P02760 (gene AMBP): Protein AMBP	AMBP	10	1	9.1762e+08	6.77392e+08	FALSE	10	1	6.8084e+08	2.51558e+08	FALSE	0	1.34778	0.430581	1	0	1	1	2077.5	1.27802	0.233219	0.456059	1418	15	0.232422	0.464676	1347.5	0.232422	1347.5
P04844 (gene RPN2): Dolichyl-diphosphooligosaccharide--protein glycosyltransferase subunit 2	RPN2	10	1	378693500	2.06509e+08	FALSE	10	1	357757500	2.81917e+08	FALSE	0	1.05852	0.0820486	1	0	1	1	2077.5	0.19169	0.85224	0.908947	2600	19	0.431641	0.627985	1874.5	0.431641	1874.5
P07339 (gene CTSD): Cathepsin D	CTSD	10	1	6.37988e+08	4.3871e+08	FALSE	10	1	1.6479e+09	1.07995e+09	FALSE	0	0.387151	-1.36903	-1	0	1	1	2077.5	-2.54817	0.0312883	0.360392	194	6	0.0273438	0.32481	202	0.0273438	194
P08311 (gene CTSG): Cathepsin G	CTSG	10	1	6.14757e+08	3.96262e+08	FALSE	10	1	1.11374e+09	5.84844e+08	FALSE	0	0.551976	-0.857323	-1	0	1	1	2077.5	-2.57469	0.0299564	0.360392	185	8	0.0488281	0.32481	373	0.0299564	185
P09429;B2RPK0 (gene HMGB1;HMGB1P1): High mobility group protein B1; Putative high mobility group protein B1-like 1	HMGB1;HMGB1P1	10	1	5.72621e+08	3.49316e+08	FALSE	10	1	7.60514e+08	3.47414e+08	FALSE	0	0.752939	-0.409395	-1	0	1	1	2077.5	-1.35478	0.208516	0.441564	1309	14	0.193359	0.423527	1226	0.193359	1226
P10301 (gene RRAS): Ras-related protein R-Ras	RRAS	10	1	396797000	3.70589e+08	FALSE	10	1	559478000	3.46285e+08	FALSE	0	0.709227	-0.49568	-1	0	1	1	2077.5	-1.05678	0.318152	0.533579	1652	19	0.431641	0.627985	1874.5	0.318152	1652
P12882;Q9UKX2;P13535;Q9Y623;P11055 (gene MYH1;MYH2;MYH8): Myosin-1; Myosin-2; Myosin-8; Myosin-4	MYH1;MYH2;MYH8	1	0.1	18227000	54681000	FALSE	4	0.4	15470752	3.02616e+07	FALSE	-1	1.17816	0.236534	1	-1.54919	0.121335	0.889696	314.5	0.12368	0.904287	0.941029	2664	18	0.3017	0.534246	1545.5	0.121335	314.5
P13798 (gene APEH): Acylamino-acid-releasing enzyme	APEH	10	1	35869790	1.75932e+07	FALSE	10	1	145826900	1.71882e+08	FALSE	0	0.245975	-2.02342	-1	0	1	1	2077.5	-1.98484	0.0784453	0.360392	592	0	0.00195312	0.32481	5	0.00195312	5
P16219 (gene ACADS): Short-chain specific acyl-CoA dehydrogenase, mitochondrial	ACADS	10	1	156283500	2.25139e+08	FALSE	9	0.9	4.6992e+08	4.22081e+08	FALSE	1	0.332575	-1.58825	-1	1.02598	0.304902	0.941529	773.5	-2.09698	0.0654379	0.360392	487	10	0.0839844	0.32481	669.5	0.0654379	487
P16284 (gene PECAM1): Platelet endothelial cell adhesion molecule	PECAM1	10	1	19659890	1.59657e+07	FALSE	9	0.9	108078450	8.65686e+07	FALSE	1	0.181904	-2.45875	-1	1.02598	0.304902	0.941529	773.5	-3.08073	0.0131245	0.360392	66	4	0.0136719	0.32481	105	0.0131245	66
P19971 (gene TYMP): Thymidine phosphorylase	TYMP	9	0.9	63645950	1.06058e+08	FALSE	8	0.8	172720850	1.59695e+08	FALSE	1	0.36849	-1.4403	-1	0.626224	0.531168	1	1127.5	-1.81776	0.102467	0.361999	783	13	0.160156	0.387872	1099	0.102467	783
P25311 (gene AZGP1): Zinc-alpha-2-glycoprotein	AZGP1	10	1	7.3234e+08	3.3286e+08	FALSE	10	1	7.74572e+08	3.76355e+08	FALSE	0	0.945477	-0.0808858	-1	0	1	1	2077.5	-0.35253	0.732556	0.828795	2451	24	0.769531	0.855275	2462.5	0.732556	2077.5
P25786 (gene PSMA1): Proteasome subunit alpha type-1	PSMA1	10	1	129284100	1.56884e+08	FALSE	9	0.9	297412600	2.09834e+08	FALSE	1	0.434696	-1.20192	-1	1.02598	0.304902	0.941529	773.5	-1.78148	0.108523	0.361999	829	11	0.105469	0.341665	810.5	0.105469	773.5
P32119 (gene PRDX2): Peroxiredoxin-2	PRDX2	10	1	3.46636e+09	2.356e+09	FALSE	10	1	1.14564e+10	6.97526e+09	FALSE	0	0.30257	-1.72466	-1	0	1	1	2077.5	-3.32953	0.00880561	0.360392	40	1	0.00390625	0.32481	21	0.00390625	21
P35232 (gene PHB1): Prohibitin 1	PHB1	10	1	176091690	3.3121e+08	FALSE	10	1	146161510	1.3786e+08	FALSE	0	1.20477	0.268763	1	0	1	1	2077.5	0.255355	0.804189	0.879691	2535	20	0.492188	0.677338	1981.5	0.492188	1981.5
P46777 (gene RPL5): 60S ribosomal protein L5	RPL5	10	1	165114600	9.7014e+07	FALSE	10	1	223078900	9.84419e+07	FALSE	0	0.740162	-0.434086	-1	0	1	1	2077.5	-1.10739	0.296841	0.514462	1600	19	0.431641	0.627985	1874.5	0.296841	1600
P47756 (gene CAPZB): F-actin-capping protein subunit beta	CAPZB	10	1	268941600	2.06487e+08	FALSE	10	1	4.84568e+08	3.08918e+08	FALSE	0	0.555013	-0.849405	-1	0	1	1	2077.5	-1.57911	0.148767	0.391025	1055	14	0.193359	0.423527	1226	0.148767	1055
P47897 (gene QARS1): Glutamine--tRNA ligase	QARS1	10	1	26176158	3.35624e+07	FALSE	10	1	68973250	5.72379e+07	FALSE	0	0.379512	-1.39778	-1	0	1	1	2077.5	-1.82643	0.101066	0.360424	775	13	0.160156	0.387872	1099	0.101066	775
P48147 (gene PREP): Prolyl endopeptidase	PREP	10	1	71862700	5.24659e+07	FALSE	9	0.9	94039600	6.9864e+07	FALSE	1	0.764175	-0.388025	-1	1.02598	0.304902	0.941529	773.5	-0.837867	0.423797	0.599013	1961	23	0.695312	0.811491	2344.5	0.304902	773.5
P53618 (gene COPB1): Coatomer subunit beta	COPB1	9	0.9	34743100	4.14446e+07	FALSE	10	1	129602050	1.22868e+08	FALSE	-1	0.268075	-1.89929	-1	-1.02598	0.304902	0.941529	773.5	-2.08062	0.0671973	0.360392	500	9	0.0644531	0.32481	489.5	0.0644531	489.5
P55884 (gene EIF3B): Eukaryotic translation initiation factor 3 subunit B	EIF3B	10	1	41166390	4.23557e+07	FALSE	10	1	73479989	4.68235e+07	FALSE	0	0.560239	-0.835884	-1	0	1	1	2077.5	-1.54523	0.15669	0.399357	1088	14	0.193359	0.423527	1226	0.15669	1088
P61160 (gene ACTR2): Actin-related protein 2	ACTR2	10	1	117512100	7.12331e+07	FALSE	10	1	182877500	1.2403e+08	FALSE	0	0.642573	-0.638068	-1	0	1	1	2077.5	-1.31476	0.221104	0.449502	1364	17	0.322266	0.535115	1635	0.221104	1364
P62140 (gene PPP1CB): Serine/threonine-protein phosphatase PP1-beta catalytic subunit	PPP1CB	10	1	150665100	1.51836e+08	FALSE	10	1	280435700	2.21788e+08	FALSE	0	0.537254	-0.896325	-1	0	1	1	2077.5	-1.29558	0.22736	0.455352	1384	15	0.232422	0.464676	1347.5	0.22736	1347.5
P62195;Q8NB90 (gene PSMC5): 26S proteasome regulatory subunit 8	PSMC5	10	1	121678100	1.20937e+08	FALSE	10	1	160952300	9.14694e+07	FALSE	0	0.755989	-0.403564	-1	0	1	1	2077.5	-0.895794	0.393691	0.574884	1899	19	0.431641	0.627985	1874.5	0.393691	1874.5
P63244 (gene RACK1): Receptor of activated protein C kinase 1	RACK1	10	1	306129000	1.38545e+08	FALSE	10	1	476558300	2.682e+08	FALSE	0	0.642375	-0.638513	-1	0	1	1	2077.5	-1.58933	0.146449	0.388609	1044	16	0.275391	0.501088	1477	0.146449	1044
Q03154 (gene ACY1): Aminoacylase-1	ACY1	9	0.9	46636320	6.32233e+07	FALSE	9	0.9	119982690	1.27209e+08	FALSE	0	0.388692	-1.3633	-1	0	1	1	2077.5	-1.43892	0.184029	0.420135	1212	17	0.322266	0.535115	1635	0.184029	1212
Q14254 (gene FLOT2): Flotillin-2	FLOT2	10	1	142837700	1.09585e+08	FALSE	10	1	139492440	1.34931e+08	FALSE	0	1.02398	0.0341899	1	0	1	1	2077.5	0.0649775	0.949612	0.970256	2714	27	1	1	2740.5	0.949612	2077.5
Q15084 (gene PDIA6): Protein disulfide-isomerase A6	PDIA6	10	1	512924000	2.52743e+08	FALSE	10	1	9.81335e+08	5.05571e+08	FALSE	0	0.52268	-0.936001	-1	0	1	1	2077.5	-2.74424	0.0226897	0.360392	126	7	0.0371094	0.32481	268.5	0.0226897	126
Q15404 (gene RSU1): Ras suppressor protein 1	RSU1	10	1	5.31974e+08	6.07567e+08	FALSE	10	1	8.53912e+08	6.95393e+08	FALSE	0	0.622985	-0.682731	-1	0	1	1	2077.5	-0.956577	0.363768	0.554146	1820	19	0.431641	0.627985	1874.5	0.363768	1820
Q15746 (gene MYLK): Myosin light chain kinase, smooth muscle	MYLK	10	1	45226250	3.324e+07	FALSE	10	1	76627300	8.09101e+07	FALSE	0	0.590211	-0.760698	-1	0	1	1	2077.5	-1.06681	0.313836	0.530004	1642	20	0.492188	0.677338	1981.5	0.313836	1642
Q5SSJ5 (gene HP1BP3): Heterochromatin protein 1-binding protein 3	HP1BP3	10	1	354556000	2.13745e+08	FALSE	10	1	361533200	2.12039e+08	FALSE	0	0.980701	-0.0281146	-1	0	1	1	2077.5	-0.10339	0.919921	0.950071	2685	26	0.921875	0.953154	2651	0.919921	2077.5
Q7Z5L7 (gene PODN): Podocan	PODN	10	1	137264300	5.38387e+07	FALSE	10	1	43995450	5.76777e+07	FALSE	0	3.11997	1.64153	1	0	1	1	2077.5	3.30504	0.00915602	0.360392	43	8	0.0488281	0.32481	373	0.00915602	43
Q8IUX7 (gene AEBP1): Adipocyte enhancer-binding protein 1	AEBP1	10	1	1.783e+08	2.94912e+08	FALSE	8	0.8	67226990	1.46325e+08	FALSE	1	2.6522	1.40719	1	1.49071	0.136037	0.889696	382.5	0.963703	0.360372	0.552241	1809	11	0.105469	0.341665	810.5	0.105469	382.5
Q8NBS9 (gene TXNDC5): Thioredoxin domain-containing protein 5	TXNDC5	10	1	5.23216e+08	3.1263e+08	FALSE	10	1	9.28566e+08	6.06358e+08	FALSE	0	0.563467	-0.827598	-1	0	1	1	2077.5	-1.93741	0.0846602	0.360392	643	13	0.160156	0.387872	1099	0.0846602	643
Q99623 (gene PHB2): Prohibitin-2	PHB2	9	0.9	148965610	2.68478e+08	FALSE	7	0.7	105052300	1.76548e+08	FALSE	1	1.41801	0.503872	1	1.11803	0.263552	0.941529	558	0.391794	0.704326	0.808066	2417	26	0.838464	0.906157	2529	0.263552	558
Q9UHB6 (gene LIMA1): LIM domain and actin-binding protein 1	LIMA1	10	1	41369900	3.39818e+07	FALSE	9	0.9	76532290	7.75867e+07	FALSE	1	0.540555	-0.887487	-1	1.02598	0.304902	0.941529	773.5	-1.18773	0.265338	0.483431	1522	24	0.769531	0.855275	2462.5	0.265338	773.5
Q9UHD8 (gene SEPTIN9): Septin-9	SEPTIN9	10	1	90405900	5.60065e+07	FALSE	10	1	117320400	7.12856e+07	FALSE	0	0.77059	-0.375965	-1	0	1	1	2077.5	-0.969588	0.357585	0.55088	1800	21	0.556641	0.731894	2074.5	0.357585	1800
Q9UJU6 (gene DBNL): Drebrin-like protein	DBNL	10	1	140051800	9.46799e+07	FALSE	10	1	218231900	1.52734e+08	FALSE	0	0.641757	-0.639901	-1	0	1	1	2077.5	-1.29155	0.228693	0.455752	1390	16	0.275391	0.501088	1477	0.228693	1390
Q9Y3I0 (gene RTCB): RNA-splicing ligase RtcB homolog	RTCB	10	1	136195600	1.50333e+08	FALSE	10	1	223865120	1.34746e+08	FALSE	0	0.608382	-0.71695	-1	0	1	1	2077.5	-1.29993	0.22593	0.454647	1378	13	0.160156	0.387872	1099	0.160156	1099
O00299 (gene CLIC1): Chloride intracellular channel protein 1	CLIC1	10	1	453713000	3.09768e+08	FALSE	10	1	540789000	2.38799e+08	FALSE	0	0.838983	-0.253286	-1	0	1	1	2077.5	-0.611149	0.55622	0.698336	2208	20	0.492188	0.677338	1981.5	0.492188	1981.5
O43795 (gene MYO1B): Unconventional myosin-Ib	MYO1B	10	1	46243800	5.70033e+07	FALSE	9	0.9	126768500	7.97429e+07	FALSE	1	0.364789	-1.45486	-1	1.02598	0.304902	0.941529	773.5	-2.44082	0.0373147	0.360392	244	8	0.0488281	0.32481	373	0.0373147	244
O60784 (gene TOM1): Target of Myb protein 1	TOM1	10	1	72632030	7.44388e+07	FALSE	10	1	134126840	8.99684e+07	FALSE	0	0.541517	-0.88492	-1	0	1	1	2077.5	-1.55134	0.155235	0.397895	1080	12	0.130859	0.369149	938	0.130859	938
P01834 (gene IGKC): Immunoglobulin kappa constant	IGKC	10	1	34743610000	2.30488e+10	FALSE	10	1	32665100000	1.36247e+10	FALSE	0	1.06363	0.0889976	1	0	1	1	2077.5	0.294446	0.775096	0.857336	2507	26	0.921875	0.953154	2651	0.775096	2077.5
P04004;CON__Q3ZBS7 (gene VTN): Vitronectin	VTN	10	1	5.36403e+08	2.25059e+08	FALSE	10	1	8.27842e+08	5.32468e+08	FALSE	0	0.647953	-0.626038	-1	0	1	1	2077.5	-1.46294	0.177512	0.418942	1174	16	0.275391	0.501088	1477	0.177512	1174
P04439 (gene HLA-A): HLA class I histocompatibility antigen, A alpha chain	HLA-A	10	1	189024000	9.64331e+07	FALSE	10	1	345896900	1.83111e+08	FALSE	0	0.546475	-0.871773	-1	0	1	1	2077.5	-2.41532	0.0389081	0.360392	266	8	0.0488281	0.32481	373	0.0389081	266
P06748 (gene NPM1): Nucleophosmin	NPM1	10	1	6.86365e+08	4.45708e+08	FALSE	10	1	9.45516e+08	3.95346e+08	FALSE	0	0.725916	-0.462126	-1	0	1	1	2077.5	-1.67751	0.127754	0.378486	936	12	0.130859	0.369149	938	0.127754	936
P07737;CON__P02584 (gene PFN1): Profilin-1	PFN1	10	1	752584000	6.46542e+08	FALSE	10	1	7.32379e+08	5.56847e+08	FALSE	0	1.02759	0.0392622	1	0	1	1	2077.5	0.0805088	0.937594	0.96152	2704	27	1	1	2740.5	0.937594	2077.5
P17980 (gene PSMC3): 26S proteasome regulatory subunit 6A	PSMC3	10	1	109295300	9.44201e+07	FALSE	10	1	213815500	9.83173e+07	FALSE	0	0.511166	-0.968135	-1	0	1	1	2077.5	-2.38303	0.0410238	0.360392	280	8	0.0488281	0.32481	373	0.0410238	280
P23526 (gene AHCY): Adenosylhomocysteinase	AHCY	10	1	99624400	1.28428e+08	FALSE	10	1	156860000	1.18056e+08	FALSE	0	0.635117	-0.654906	-1	0	1	1	2077.5	-0.948574	0.367611	0.556435	1831	17	0.322266	0.535115	1635	0.322266	1635
P26599;O95758 (gene PTBP1): Polypyrimidine tract-binding protein 1	PTBP1	10	1	5.28251e+08	3.09606e+08	FALSE	10	1	5.28797e+08	2.78664e+08	FALSE	0	0.998968	-0.00148958	-1	0	1	1	2077.5	-0.0037013	0.997128	0.997983	2770	21	0.556641	0.731894	2074.5	0.556641	2074.5
P28161 (gene GSTM2): Glutathione S-transferase Mu 2	GSTM2	10	1	414684600	5.86986e+08	FALSE	10	1	3.86812e+08	4.29428e+08	FALSE	0	1.07206	0.100382	1	0	1	1	2077.5	0.104158	0.919328	0.949812	2684	26	0.921875	0.953154	2651	0.919328	2077.5
P28482 (gene MAPK1): Mitogen-activated protein kinase 1	MAPK1	10	1	129569900	9.35763e+07	FALSE	10	1	180309200	1.72094e+08	FALSE	0	0.718598	-0.476742	-1	0	1	1	2077.5	-0.695956	0.50403	0.663349	2107	27	1	1	2740.5	0.50403	2077.5
P30086 (gene PEBP1): Phosphatidylethanolamine-binding protein 1	PEBP1	10	1	2.91855e+09	1.46588e+09	FALSE	10	1	3.51789e+09	1.70679e+09	FALSE	0	0.829631	-0.269459	-1	0	1	1	2077.5	-0.763888	0.464488	0.632729	2034	19	0.431641	0.627985	1874.5	0.431641	1874.5
P30740;O75830 (gene SERPINB1): Leukocyte elastase inhibitor	SERPINB1	10	1	290644000	8.93082e+07	FALSE	10	1	286414200	1.098e+08	FALSE	0	1.01477	0.0211501	1	0	1	1	2077.5	0.0762503	0.940888	0.963117	2709	26	0.921875	0.953154	2651	0.921875	2077.5
P31946 (gene YWHAB): 14-3-3 protein beta/alpha	YWHAB	10	1	339683000	2.2697e+08	FALSE	10	1	834879000	5.63514e+08	FALSE	0	0.406865	-1.29738	-1	0	1	1	2077.5	-2.14442	0.0605839	0.360392	443	10	0.0839844	0.32481	669.5	0.0605839	443
P35241 (gene RDX): Radixin	RDX	10	1	41165750	4.15097e+07	FALSE	10	1	93372920	6.10899e+07	FALSE	0	0.440875	-1.18156	-1	0	1	1	2077.5	-1.8452	0.0980979	0.360424	754	13	0.160156	0.387872	1099	0.0980979	754
P36269 (gene GGT5): Glutathione hydrolase 5 proenzyme	GGT5	10	1	265554500	1.62424e+08	FALSE	10	1	319841400	1.83362e+08	FALSE	0	0.830269	-0.268349	-1	0	1	1	2077.5	-0.742423	0.47676	0.63991	2066	24	0.769531	0.855275	2462.5	0.47676	2066
P45880 (gene VDAC2): Voltage-dependent anion-selective channel protein 2	VDAC2	10	1	4.0105e+08	5.26332e+08	FALSE	10	1	8.91107e+08	5.63344e+08	FALSE	0	0.450058	-1.15182	-1	0	1	1	2077.5	-1.80684	0.104256	0.361999	795	12	0.130859	0.369149	938	0.104256	795
P48444 (gene ARCN1): Coatomer subunit delta	ARCN1	10	1	54294500	5.20874e+07	FALSE	10	1	140568850	1.16792e+08	FALSE	0	0.386248	-1.3724	-1	0	1	1	2077.5	-2.01456	0.0747763	0.360392	562	7	0.0371094	0.32481	268.5	0.0371094	268.5
P48637 (gene GSS): Glutathione synthetase	GSS	9	0.9	58312700	5.73488e+07	FALSE	8	0.8	70699370	7.01387e+07	FALSE	1	0.824798	-0.277887	-1	0.626224	0.531168	1	1127.5	-0.405759	0.694397	0.802652	2399	22	0.610299	0.761478	2199.5	0.531168	1127.5
P49589 (gene CARS1): Cysteine--tRNA ligase, cytoplasmic	CARS1	9	0.9	15575239	3.46471e+07	FALSE	9	0.9	60917280	6.66608e+07	FALSE	0	0.255679	-1.9676	-1	0	1	1	2077.5	-1.70058	0.123235	0.37377	913	8	0.052787	0.32481	431	0.052787	431
P50225;P50226 (gene SULT1A1;SULT1A2): Sulfotransferase 1A1; Sulfotransferase 1A2	SULT1A1;SULT1A2	10	1	4.28024e+08	5.713e+08	FALSE	10	1	328106900	1.98258e+08	FALSE	0	1.30453	0.383527	1	0	1	1	2077.5	0.461237	0.655573	0.774529	2347	26	0.921875	0.953154	2651	0.655573	2077.5
P51687 (gene SUOX): Sulfite oxidase, mitochondrial	SUOX	7	0.7	39723750	1.07104e+08	FALSE	10	1	133508190	1.10633e+08	FALSE	-1	0.297538	-1.74885	-1	-1.87867	0.0602892	0.709024	199.5	-1.7373	0.116343	0.366351	880	12	0.130859	0.369149	938	0.0602892	199.5
P53004 (gene BLVRA): Biliverdin reductase A	BLVRA	10	1	66913900	7.93454e+07	FALSE	10	1	157680700	1.1396e+08	FALSE	0	0.424363	-1.23663	-1	0	1	1	2077.5	-1.85568	0.0964756	0.360392	737	10	0.0839844	0.32481	669.5	0.0839844	669.5
P61106 (gene RAB14): Ras-related protein Rab-14	RAB14	10	1	146070500	1.80211e+08	FALSE	10	1	96022730	7.53917e+07	FALSE	0	1.52121	0.605217	1	0	1	1	2077.5	0.792586	0.448406	0.618315	2011	21	0.556641	0.731894	2074.5	0.448406	2011
P61586 (gene RHOA): Transforming protein RhoA	RHOA	10	1	394738000	3.45467e+08	FALSE	10	1	6.38232e+08	4.19331e+08	FALSE	0	0.618487	-0.693186	-1	0	1	1	2077.5	-1.24773	0.243616	0.46492	1453	15	0.232422	0.464676	1347.5	0.232422	1347.5
P62191 (gene PSMC1): 26S proteasome regulatory subunit 4	PSMC1	10	1	85925560	8.31232e+07	FALSE	10	1	163338500	1.15557e+08	FALSE	0	0.526058	-0.926706	-1	0	1	1	2077.5	-1.4197	0.189392	0.42082	1248	15	0.232422	0.464676	1347.5	0.189392	1248
P62701;Q8TD47;P22090 (gene RPS4X): 40S ribosomal protein S4, X isoform	RPS4X	10	1	163729800	1.06871e+08	FALSE	10	1	211408200	1.1808e+08	FALSE	0	0.774472	-0.368714	-1	0	1	1	2077.5	-0.960108	0.362083	0.552328	1817	20	0.492188	0.677338	1981.5	0.362083	1817
P62820;P59190 (gene RAB1A): Ras-related protein Rab-1A	RAB1A	10	1	435544500	6.9144e+08	FALSE	10	1	367465200	1.848e+08	FALSE	0	1.18527	0.245212	1	0	1	1	2077.5	0.286153	0.781239	0.862067	2513	16	0.275391	0.501088	1477	0.275391	1477
P68032 (gene ACTC1): Actin, alpha cardiac muscle 1	ACTC1	10	1	9.4313e+09	5.59019e+09	FALSE	10	1	1.23942e+10	7.9547e+09	FALSE	0	0.760943	-0.394139	-1	0	1	1	2077.5	-1.00291	0.342107	0.536535	1730	22	0.625	0.761478	2241	0.342107	1730
Q04637 (gene EIF4G1): Eukaryotic translation initiation factor 4 gamma 1	EIF4G1	9	0.9	18882020	2.89123e+07	FALSE	9	0.9	64248200	7.79068e+07	FALSE	0	0.293892	-1.76664	-1	0	1	1	2077.5	-2.03331	0.0725459	0.360392	543	11	0.105469	0.341665	810.5	0.0725459	543
Q13011 (gene ECH1): Delta(3,5)-Delta(2,4)-dienoyl-CoA isomerase, mitochondrial	ECH1	10	1	3.08739e+08	4.61315e+08	FALSE	10	1	7.85573e+08	6.32385e+08	FALSE	0	0.393011	-1.34736	-1	0	1	1	2077.5	-1.78442	0.108019	0.361999	824	12	0.130859	0.369149	938	0.108019	824
Q13425 (gene SNTB2): Beta-2-syntrophin	SNTB2	10	1	79897000	7.15221e+07	FALSE	10	1	184464460	1.12529e+08	FALSE	0	0.43313	-1.20713	-1	0	1	1	2077.5	-2.54833	0.0312805	0.360392	193	9	0.0644531	0.32481	489.5	0.0312805	193
Q13838;O00148 (gene DDX39B): Spliceosome RNA helicase DDX39B	DDX39B	10	1	138633400	7.69116e+07	FALSE	10	1	173115600	8.24498e+07	FALSE	0	0.800814	-0.320461	-1	0	1	1	2077.5	-0.949635	0.3671	0.556435	1829	19	0.431641	0.627985	1874.5	0.3671	1829
Q14103 (gene HNRNPD): Heterogeneous nuclear ribonucleoprotein D0	HNRNPD	10	1	458519000	2.38054e+08	FALSE	10	1	5.66152e+08	3.03213e+08	FALSE	0	0.809887	-0.304208	-1	0	1	1	2077.5	-0.76548	0.463586	0.632329	2033	26	0.921875	0.953154	2651	0.463586	2033
Q1KMD3 (gene HNRNPUL2): Heterogeneous nuclear ribonucleoprotein U-like protein 2	HNRNPUL2	10	1	55031300	3.48592e+07	FALSE	10	1	104090320	5.68282e+07	FALSE	0	0.528688	-0.919512	-1	0	1	1	2077.5	-2.22562	0.0530752	0.360392	388	11	0.105469	0.341665	810.5	0.0530752	388
Q5T7N3 (gene KANK4): KN motif and ankyrin repeat domain-containing protein 4	KANK4	6	0.6	14764950	3.72365e+07	FALSE	8	0.8	81236800	9.17236e+07	FALSE	-1	0.181752	-2.45996	-1	-0.9759	0.329114	0.952644	916	-1.96886	0.0804901	0.360392	613	10	0.0665457	0.32481	556.5	0.0665457	556.5
Q6UWR7 (gene ENPP6): Glycerophosphocholine cholinephosphodiesterase ENPP6	ENPP6	9	0.9	468967100	3.85135e+08	FALSE	6	0.6	36945949	9.48008e+07	FALSE	1	12.6933	3.666	1	1.54919	0.121335	0.889696	314.5	3.03976	0.0140234	0.360392	71	5	0.0195312	0.32481	142	0.0140234	71
Q86WU2 (gene LDHD): Probable D-lactate dehydrogenase, mitochondrial	LDHD	6	0.6	32816190	8.4283e+07	FALSE	9	0.9	173233190	3.36634e+08	FALSE	-1	0.189434	-2.40024	-1	-1.54919	0.121335	0.889696	314.5	-1.18561	0.266136	0.484567	1523	12	0.102918	0.341665	755.5	0.102918	314.5
Q969G5 (gene CAVIN3): Caveolae-associated protein 3	CAVIN3	10	1	2.2005e+09	2.33216e+09	FALSE	10	1	2.79355e+09	1.50744e+09	FALSE	0	0.787707	-0.344268	-1	0	1	1	2077.5	-0.596993	0.565226	0.705886	2220	20	0.492188	0.677338	1981.5	0.492188	1981.5
Q99685 (gene MGLL): Monoglyceride lipase	MGLL	10	1	3.73065e+08	8.62947e+08	FALSE	10	1	1.48576e+09	9.87398e+08	FALSE	0	0.251093	-1.99371	-1	0	1	1	2077.5	-2.59792	0.0288363	0.360392	171	8	0.0488281	0.32481	373	0.0288363	171
Q9H4G0 (gene EPB41L1): Band 4.1-like protein 1	EPB41L1	10	1	26465790	3.1499e+07	FALSE	9	0.9	105702720	9.84868e+07	FALSE	1	0.250379	-1.99781	-1	1.02598	0.304902	0.941529	773.5	-2.26004	0.0501735	0.360392	362	11	0.105469	0.341665	810.5	0.0501735	362
Q9NSD9 (gene FARSB): Phenylalanine--tRNA ligase beta subunit	FARSB	10	1	30000970	2.44742e+07	FALSE	10	1	33728270	3.14396e+07	FALSE	0	0.88949	-0.168949	-1	0	1	1	2077.5	-0.247664	0.809952	0.882167	2546	26	0.921875	0.953154	2651	0.809952	2077.5
Q9UBG0 (gene MRC2): C-type mannose receptor 2	MRC2	10	1	136812210	9.57927e+07	FALSE	10	1	42900600	4.28926e+07	FALSE	0	3.18905	1.67313	1	0	1	1	2077.5	2.48453	0.0347323	0.360392	221	8	0.0488281	0.32481	373	0.0347323	221
Q9UBQ7 (gene GRHPR): Glyoxylate reductase/hydroxypyruvate reductase	GRHPR	10	1	128357000	1.3553e+08	FALSE	10	1	185654300	1.52883e+08	FALSE	0	0.691376	-0.532457	-1	0	1	1	2077.5	-0.858857	0.412709	0.590527	1938	18	0.375	0.576427	1761	0.375	1761
Q9Y5X1 (gene SNX9): Sorting nexin-9	SNX9	10	1	53870000	3.37905e+07	FALSE	10	1	63645400	4.01406e+07	FALSE	0	0.846408	-0.240574	-1	0	1	1	2077.5	-0.490939	0.635218	0.760889	2315	27	1	1	2740.5	0.635218	2077.5
Q9Y5X3 (gene SNX5): Sorting nexin-5	SNX5	10	1	88941700	5.59013e+07	FALSE	10	1	131574370	1.05168e+08	FALSE	0	0.67598	-0.564947	-1	0	1	1	2077.5	-1.0072	0.34015	0.536535	1726	20	0.492188	0.677338	1981.5	0.34015	1726
P0DPI2;A0A0B4J2D5 (gene GATD3): Glutamine amidotransferase-like class 1 domain-containing protein 3, mitochondrial	GATD3	10	1	3.5301e+08	2.91952e+08	FALSE	10	1	4.52263e+08	4.21369e+08	FALSE	0	0.780542	-0.357452	-1	0	1	1	2077.5	-0.585643	0.572506	0.710636	2234	21	0.556641	0.731894	2074.5	0.556641	2074.5
O00571;O15523;Q9NQI0 (gene DDX3X;DDX3Y): ATP-dependent RNA helicase DDX3X; ATP-dependent RNA helicase DDX3Y	DDX3X;DDX3Y	10	1	65374100	5.00015e+07	FALSE	9	0.9	143385500	8.87332e+07	FALSE	1	0.455932	-1.13311	-1	1.02598	0.304902	0.941529	773.5	-2.50031	0.0338448	0.360392	214	7	0.0371094	0.32481	268.5	0.0338448	214
O14818;Q8TAA3 (gene PSMA7): Proteasome subunit alpha type-7	PSMA7	10	1	224279800	2.26651e+08	FALSE	10	1	399658100	2.24985e+08	FALSE	0	0.561179	-0.833467	-1	0	1	1	2077.5	-1.68416	0.126438	0.375789	933	12	0.130859	0.369149	938	0.126438	933
O15143 (gene ARPC1B): Actin-related protein 2/3 complex subunit 1B	ARPC1B	10	1	103189200	9.60137e+07	FALSE	10	1	169882870	1.48591e+08	FALSE	0	0.607414	-0.719248	-1	0	1	1	2077.5	-1.1	0.299884	0.516414	1610	18	0.375	0.576427	1761	0.299884	1610
O43390 (gene HNRNPR): Heterogeneous nuclear ribonucleoprotein R	HNRNPR	10	1	193463500	1.16427e+08	FALSE	10	1	215016500	1.02509e+08	FALSE	0	0.899761	-0.152386	-1	0	1	1	2077.5	-0.553718	0.59326	0.729658	2254	25	0.845703	0.906157	2561	0.59326	2077.5
O43399 (gene TPD52L2): Tumor protein D54	TPD52L2	10	1	3.35408e+08	4.84951e+08	FALSE	10	1	468354000	3.59423e+08	FALSE	0	0.716143	-0.481681	-1	0	1	1	2077.5	-0.594372	0.566902	0.706844	2224	20	0.492188	0.677338	1981.5	0.492188	1981.5
O43852 (gene CALU): Calumenin	CALU	10	1	378214000	2.94745e+08	FALSE	10	1	5.58975e+08	4.3082e+08	FALSE	0	0.676621	-0.563581	-1	0	1	1	2077.5	-1.01777	0.335366	0.536535	1713	24	0.769531	0.855275	2462.5	0.335366	1713
O94911;Q8IUA7 (gene ABCA8): ABC-type organic anion transporter ABCA8	ABCA8	10	1	296820800	2.09723e+08	FALSE	10	1	102926140	1.00626e+08	FALSE	0	2.88382	1.52798	1	0	1	1	2077.5	2.65834	0.0261166	0.360392	151	4	0.0136719	0.32481	105	0.0136719	105
O94979 (gene SEC31A): Protein transport protein Sec31A	SEC31A	10	1	35114100	2.92223e+07	FALSE	10	1	90510560	7.09435e+07	FALSE	0	0.387956	-1.36604	-1	0	1	1	2077.5	-2.01152	0.075144	0.360392	565	10	0.0839844	0.32481	669.5	0.075144	565
P00568;Q9Y6K8 (gene AK1): Adenylate kinase isoenzyme 1	AK1	10	1	358827300	1.98183e+08	FALSE	10	1	581654700	3.90846e+08	FALSE	0	0.616908	-0.696873	-1	0	1	1	2077.5	-1.37103	0.203579	0.438258	1288	19	0.431641	0.627985	1874.5	0.203579	1288
P00736 (gene C1R): Complement C1r subcomponent	C1R	10	1	152202200	7.56526e+07	FALSE	10	1	170601700	6.79524e+07	FALSE	0	0.892149	-0.164643	-1	0	1	1	2077.5	-0.480527	0.642317	0.765755	2326	21	0.556641	0.731894	2074.5	0.556641	2074.5
P03952;P20718;P03951 (gene KLKB1): Plasma kallikrein	KLKB1	10	1	21081960	1.44098e+07	FALSE	10	1	63245770	5.55512e+07	FALSE	0	0.333334	-1.58496	-1	0	1	1	2077.5	-2.81075	0.0203522	0.360392	106	4	0.0136719	0.32481	105	0.0136719	105
P04632;Q96L46 (gene CAPNS1): Calpain small subunit 1	CAPNS1	10	1	463642000	3.39335e+08	FALSE	10	1	750943000	6.64996e+08	FALSE	0	0.617413	-0.695692	-1	0	1	1	2077.5	-1.03139	0.329276	0.536535	1691	21	0.556641	0.731894	2074.5	0.329276	1691
P05155 (gene SERPING1): Plasma protease C1 inhibitor	SERPING1	10	1	198270100	1.28271e+08	FALSE	10	1	283777800	2.52832e+08	FALSE	0	0.698681	-0.517295	-1	0	1	1	2077.5	-1.28352	0.231371	0.455752	1407	16	0.275391	0.501088	1477	0.231371	1407
P05198 (gene EIF2S1): Eukaryotic translation initiation factor 2 subunit 1	EIF2S1	10	1	68719280	1.15701e+08	FALSE	10	1	181259850	1.24293e+08	FALSE	0	0.37912	-1.39927	-1	0	1	1	2077.5	-2.37592	0.0415042	0.360392	285	9	0.0644531	0.32481	489.5	0.0415042	285
P07738 (gene BPGM): Bisphosphoglycerate mutase	BPGM	10	1	70082470	4.93096e+07	FALSE	10	1	353263900	4.29519e+08	FALSE	0	0.198386	-2.33362	-1	0	1	1	2077.5	-2.07457	0.06786	0.360392	502	2	0.00585938	0.32481	39.5	0.00585938	39.5
P09382 (gene LGALS1): Galectin-1	LGALS1	10	1	9.86026e+09	8.50703e+09	FALSE	10	1	17589580000	8.60898e+09	FALSE	0	0.560574	-0.835023	-1	0	1	1	2077.5	-2.0038	0.0760856	0.360392	573	9	0.0644531	0.32481	489.5	0.0644531	489.5
P10643 (gene C7): Complement component C7	C7	10	1	48177470	3.84784e+07	FALSE	9	0.9	51607100	6.69791e+07	FALSE	1	0.933543	-0.0992109	-1	1.02598	0.304902	0.941529	773.5	-0.187576	0.85537	0.909835	2607	24	0.769531	0.855275	2462.5	0.304902	773.5
P14384 (gene CPM): Carboxypeptidase M	CPM	10	1	133466830	3.21348e+08	FALSE	10	1	5.23701e+08	3.07545e+08	FALSE	0	0.254853	-1.97226	-1	0	1	1	2077.5	-2.74107	0.0228078	0.360392	127	7	0.0371094	0.32481	268.5	0.0228078	127
P15088 (gene CPA3): Mast cell carboxypeptidase A	CPA3	10	1	1.18415e+09	7.01862e+08	FALSE	10	1	9.93003e+08	4.67297e+08	FALSE	0	1.1925	0.253988	1	0	1	1	2077.5	0.74655	0.474384	0.638576	2060	22	0.625	0.761478	2241	0.474384	2060
P16152 (gene CBR1): Carbonyl reductase [NADPH] 1	CBR1	10	1	368733000	1.53636e+08	FALSE	10	1	319679000	2.12918e+08	FALSE	0	1.15345	0.205953	1	0	1	1	2077.5	0.502786	0.627187	0.754857	2304	19	0.431641	0.627985	1874.5	0.431641	1874.5
P21964 (gene COMT): Catechol O-methyltransferase	COMT	10	1	227173400	1.98293e+08	FALSE	10	1	168704500	1.16933e+08	FALSE	0	1.34658	0.429295	1	0	1	1	2077.5	0.819091	0.433887	0.606436	1984	23	0.695312	0.811491	2344.5	0.433887	1984
P26640 (gene VARS1): Valine--tRNA ligase	VARS1	10	1	66443600	5.17052e+07	FALSE	10	1	104814870	1.0121e+08	FALSE	0	0.633914	-0.657641	-1	0	1	1	2077.5	-0.973186	0.355889	0.54869	1798	24	0.769531	0.855275	2462.5	0.355889	1798
P26641 (gene EEF1G): Elongation factor 1-gamma	EEF1G	10	1	201492000	1.3476e+08	FALSE	10	1	422078100	2.20509e+08	FALSE	0	0.477381	-1.06679	-1	0	1	1	2077.5	-2.55019	0.0311848	0.360392	192	6	0.0273438	0.32481	202	0.0273438	192
P27348 (gene YWHAQ): 14-3-3 protein theta	YWHAQ	10	1	383470100	2.93155e+08	FALSE	10	1	6.83146e+08	5.14919e+08	FALSE	0	0.56133	-0.83308	-1	0	1	1	2077.5	-1.46151	0.177893	0.418942	1175	14	0.193359	0.423527	1226	0.177893	1175
P30043 (gene BLVRB): Flavin reductase (NADPH)	BLVRB	10	1	6.56848e+08	5.14769e+08	FALSE	10	1	1.32239e+09	1.205e+09	FALSE	0	0.496711	-1.00952	-1	0	1	1	2077.5	-1.65391	0.132534	0.380822	963	10	0.0839844	0.32481	669.5	0.0839844	669.5
P35573 (gene AGL): Glycogen debranching enzyme	AGL	10	1	40690333	4.64018e+07	FALSE	10	1	66251920	5.92004e+07	FALSE	0	0.614176	-0.703276	-1	0	1	1	2077.5	-1.15836	0.27653	0.495598	1545	16	0.275391	0.501088	1477	0.275391	1477
P38606 (gene ATP6V1A): V-type proton ATPase catalytic subunit A	ATP6V1A	10	1	109523900	6.80098e+07	FALSE	10	1	227855870	1.49711e+08	FALSE	0	0.480672	-1.05688	-1	0	1	1	2077.5	-2.01346	0.0749086	0.360392	563	9	0.0644531	0.32481	489.5	0.0644531	489.5
P43243 (gene MATR3): Matrin-3	MATR3	10	1	101480300	6.58135e+07	FALSE	10	1	156800200	7.38123e+07	FALSE	0	0.647195	-0.627728	-1	0	1	1	2077.5	-1.60984	0.141894	0.388328	1012	14	0.193359	0.423527	1226	0.141894	1012
P51149 (gene RAB7A): Ras-related protein Rab-7a	RAB7A	10	1	272629600	2.08003e+08	FALSE	10	1	246740300	1.72997e+08	FALSE	0	1.10493	0.143949	1	0	1	1	2077.5	0.313875	0.760769	0.847234	2490	24	0.769531	0.855275	2462.5	0.760769	2077.5
P52565 (gene ARHGDIA): Rho GDP-dissociation inhibitor 1	ARHGDIA	10	1	784266000	5.33047e+08	FALSE	10	1	1.11323e+09	6.00852e+08	FALSE	0	0.704493	-0.505343	-1	0	1	1	2077.5	-1.09864	0.300447	0.516836	1612	17	0.322266	0.535115	1635	0.300447	1612
P55060 (gene CSE1L): Exportin-2	CSE1L	10	1	27129281	2.51604e+07	FALSE	10	1	206185800	4.18651e+08	FALSE	0	0.131577	-2.92602	-1	0	1	1	2077.5	-1.28988	0.229248	0.455752	1393	9	0.0644531	0.32481	489.5	0.0644531	489.5
P61019 (gene RAB2A): Ras-related protein Rab-2A	RAB2A	10	1	176904200	2.51636e+08	FALSE	9	0.9	197562600	1.51512e+08	FALSE	1	0.895434	-0.159342	-1	1.02598	0.304902	0.941529	773.5	-0.219831	0.830908	0.898027	2565	20	0.492188	0.677338	1981.5	0.304902	773.5
P61224;A6NIZ1 (gene RAP1B): Ras-related protein Rap-1b; Ras-related protein Rap-1b-like protein	RAP1B	10	1	684062000	6.11174e+08	FALSE	10	1	9.59102e+08	4.4764e+08	FALSE	0	0.713232	-0.487557	-1	0	1	1	2077.5	-1.21637	0.254782	0.475627	1485	13	0.160156	0.387872	1099	0.160156	1099
P62333 (gene PSMC6): 26S proteasome regulatory subunit 10B	PSMC6	10	1	173896100	1.79251e+08	FALSE	10	1	256510400	1.63948e+08	FALSE	0	0.67793	-0.560792	-1	0	1	1	2077.5	-1.05259	0.319968	0.534501	1660	15	0.232422	0.464676	1347.5	0.232422	1347.5
Q01484 (gene ANK2): Ankyrin-2	ANK2	10	1	58035600	4.63919e+07	FALSE	10	1	27390300	1.5633e+07	FALSE	0	2.11884	1.08327	1	0	1	1	2077.5	2.30269	0.0467927	0.360392	327	9	0.0644531	0.32481	489.5	0.0467927	327
Q02818 (gene NUCB1): Nucleobindin-1	NUCB1	10	1	79805200	6.47044e+07	FALSE	10	1	133288700	6.09699e+07	FALSE	0	0.598739	-0.74	-1	0	1	1	2077.5	-1.87814	0.0930823	0.360392	701	8	0.0488281	0.32481	373	0.0488281	373
Q03135;P56539 (gene CAV1): Caveolin-1	CAV1	10	1	2.72462e+09	4.61396e+09	FALSE	10	1	2.88582e+09	2.00898e+09	FALSE	0	0.944141	-0.082926	-1	0	1	1	2077.5	-0.101686	0.921235	0.95072	2687	21	0.556641	0.731894	2074.5	0.556641	2074.5
Q04917 (gene YWHAH): 14-3-3 protein eta	YWHAH	10	1	176048100	9.37608e+07	FALSE	10	1	280701600	1.76286e+08	FALSE	0	0.627172	-0.673068	-1	0	1	1	2077.5	-1.41209	0.191551	0.423582	1254	16	0.275391	0.501088	1477	0.191551	1254
Q06210;O94808 (gene GFPT1): Glutamine--fructose-6-phosphate aminotransferase [isomerizing] 1	GFPT1	7	0.7	21635520	5.3153e+07	FALSE	9	0.9	80377680	6.91949e+07	FALSE	-1	0.269173	-1.89339	-1	-1.11803	0.263552	0.941529	558	-1.86495	0.0950607	0.360392	723	10	0.0831311	0.32481	614.5	0.0831311	558
Q13085 (gene ACACA): Acetyl-CoA carboxylase 1	ACACA	7	0.7	19775585	5.24368e+07	FALSE	8	0.8	67873382	8.06578e+07	FALSE	-1	0.29136	-1.77913	-1	-0.516398	0.605577	1	1200	-1.34324	0.212083	0.443853	1325	10	0.0829311	0.32481	601.5	0.0829311	601.5
Q15233 (gene NONO): Non-POU domain-containing octamer-binding protein	NONO	10	1	103591800	6.36062e+07	FALSE	9	0.9	163212500	8.45587e+07	FALSE	1	0.634705	-0.655842	-1	1.02598	0.304902	0.941529	773.5	-1.73973	0.115901	0.366162	876	16	0.275391	0.501088	1477	0.115901	773.5
Q15365;P57723 (gene PCBP1): Poly(rC)-binding protein 1	PCBP1	10	1	2.783e+08	2.7741e+08	FALSE	10	1	305355100	1.64455e+08	FALSE	0	0.911397	-0.133848	-1	0	1	1	2077.5	-0.247826	0.80983	0.882167	2545	21	0.556641	0.731894	2074.5	0.556641	2074.5
Q15942 (gene ZYX): Zyxin	ZYX	10	1	127320420	1.07358e+08	FALSE	10	1	189772800	1.33685e+08	FALSE	0	0.67091	-0.575809	-1	0	1	1	2077.5	-1.39851	0.19546	0.429146	1263	16	0.275391	0.501088	1477	0.19546	1263
Q16795 (gene NDUFA9): NADH dehydrogenase [ubiquinone] 1 alpha subcomplex subunit 9, mitochondrial	NDUFA9	10	1	41316580	4.31141e+07	FALSE	10	1	119234670	1.32029e+08	FALSE	0	0.346515	-1.52901	-1	0	1	1	2077.5	-1.64518	0.134341	0.381067	975	16	0.275391	0.501088	1477	0.134341	975
Q4KMQ2 (gene ANO6): Anoctamin-6	ANO6	10	1	59472270	5.49675e+07	FALSE	10	1	88003990	7.29222e+07	FALSE	0	0.675791	-0.565352	-1	0	1	1	2077.5	-1.08041	0.308062	0.52344	1632	14	0.193359	0.423527	1226	0.193359	1226
Q5JRX3 (gene PITRM1): Presequence protease, mitochondrial	PITRM1	9	0.9	23330080	3.45086e+07	FALSE	9	0.9	82990090	6.2913e+07	FALSE	0	0.281119	-1.83075	-1	0	1	1	2077.5	-2.28164	0.0484324	0.360392	345	8	0.0488281	0.32481	373	0.0484324	345
Q92945 (gene KHSRP): Far upstream element-binding protein 2	KHSRP	10	1	74489800	4.83656e+07	FALSE	10	1	101327400	3.00463e+07	FALSE	0	0.73514	-0.44391	-1	0	1	1	2077.5	-1.24012	0.24629	0.467164	1461	18	0.375	0.576427	1761	0.24629	1461
Q92973 (gene TNPO1): Transportin-1	TNPO1	10	1	62277810	5.46011e+07	FALSE	9	0.9	130217800	9.53563e+07	FALSE	1	0.478259	-1.06414	-1	1.02598	0.304902	0.941529	773.5	-2.03471	0.0723819	0.360392	542	10	0.0839844	0.32481	669.5	0.0723819	542
Q96G03 (gene PGM2): Phosphoglucomutase-2	PGM2	10	1	86812650	5.21157e+07	FALSE	10	1	125662400	9.02875e+07	FALSE	0	0.69084	-0.533576	-1	0	1	1	2077.5	-1.25464	0.241211	0.464667	1439	18	0.375	0.576427	1761	0.241211	1439
Q9H845 (gene ACAD9): Complex I assembly factor ACAD9, mitochondrial	ACAD9	8	0.8	13312304	2.53225e+07	FALSE	9	0.9	69429180	6.81151e+07	FALSE	-1	0.191739	-2.38278	-1	-0.626224	0.531168	1	1127.5	-2.26442	0.0498155	0.360392	358	8	0.0488281	0.32481	373	0.0488281	358
Q9NQR4 (gene NIT2): Omega-amidase NIT2	NIT2	10	1	107134670	1.88171e+08	FALSE	9	0.9	129337670	1.53735e+08	FALSE	1	0.828333	-0.271717	-1	1.02598	0.304902	0.941529	773.5	-0.247894	0.80978	0.882167	2544	21	0.556641	0.731894	2074.5	0.304902	773.5
Q9NTJ5 (gene SACM1L): Phosphatidylinositol-3-phosphatase SAC1	SACM1L	10	1	29474060	3.94815e+07	FALSE	10	1	76148650	6.78886e+07	FALSE	0	0.38706	-1.36937	-1	0	1	1	2077.5	-1.61068	0.141709	0.388328	1010	12	0.130859	0.369149	938	0.130859	938
Q9NTK5 (gene OLA1): Obg-like ATPase 1	OLA1	10	1	81425760	1.16117e+08	FALSE	10	1	157787000	1.03162e+08	FALSE	0	0.516049	-0.954421	-1	0	1	1	2077.5	-1.2847	0.230974	0.455752	1404	10	0.0839844	0.32481	669.5	0.0839844	669.5
Q9Y6N5 (gene SQOR): Sulfide:quinone oxidoreductase, mitochondrial	SQOR	10	1	66117300	7.90102e+07	FALSE	10	1	110075090	7.37016e+07	FALSE	0	0.600656	-0.735388	-1	0	1	1	2077.5	-1.24965	0.242947	0.46492	1445	16	0.275391	0.501088	1477	0.242947	1445
O00231 (gene PSMD11): 26S proteasome non-ATPase regulatory subunit 11	PSMD11	10	1	62986800	7.25829e+07	FALSE	10	1	105782700	9.79873e+07	FALSE	0	0.595436	-0.747982	-1	0	1	1	2077.5	-1.06017	0.316689	0.532553	1649	16	0.275391	0.501088	1477	0.275391	1477
O14841 (gene OPLAH): 5-oxoprolinase	OPLAH	6	0.6	5624748	1.32763e+07	FALSE	8	0.8	30460340	3.08775e+07	FALSE	-1	0.184658	-2.43707	-1	-0.9759	0.329114	0.952644	916	-2.06427	0.0690011	0.360392	510	14	0.153576	0.387872	1042	0.0690011	510
O60504 (gene SORBS3): Vinexin	SORBS3	10	1	73128150	7.39374e+07	FALSE	10	1	83379570	6.48502e+07	FALSE	0	0.877051	-0.189267	-1	0	1	1	2077.5	-0.316127	0.759114	0.845964	2488	27	1	1	2740.5	0.759114	2077.5
O95865 (gene DDAH2): N(G),N(G)-dimethylarginine dimethylaminohydrolase 2	DDAH2	10	1	6.78314e+08	4.41463e+08	FALSE	10	1	293397100	2.14005e+08	FALSE	0	2.31193	1.2091	1	0	1	1	2077.5	2.58989	0.0292189	0.360392	178	7	0.0371094	0.32481	268.5	0.0292189	178
P00441 (gene SOD1): Superoxide dismutase [Cu-Zn]	SOD1	10	1	4.64621e+09	1.94919e+09	FALSE	10	1	5.20369e+09	1.51111e+09	FALSE	0	0.892868	-0.163481	-1	0	1	1	2077.5	-0.725512	0.486574	0.648687	2080	15	0.232422	0.464676	1347.5	0.232422	1347.5
P01859 (gene IGHG2): Immunoglobulin heavy constant gamma 2	IGHG2	10	1	9.55473e+09	4.40143e+09	FALSE	10	1	8.87257e+09	3.81672e+09	FALSE	0	1.07688	0.106863	1	0	1	1	2077.5	0.527852	0.610367	0.743003	2277	25	0.845703	0.906157	2561	0.610367	2077.5
P02765;CON__P12763 (gene AHSG): Alpha-2-HS-glycoprotein	AHSG	10	1	1.43776e+09	7.42034e+08	FALSE	10	1	1.48541e+09	1.22191e+09	FALSE	0	0.967923	-0.0470354	-1	0	1	1	2077.5	-0.153861	0.881114	0.924803	2642	25	0.845703	0.906157	2561	0.845703	2077.5
P07203 (gene GPX1): Glutathione peroxidase 1	GPX1	10	1	264093500	3.40288e+08	FALSE	10	1	401526200	2.87629e+08	FALSE	0	0.657724	-0.604445	-1	0	1	1	2077.5	-1.12009	0.291676	0.510256	1584	16	0.275391	0.501088	1477	0.275391	1477
P07225;CON__P07224 (gene PROS1): Vitamin K-dependent protein S OS=Homo sapiens OX=9606 GN=P	PROS1	10	1	38189620	2.35978e+07	FALSE	10	1	108410100	1.39401e+08	FALSE	0	0.35227	-1.50525	-1	0	1	1	2077.5	-1.69104	0.125086	0.375653	923	16	0.275391	0.501088	1477	0.125086	923
P07910;A0A0G2JPF8;A0A0G2JNQ3;P0DMR1;O60812;B7ZW38;B2RXH8 (gene HNRNPC): Heterogeneous nuclear ribonucleoproteins C1/C2	HNRNPC	10	1	236504000	1.5908e+08	FALSE	10	1	331636400	1.57157e+08	FALSE	0	0.713142	-0.487738	-1	0	1	1	2077.5	-1.49657	0.168725	0.411311	1137	15	0.232422	0.464676	1347.5	0.168725	1137
P08865 (gene RPSA): 40S ribosomal protein SA	RPSA	10	1	571957000	3.60107e+08	FALSE	10	1	631932300	3.33876e+08	FALSE	0	0.905092	-0.143863	-1	0	1	1	2077.5	-0.388462	0.706704	0.809827	2419	25	0.845703	0.906157	2561	0.706704	2077.5
P09417 (gene QDPR): Dihydropteridine reductase	QDPR	10	1	107090600	1.76246e+08	FALSE	10	1	131163620	1.57745e+08	FALSE	0	0.816466	-0.292536	-1	0	1	1	2077.5	-0.308833	0.764478	0.850575	2492	21	0.556641	0.731894	2074.5	0.556641	2074.5
P09936 (gene UCHL1): Ubiquitin carboxyl-terminal hydrolase isozyme L1	UCHL1	10	1	350450300	3.43519e+08	FALSE	10	1	396699800	2.59249e+08	FALSE	0	0.883414	-0.178838	-1	0	1	1	2077.5	-0.301337	0.770004	0.854088	2500	23	0.695312	0.811491	2344.5	0.695312	2077.5
P10768 (gene ESD): S-formylglutathione hydrolase	ESD	10	1	7.07889e+08	3.33007e+08	FALSE	10	1	755599000	3.40944e+08	FALSE	0	0.936858	-0.0940976	-1	0	1	1	2077.5	-0.276983	0.78805	0.867512	2519	25	0.845703	0.906157	2561	0.78805	2077.5
P15502 (gene ELN): Elastin	ELN	10	1	1.21451e+09	1.24707e+09	FALSE	10	1	428705200	4.67052e+08	FALSE	0	2.83296	1.50231	1	0	1	1	2077.5	1.72163	0.119241	0.370689	892	10	0.0839844	0.32481	669.5	0.0839844	669.5
P17174 (gene GOT1): Aspartate aminotransferase, cytoplasmic	GOT1	10	1	79763500	5.95826e+07	FALSE	10	1	122702700	1.00937e+08	FALSE	0	0.650055	-0.621366	-1	0	1	1	2077.5	-0.976854	0.354166	0.548048	1792	21	0.556641	0.731894	2074.5	0.354166	1792
P22234 (gene PAICS): Multifunctional protein ADE2	PAICS	10	1	40961600	3.69541e+07	FALSE	10	1	111776160	9.86963e+07	FALSE	0	0.366461	-1.44827	-1	0	1	1	2077.5	-2.02323	0.0737369	0.360392	550	8	0.0488281	0.32481	373	0.0488281	373
P23786 (gene CPT2): Carnitine O-palmitoyltransferase 2, mitochondrial	CPT2	7	0.7	9613072	2.44248e+07	FALSE	9	0.9	59464990	4.55653e+07	FALSE	-1	0.161659	-2.62897	-1	-1.11803	0.263552	0.941529	558	-2.76203	0.0220389	0.360392	121	6	0.0249325	0.32481	174.5	0.0220389	121
P31937 (gene HIBADH): 3-hydroxyisobutyrate dehydrogenase, mitochondrial	HIBADH	10	1	144373430	2.53159e+08	FALSE	10	1	317054530	3.43721e+08	FALSE	0	0.455358	-1.13493	-1	0	1	1	2077.5	-1.20074	0.2605	0.480297	1504	15	0.232422	0.464676	1347.5	0.232422	1347.5
P38117 (gene ETFB): Electron transfer flavoprotein subunit beta	ETFB	9	0.9	73032020	1.3666e+08	FALSE	9	0.9	186445690	1.82054e+08	FALSE	0	0.391707	-1.35215	-1	0	1	1	2077.5	-1.49877	0.168163	0.411311	1133	12	0.130859	0.369149	938	0.130859	938
P38159;Q96E39;Q8N7X1 (gene RBMX;RBMXL1): RNA-binding motif protein, X chromosome; RNA binding motif protein, X-linked-like-1	RBMX;RBMXL1	10	1	72380200	3.77035e+07	FALSE	10	1	115069800	5.67501e+07	FALSE	0	0.629011	-0.668842	-1	0	1	1	2077.5	-1.59347	0.145519	0.388609	1038	14	0.193359	0.423527	1226	0.145519	1038
P39019 (gene RPS19): 40S ribosomal protein S19	RPS19	10	1	201456000	1.74888e+08	FALSE	9	0.9	187342700	1.39821e+08	FALSE	1	1.07533	0.104785	1	1.02598	0.304902	0.941529	773.5	0.176588	0.863742	0.913631	2620	27	1	1	2740.5	0.304902	773.5
P41091;Q2VIR3 (gene EIF2S3;EIF2S3B): Eukaryotic translation initiation factor 2 subunit 3; Eukaryotic translation initiation factor 2 subunit 3B	EIF2S3;EIF2S3B	10	1	48836550	6.25123e+07	FALSE	9	0.9	140481340	1.167e+08	FALSE	1	0.347637	-1.52435	-1	1.02598	0.304902	0.941529	773.5	-1.89371	0.0907957	0.360392	687	10	0.0839844	0.32481	669.5	0.0839844	669.5
P46108 (gene CRK): Adapter molecule crk	CRK	10	1	85081500	8.03856e+07	FALSE	10	1	109541900	5.80316e+07	FALSE	0	0.776703	-0.364565	-1	0	1	1	2077.5	-0.626239	0.546711	0.692984	2187	20	0.492188	0.677338	1981.5	0.492188	1981.5
P46937 (gene YAP1): Transcriptional coactivator YAP1	YAP1	9	0.9	46641280	4.59582e+07	FALSE	10	1	76216990	5.72964e+07	FALSE	-1	0.611954	-0.708505	-1	-1.02598	0.304902	0.941529	773.5	-1.11265	0.294694	0.512613	1594	18	0.375	0.576427	1761	0.294694	773.5
P47755 (gene CAPZA2): F-actin-capping protein subunit alpha-2	CAPZA2	10	1	209118300	1.65374e+08	FALSE	10	1	385997000	1.54848e+08	FALSE	0	0.541761	-0.88427	-1	0	1	1	2077.5	-2.13613	0.0614063	0.360392	451	8	0.0488281	0.32481	373	0.0488281	373
P54819 (gene AK2): Adenylate kinase 2, mitochondrial	AK2	10	1	166646600	2.44089e+08	FALSE	10	1	345508170	3.2873e+08	FALSE	0	0.482323	-1.05193	-1	0	1	1	2077.5	-1.26968	0.236043	0.459306	1423	17	0.322266	0.535115	1635	0.236043	1423
P62241 (gene RPS8): 40S ribosomal protein S8	RPS8	10	1	207013200	1.17625e+08	FALSE	10	1	231314000	1.17771e+08	FALSE	0	0.894945	-0.16013	-1	0	1	1	2077.5	-0.422477	0.682591	0.793843	2383	26	0.921875	0.953154	2651	0.682591	2077.5
P62826 (gene RAN): GTP-binding nuclear protein Ran	RAN	10	1	283664000	1.6707e+08	FALSE	10	1	393233000	2.41214e+08	FALSE	0	0.721364	-0.471201	-1	0	1	1	2077.5	-1.10271	0.298765	0.515723	1605	18	0.375	0.576427	1761	0.298765	1605
P62937;P0DN26;A0A0B4J2A2;A0A075B767;A0A075B759;Q9Y536;F5H284;P0DN37 (gene PPIA): Peptidyl-prolyl cis-trans isomerase A	PPIA	10	1	2.68851e+09	1.24522e+09	FALSE	10	1	3.71043e+09	1.62556e+09	FALSE	0	0.724581	-0.464781	-1	0	1	1	2077.5	-1.28019	0.232488	0.456059	1413	16	0.275391	0.501088	1477	0.232488	1413
P63241;Q6IS14;Q9GZV4 (gene EIF5A;EIF5AL1): Eukaryotic translation initiation factor 5A-1; Eukaryotic translation initiation factor 5A-1-like	EIF5A;EIF5AL1	10	1	340826000	1.92001e+08	FALSE	10	1	545308000	2.51114e+08	FALSE	0	0.625016	-0.678036	-1	0	1	1	2077.5	-1.85168	0.0970905	0.360392	745	13	0.160156	0.387872	1099	0.0970905	745
Q00013 (gene MPP1): 55 kDa erythrocyte membrane protein	MPP1	10	1	33469890	3.05494e+07	FALSE	10	1	160040450	1.31769e+08	FALSE	0	0.209134	-2.2575	-1	0	1	1	2077.5	-3.08855	0.0129597	0.360392	62	2	0.00585938	0.32481	39.5	0.00585938	39.5
Q00325 (gene SLC25A3): Phosphate carrier protein, mitochondrial	SLC25A3	10	1	237394500	3.25131e+08	FALSE	10	1	324277900	1.98813e+08	FALSE	0	0.732071	-0.449944	-1	0	1	1	2077.5	-0.753749	0.470259	0.635801	2051	15	0.232422	0.464676	1347.5	0.232422	1347.5
Q13409 (gene DYNC1I2): Cytoplasmic dynein 1 intermediate chain 2	DYNC1I2	10	1	68402400	7.94137e+07	FALSE	10	1	153940600	1.20813e+08	FALSE	0	0.444343	-1.17025	-1	0	1	1	2077.5	-1.79968	0.105445	0.361999	804	13	0.160156	0.387872	1099	0.105445	804
Q14258 (gene TRIM25): E3 ubiquitin/ISG15 ligase TRIM25	TRIM25	10	1	57607700	3.58504e+07	FALSE	9	0.9	63158700	5.14081e+07	FALSE	1	0.91211	-0.13272	-1	1.02598	0.304902	0.941529	773.5	-0.242566	0.813779	0.884945	2550	27	1	1	2740.5	0.304902	773.5
Q15691 (gene MAPRE1): Microtubule-associated protein RP/EB family member 1	MAPRE1	9	0.9	75763400	7.99925e+07	FALSE	10	1	135180800	7.65282e+07	FALSE	-1	0.56046	-0.835317	-1	-1.02598	0.304902	0.941529	773.5	-1.57794	0.149036	0.391319	1056	13	0.160156	0.387872	1099	0.149036	773.5
Q16678 (gene CYP1B1): Cytochrome P450 1B1	CYP1B1	9	0.9	69594370	9.16667e+07	TRUE	0	0	0	0	FALSE	1	1000000	19.9316	1	4.0452	5.22787e-05	0.144969	1	2.27763	0.0487508	0.360392	349	0	0.00592154	0.32481	48.5	5.22787e-05	1
Q63HR2 (gene TNS2): Tensin-2	TNS2	10	1	38719120	5.07435e+07	FALSE	10	1	44408070	3.72956e+07	FALSE	0	0.871894	-0.197776	-1	0	1	1	2077.5	-0.26499	0.796987	0.873996	2528	23	0.695312	0.811491	2344.5	0.695312	2077.5
Q6IBS0 (gene TWF2): Twinfilin-2	TWF2	10	1	177430200	1.65917e+08	FALSE	10	1	243031400	1.28814e+08	FALSE	0	0.730071	-0.453891	-1	0	1	1	2077.5	-1.01105	0.338402	0.536535	1720	15	0.232422	0.464676	1347.5	0.232422	1347.5
Q6NVY1 (gene HIBCH): 3-hydroxyisobutyryl-CoA hydrolase, mitochondrial	HIBCH	10	1	58189960	1.05401e+08	FALSE	9	0.9	223311700	1.65201e+08	FALSE	1	0.260577	-1.94022	-1	1.02598	0.304902	0.941529	773.5	-2.40932	0.0392928	0.360392	267	7	0.0371094	0.32481	268.5	0.0371094	267
Q96CM8 (gene ACSF2): Medium-chain acyl-CoA ligase ACSF2, mitochondrial	ACSF2	10	1	21706614	3.06374e+07	FALSE	9	0.9	129572530	1.17289e+08	FALSE	1	0.167525	-2.57755	-1	1.02598	0.304902	0.941529	773.5	-2.50027	0.033847	0.360392	215	10	0.0839844	0.32481	669.5	0.033847	215
Q96RQ3 (gene MCCC1): Methylcrotonoyl-CoA carboxylase subunit alpha, mitochondrial	MCCC1	9	0.9	27101406	5.60535e+07	FALSE	10	1	151554330	1.75253e+08	FALSE	-1	0.178823	-2.4834	-1	-1.02598	0.304902	0.941529	773.5	-1.89464	0.0906616	0.360392	686	9	0.0644531	0.32481	489.5	0.0644531	489.5
Q9BS26 (gene ERP44): Endoplasmic reticulum resident protein 44	ERP44	10	1	145453700	1.24176e+08	FALSE	10	1	246303200	1.29547e+08	FALSE	0	0.590547	-0.759875	-1	0	1	1	2077.5	-1.6682	0.129621	0.379432	947	11	0.105469	0.341665	810.5	0.105469	810.5
Q9HC38 (gene GLOD4): Glyoxalase domain-containing protein 4	GLOD4	10	1	173755300	1.03047e+08	FALSE	10	1	236690000	1.65442e+08	FALSE	0	0.734105	-0.445942	-1	0	1	1	2077.5	-0.899252	0.391943	0.574884	1889	21	0.556641	0.731894	2074.5	0.391943	1889
Q9NX63 (gene CHCHD3): MICOS complex subunit MIC19	CHCHD3	10	1	84694720	1.73103e+08	FALSE	8	0.8	268656000	1.69219e+08	FALSE	1	0.315253	-1.66542	-1	1.49071	0.136037	0.889696	382.5	-2.16254	0.0588234	0.360392	429	11	0.105469	0.341665	810.5	0.0588234	382.5
Q9UIJ7 (gene AK3): GTP:AMP phosphotransferase AK3, mitochondrial	AK3	9	0.9	86021790	1.40298e+08	FALSE	9	0.9	97807420	9.64387e+07	FALSE	0	0.879502	-0.185242	-1	0	1	1	2077.5	-0.191133	0.852663	0.909049	2601	22	0.540818	0.731894	2033.5	0.540818	2033.5
Q9UN36 (gene NDRG2): Protein NDRG2	NDRG2	10	1	64377730	5.71498e+07	FALSE	9	0.9	196202040	1.74462e+08	FALSE	1	0.32812	-1.60771	-1	1.02598	0.304902	0.941529	773.5	-2.13103	0.0619174	0.360392	455	12	0.130859	0.369149	938	0.0619174	455
Q9UNZ2 (gene NSFL1C): NSFL1 cofactor p47	NSFL1C	10	1	120848100	7.14884e+07	FALSE	10	1	170107900	7.85912e+07	FALSE	0	0.71042	-0.493255	-1	0	1	1	2077.5	-1.3243	0.218048	0.446712	1353	18	0.375	0.576427	1761	0.218048	1353
Q9Y371 (gene SH3GLB1): Endophilin-B1	SH3GLB1	10	1	53028420	7.36753e+07	FALSE	10	1	220011960	1.50739e+08	FALSE	0	0.241025	-2.05274	-1	0	1	1	2077.5	-2.59469	0.0289898	0.360392	174	5	0.0195312	0.32481	142	0.0195312	142
Q9Y5Z4 (gene HEBP2): Heme-binding protein 2	HEBP2	10	1	327060200	3.34311e+08	FALSE	10	1	518022000	2.64617e+08	FALSE	0	0.631364	-0.663457	-1	0	1	1	2077.5	-1.21471	0.255382	0.475951	1487	10	0.0839844	0.32481	669.5	0.0839844	669.5
O15173 (gene PGRMC2): Membrane-associated progesterone receptor component 2	PGRMC2	10	1	226734800	1.34207e+08	FALSE	10	1	392009200	3.17589e+08	FALSE	0	0.578392	-0.789882	-1	0	1	1	2077.5	-1.34719	0.210855	0.443853	1315	18	0.375	0.576427	1761	0.210855	1315
O60763 (gene USO1): General vesicular transport factor p115	USO1	10	1	21064580	1.99489e+07	FALSE	9	0.9	93312460	8.07106e+07	FALSE	1	0.225742	-2.14725	-1	1.02598	0.304902	0.941529	773.5	-2.57357	0.0300116	0.360392	186	4	0.0136719	0.32481	105	0.0136719	105
O75367 (gene MACROH2A1): Core histone macro-H2A.1	MACROH2A1	10	1	236368000	1.0433e+08	FALSE	10	1	315981000	1.5618e+08	FALSE	0	0.748045	-0.418803	-1	0	1	1	2077.5	-1.44507	0.182339	0.420135	1201	15	0.232422	0.464676	1347.5	0.182339	1201
O75396 (gene SEC22B): Vesicle-trafficking protein SEC22b	SEC22B	10	1	201418700	1.90164e+08	FALSE	9	0.9	295791900	2.15639e+08	FALSE	1	0.680947	-0.554385	-1	1.02598	0.304902	0.941529	773.5	-1.06585	0.314249	0.530379	1643	18	0.375	0.576427	1761	0.304902	773.5
O75436 (gene VPS26A): Vacuolar protein sorting-associated protein 26A	VPS26A	10	1	69884600	5.78414e+07	FALSE	9	0.9	134959000	9.45561e+07	FALSE	1	0.517821	-0.949475	-1	1.02598	0.304902	0.941529	773.5	-1.55366	0.154686	0.397895	1077	13	0.160156	0.387872	1099	0.154686	773.5
O76024 (gene WFS1): Wolframin	WFS1	10	1	36263670	3.62786e+07	FALSE	9	0.9	78403340	1.08189e+08	FALSE	1	0.462527	-1.11239	-1	1.02598	0.304902	0.941529	773.5	-1.01652	0.33593	0.536535	1715	19	0.431641	0.627985	1874.5	0.304902	773.5
O76070 (gene SNCG): Gamma-synuclein	SNCG	10	1	2.59164e+08	5.45069e+08	FALSE	10	1	4.69347e+08	4.66722e+08	FALSE	0	0.55218	-0.856788	-1	0	1	1	2077.5	-0.832705	0.426555	0.600582	1968	13	0.160156	0.387872	1099	0.160156	1099
O95202 (gene LETM1): Mitochondrial proton/calcium exchanger protein	LETM1	7	0.7	24908850	5.30351e+07	FALSE	9	0.9	150762330	1.09345e+08	FALSE	-1	0.165219	-2.59755	-1	-1.11803	0.263552	0.941529	558	-2.89695	0.0176828	0.360392	92	6	0.0323129	0.32481	230	0.0176828	92
O95573 (gene ACSL3): Fatty acid CoA ligase Acsl3	ACSL3	10	1	38869760	4.19137e+07	FALSE	9	0.9	90501200	6.30892e+07	FALSE	1	0.429494	-1.21929	-1	1.02598	0.304902	0.941529	773.5	-1.96485	0.0810098	0.360392	615	12	0.130859	0.369149	938	0.0810098	615
P01019 (gene AGT): Angiotensinogen	AGT	10	1	276281000	3.02235e+08	FALSE	10	1	3.53515e+08	4.51215e+08	FALSE	0	0.781526	-0.355634	-1	0	1	1	2077.5	-1.21374	0.255735	0.475951	1489	17	0.322266	0.535115	1635	0.255735	1489
P02748;CON__Q3MHN2 (gene C9): Complement component C9	C9	10	1	157290000	6.51114e+07	FALSE	10	1	186976600	9.40906e+07	FALSE	0	0.841228	-0.249431	-1	0	1	1	2077.5	-0.922118	0.380522	0.566786	1861	19	0.431641	0.627985	1874.5	0.380522	1861
P02763 (gene ORM1): Alpha-1-acid glycoprotein 1	ORM1	10	1	3.14432e+09	2.05632e+09	FALSE	10	1	2.44506e+09	1.22967e+09	FALSE	0	1.28599	0.362878	1	0	1	1	2077.5	1.43569	0.18492	0.420135	1219	16	0.275391	0.501088	1477	0.18492	1219
P02792 (gene FTL): Ferritin light chain	FTL	10	1	2.17945e+09	3.26719e+09	FALSE	10	1	1.90536e+09	1.69225e+09	FALSE	0	1.14385	0.193899	1	0	1	1	2077.5	0.217092	0.832978	0.898774	2570	21	0.556641	0.731894	2074.5	0.556641	2074.5
P04179 (gene SOD2): Superoxide dismutase [Mn], mitochondrial	SOD2	10	1	631582800	7.47244e+08	FALSE	10	1	1.58568e+09	1.18252e+09	FALSE	0	0.398304	-1.32806	-1	0	1	1	2077.5	-2.02939	0.0730061	0.360392	545	12	0.130859	0.369149	938	0.0730061	545
P05388;Q8NHW5 (gene RPLP0;RPLP0P6): 60S acidic ribosomal protein P0; 60S acidic ribosomal protein P0-like	RPLP0;RPLP0P6	10	1	150719600	9.04888e+07	FALSE	10	1	204460700	1.01316e+08	FALSE	0	0.737157	-0.439957	-1	0	1	1	2077.5	-1.26567	0.237412	0.459737	1432	16	0.275391	0.501088	1477	0.237412	1432
P07602 (gene PSAP): Prosaposin	PSAP	10	1	7.44658e+08	5.6515e+08	FALSE	10	1	1.3259e+09	8.1147e+08	FALSE	0	0.561622	-0.832328	-1	0	1	1	2077.5	-1.71378	0.120716	0.372353	899	13	0.160156	0.387872	1099	0.120716	899
P09110 (gene ACAA1): 3-ketoacyl-CoA thiolase, peroxisomal	ACAA1	7	0.7	43493510	1.04613e+08	FALSE	10	1	139312490	1.22415e+08	FALSE	-1	0.312201	-1.67945	-1	-1.87867	0.0602892	0.709024	199.5	-2.29409	0.0474564	0.360392	335	4	0.0136719	0.32481	105	0.0136719	105
P0DP25;P0DP24;P0DP23;P27482 (gene CALM3;CALM2;CALM1): Calmodulin-3; Calmodulin-2; Calmodulin-1	CALM3;CALM2;CALM1	10	1	3.20311e+09	2.22778e+09	FALSE	10	1	5.62557e+09	3.1982e+09	FALSE	0	0.569384	-0.812526	-1	0	1	1	2077.5	-1.78731	0.107526	0.361999	819	11	0.105469	0.341665	810.5	0.105469	810.5
P11177 (gene PDHB): Pyruvate dehydrogenase E1 component subunit beta, mitochondrial	PDHB	10	1	126439000	1.85545e+08	FALSE	10	1	296682500	3.05721e+08	FALSE	0	0.426176	-1.23048	-1	0	1	1	2077.5	-1.45428	0.179838	0.418942	1188	15	0.232422	0.464676	1347.5	0.179838	1188
P12236 (gene SLC25A6): ADP/ATP translocase 3	SLC25A6	10	1	102929020	1.6067e+08	FALSE	10	1	239221700	1.28674e+08	FALSE	0	0.430266	-1.2167	-1	0	1	1	2077.5	-2.44338	0.0371582	0.360392	240	8	0.0488281	0.32481	373	0.0371582	240
P13671 (gene C6): Complement component C6	C6	10	1	43737670	3.65122e+07	FALSE	10	1	60101810	6.03156e+07	FALSE	0	0.727726	-0.458532	-1	0	1	1	2077.5	-0.973597	0.355696	0.54869	1797	23	0.695312	0.811491	2344.5	0.355696	1797
P14866;Q8WVV9 (gene HNRNPL): Heterogeneous nuclear ribonucleoprotein L	HNRNPL	10	1	145975100	6.74952e+07	FALSE	10	1	206093400	9.21255e+07	FALSE	0	0.708296	-0.497576	-1	0	1	1	2077.5	-1.75442	0.113253	0.363408	864	13	0.160156	0.387872	1099	0.113253	864
P15104 (gene GLUL): Glutamine synthetase	GLUL	5	0.5	117516278	3.44338e+08	FALSE	10	1	233373840	3.21883e+08	FALSE	-1	0.503554	-0.989782	-1	-2.58199	0.00982327	0.412726	59.5	-0.686192	0.509881	0.668467	2115	9	0.0644531	0.32481	489.5	0.00982327	59.5
P21796 (gene VDAC1): Voltage-dependent anion-selective channel protein 1	VDAC1	10	1	197504700	2.97924e+08	FALSE	10	1	334598700	1.99789e+08	FALSE	0	0.590273	-0.760545	-1	0	1	1	2077.5	-1.21639	0.254772	0.475627	1484	14	0.193359	0.423527	1226	0.193359	1226
P22748 (gene CA4): Carbonic anhydrase 4	CA4	6	0.6	65028780	1.8415e+08	FALSE	8	0.8	231712000	1.71186e+08	FALSE	-1	0.280645	-1.83318	-1	-0.9759	0.329114	0.952644	916	-1.89645	0.0903993	0.360392	684	12	0.102918	0.341665	755.5	0.0903993	684
P25789 (gene PSMA4): Proteasome subunit alpha type-4	PSMA4	10	1	177348900	2.36645e+08	FALSE	10	1	420102700	2.46268e+08	FALSE	0	0.422156	-1.24415	-1	0	1	1	2077.5	-2.03976	0.0717931	0.360392	535	9	0.0644531	0.32481	489.5	0.0644531	489.5
P30048 (gene PRDX3): Thioredoxin-dependent peroxide reductase, mitochondrial	PRDX3	10	1	3.11501e+08	4.25419e+08	FALSE	10	1	7.80591e+08	5.55089e+08	FALSE	0	0.399058	-1.32533	-1	0	1	1	2077.5	-2.02745	0.0732359	0.360392	546	9	0.0644531	0.32481	489.5	0.0644531	489.5
P30533 (gene LRPAP1): Alpha-2-macroglobulin receptor-associated protein	LRPAP1	10	1	20179180	1.51502e+07	FALSE	9	0.9	76984300	5.27567e+07	FALSE	1	0.262121	-1.9317	-1	1.02598	0.304902	0.941529	773.5	-3.01867	0.0145106	0.360392	74	3	0.00976562	0.32481	71	0.00976562	71
P31150 (gene GDI1): Rab GDP dissociation inhibitor alpha	GDI1	10	1	89887400	5.53027e+07	FALSE	10	1	129266300	1.00593e+08	FALSE	0	0.695366	-0.524155	-1	0	1	1	2077.5	-0.96005	0.36211	0.552328	1818	20	0.492188	0.677338	1981.5	0.36211	1818
P35222 (gene CTNNB1): Catenin beta-1	CTNNB1	10	1	42054530	3.33566e+07	FALSE	10	1	150136170	1.18233e+08	FALSE	0	0.280109	-1.83594	-1	0	1	1	2077.5	-2.50471	0.0336013	0.360392	210	6	0.0273438	0.32481	202	0.0273438	202
P36957 (gene DLST): Dihydrolipoyllysine-residue succinyltransferase component of 2-oxoglutarate dehydrogenase complex, mitochondrial	DLST	10	1	203475600	2.64359e+08	FALSE	10	1	407057100	4.02011e+08	FALSE	0	0.49987	-1.00038	-1	0	1	1	2077.5	-1.33935	0.213295	0.445004	1328	16	0.275391	0.501088	1477	0.213295	1328
P39656 (gene DDOST): Dolichyl-diphosphooligosaccharide--protein glycosyltransferase 48 kDa subunit OS=Homo sapiens OX=9606 GN=D	DDOST	10	1	163954000	1.05238e+08	FALSE	10	1	254980500	1.42459e+08	FALSE	0	0.643006	-0.637096	-1	0	1	1	2077.5	-1.71913	0.119708	0.371597	893	13	0.160156	0.387872	1099	0.119708	893
P41250 (gene GARS1): Glycine--tRNA ligase	GARS1	10	1	33193820	2.66178e+07	FALSE	10	1	103489000	8.51757e+07	FALSE	0	0.320747	-1.64049	-1	0	1	1	2077.5	-2.40672	0.0394609	0.360392	268	6	0.0273438	0.32481	202	0.0273438	202
P42330;P17516 (gene AKR1C3): Aldo-keto reductase family 1 member C3	AKR1C3	10	1	447732800	7.43286e+08	FALSE	10	1	1.51789e+09	1.28242e+09	FALSE	0	0.29497	-1.76136	-1	0	1	1	2077.5	-2.08865	0.0663286	0.360392	496	10	0.0839844	0.32481	669.5	0.0663286	496
P43490 (gene NAMPT): Nicotinamide phosphoribosyltransferase	NAMPT	10	1	79619480	7.2054e+07	FALSE	9	0.9	194787100	1.31271e+08	FALSE	1	0.408751	-1.2907	-1	1.02598	0.304902	0.941529	773.5	-2.05442	0.0701108	0.360392	518	10	0.0839844	0.32481	669.5	0.0701108	518
P50895 (gene BCAM): Basal cell adhesion molecule	BCAM	10	1	86028600	4.9005e+07	FALSE	10	1	68564310	4.55478e+07	FALSE	0	1.25471	0.327359	1	0	1	1	2077.5	0.96271	0.360844	0.552241	1811	15	0.232422	0.464676	1347.5	0.232422	1347.5
P53007 (gene SLC25A1): Tricarboxylate transport protein, mitochondrial	SLC25A1	10	1	157548450	3.45814e+08	FALSE	10	1	195633590	1.71244e+08	FALSE	0	0.805324	-0.312359	-1	0	1	1	2077.5	-0.315842	0.759324	0.845964	2489	13	0.160156	0.387872	1099	0.160156	1099
P62081 (gene RPS7): 40S ribosomal protein S7	RPS7	10	1	180887500	1.22411e+08	FALSE	10	1	183163300	1.27692e+08	FALSE	0	0.987575	-0.0180377	-1	0	1	1	2077.5	-0.0387701	0.96992	0.982675	2737	23	0.695312	0.811491	2344.5	0.695312	2077.5
P62753 (gene RPS6): 40S ribosomal protein S6	RPS6	10	1	163995500	1.25027e+08	FALSE	10	1	198120900	1.2181e+08	FALSE	0	0.827755	-0.272725	-1	0	1	1	2077.5	-0.61102	0.556302	0.698336	2209	21	0.556641	0.731894	2074.5	0.556302	2074.5
P62807;Q99879;Q99877;Q93079;Q5QNW6;P58876;O60814;P57053 (gene H2BC10;H2BC14;H2BC): Histone H2B type 1-C/E/F/G/I; Histone H2B type 1-M; Histone H2B type 1-N	H2BC10;H2BC14;H2BC	10	1	18348030000	9.09928e+09	FALSE	10	1	15215700000	8.36292e+09	FALSE	0	1.20586	0.270064	1	0	1	1	2077.5	0.850127	0.417296	0.593504	1949	19	0.431641	0.627985	1874.5	0.417296	1874.5
P62917 (gene RPL8): 60S ribosomal protein L8	RPL8	10	1	222573000	1.52986e+08	FALSE	10	1	333353770	2.18168e+08	FALSE	0	0.667678	-0.582775	-1	0	1	1	2077.5	-1.27831	0.23312	0.456059	1417	18	0.375	0.576427	1761	0.23312	1417
P67775 (gene PPP2CA): Serine/threonine-protein phosphatase 2A catalytic subunit alpha isoform	PPP2CA	10	1	140309600	1.35246e+08	FALSE	10	1	260964000	1.87104e+08	FALSE	0	0.537659	-0.895237	-1	0	1	1	2077.5	-1.45127	0.180652	0.418942	1195	13	0.160156	0.387872	1099	0.160156	1099
P69849;Q15155;Q5JPE7 (gene NOMO3;NOMO1;NOMO2): Nodal modulator 3; Nodal modulator 1; Nodal modulator 2	NOMO3;NOMO1;NOMO2	8	0.8	16756170	1.88488e+07	FALSE	9	0.9	50496410	4.49601e+07	FALSE	-1	0.331829	-1.59149	-1	-0.626224	0.531168	1	1127.5	-1.94169	0.0840815	0.360392	639	12	0.130859	0.369149	938	0.0840815	639
Q02750 (gene MAP2K1): Dual specificity mitogen-activated protein kinase kinase 1	MAP2K1	8	0.8	22483360	3.71393e+07	FALSE	8	0.8	94326600	1.13434e+08	FALSE	0	0.238357	-2.06881	-1	0	1	1	2077.5	-1.73277	0.117174	0.367056	885	12	0.130859	0.369149	938	0.117174	885
Q02878 (gene RPL6): 60S ribosomal protein L6	RPL6	10	1	100530900	5.21924e+07	FALSE	10	1	153521800	8.81437e+07	FALSE	0	0.654831	-0.610805	-1	0	1	1	2077.5	-1.43792	0.184304	0.420135	1215	18	0.375	0.576427	1761	0.184304	1215
Q07157 (gene TJP1): Tight junction protein ZO-1	TJP1	8	0.8	33390660	4.43607e+07	FALSE	10	1	103807440	7.90892e+07	FALSE	-1	0.32166	-1.63639	-1	-1.49071	0.136037	0.889696	382.5	-2.39005	0.0405539	0.360392	275	7	0.0371094	0.32481	268.5	0.0371094	268.5
Q13162 (gene PRDX4): Peroxiredoxin-4	PRDX4	10	1	209903200	1.22803e+08	FALSE	10	1	310004500	1.67532e+08	FALSE	0	0.677097	-0.562565	-1	0	1	1	2077.5	-1.35592	0.208165	0.441564	1306	18	0.375	0.576427	1761	0.208165	1306
Q13557;Q9UQM7 (gene CAMK2D): Calcium/calmodulin-dependent protein kinase type II subunit delta	CAMK2D	10	1	99635200	5.47196e+07	FALSE	10	1	161722470	7.22978e+07	FALSE	0	0.616088	-0.698793	-1	0	1	1	2077.5	-2.40344	0.0396734	0.360392	269	8	0.0488281	0.32481	373	0.0396734	269
Q14699 (gene RFTN1): Raftlin	RFTN1	10	1	54320690	5.01952e+07	FALSE	9	0.9	117186200	8.19122e+07	FALSE	1	0.463542	-1.10923	-1	1.02598	0.304902	0.941529	773.5	-2.06391	0.0690421	0.360392	511	14	0.193359	0.423527	1226	0.0690421	511
Q15907;P62491;P57735 (gene RAB11B;RAB11A): Ras-related protein Rab-11B; Ras-related protein Rab-11A	RAB11B;RAB11A	10	1	207432840	2.29738e+08	FALSE	10	1	251505600	2.02081e+08	FALSE	0	0.824764	-0.277946	-1	0	1	1	2077.5	-0.417574	0.686044	0.794383	2394	18	0.375	0.576427	1761	0.375	1761
Q5JSL3 (gene DOCK11): Dedicator of cytokinesis protein 11	DOCK11	9	0.9	19303907	3.90009e+07	FALSE	9	0.9	47591300	4.55213e+07	FALSE	0	0.405618	-1.3018	-1	0	1	1	2077.5	-1.33847	0.213569	0.445004	1330	10	0.0839844	0.32481	669.5	0.0839844	669.5
Q5TDH0;Q8WTU0 (gene DDI2): Protein DDI1 homolog 2	DDI2	10	1	16677030	2.25778e+07	FALSE	10	1	92751930	9.03876e+07	FALSE	0	0.179803	-2.47551	-1	0	1	1	2077.5	-2.34386	0.0437426	0.360392	303	2	0.00585938	0.32481	39.5	0.00585938	39.5
Q5VT66 (gene MTARC1): Mitochondrial amidoxime-reducing component 1	MTARC1	10	1	55087250	1.05002e+08	FALSE	10	1	278636530	2.37983e+08	FALSE	0	0.197703	-2.33859	-1	0	1	1	2077.5	-2.46436	0.035901	0.360392	228	8	0.0488281	0.32481	373	0.035901	228
Q7Z6Z7 (gene HUWE1): E3 ubiquitin-protein ligase HUWE1	HUWE1	9	0.9	22563510	1.61282e+07	FALSE	9	0.9	41365540	3.91137e+07	FALSE	0	0.545466	-0.874438	-1	0	1	1	2077.5	-1.32712	0.217149	0.446372	1349	17	0.322266	0.535115	1635	0.217149	1349
Q92616 (gene GCN1): eIF-2-alpha kinase activator GCN1	GCN1	10	1	30601670	3.72373e+07	FALSE	9	0.9	81653300	5.46022e+07	FALSE	1	0.374776	-1.4159	-1	1.02598	0.304902	0.941529	773.5	-2.13433	0.061586	0.360392	453	8	0.0488281	0.32481	373	0.0488281	373
Q96B97 (gene SH3KBP1): SH3 domain-containing kinase-binding protein 1	SH3KBP1	10	1	71551700	5.40136e+07	FALSE	10	1	171441700	2.56328e+08	FALSE	0	0.417353	-1.26066	-1	0	1	1	2077.5	-1.22244	0.252588	0.473901	1478	12	0.130859	0.369149	938	0.130859	938
Q9BR76;A9Z1Z3 (gene CORO1B): Coronin-1B	CORO1B	10	1	140823400	1.44027e+08	FALSE	10	1	235828500	2.23549e+08	FALSE	0	0.597143	-0.743851	-1	0	1	1	2077.5	-1.11761	0.292679	0.51066	1588	21	0.556641	0.731894	2074.5	0.292679	1588
Q9BXX0 (gene EMILIN2): EMILIN-2	EMILIN2	10	1	113855000	9.01094e+07	FALSE	10	1	56256300	4.41607e+07	FALSE	0	2.02386	1.01711	1	0	1	1	2077.5	1.58309	0.14786	0.390119	1051	14	0.193359	0.423527	1226	0.14786	1051
Q9HCC0 (gene MCCC2): Methylcrotonoyl-CoA carboxylase beta chain, mitochondrial	MCCC2	7	0.7	25753790	6.26931e+07	FALSE	10	1	85323170	7.20009e+07	FALSE	-1	0.301838	-1.72815	-1	-1.87867	0.0602892	0.709024	199.5	-1.65581	0.132143	0.380822	959	11	0.105469	0.341665	810.5	0.0602892	199.5
Q9NR31 (gene SAR1A): GTP-binding protein SAR1a	SAR1A	10	1	92516260	2.01572e+08	FALSE	9	0.9	84009350	1.27187e+08	FALSE	1	1.10126	0.139157	1	1.02598	0.304902	0.941529	773.5	0.111517	0.913654	0.947126	2675	19	0.431641	0.627985	1874.5	0.304902	773.5
Q9NZU5 (gene LMCD1): LIM and cysteine-rich domains protein 1	LMCD1	10	1	59932220	1.12148e+08	FALSE	10	1	122629000	8.25256e+07	FALSE	0	0.488728	-1.0329	-1	0	1	1	2077.5	-1.32202	0.218775	0.447391	1356	9	0.0644531	0.32481	489.5	0.0644531	489.5
Q9ULA0 (gene DNPEP): Aspartyl aminopeptidase	DNPEP	10	1	75414680	6.24251e+07	FALSE	10	1	167661280	1.82143e+08	FALSE	0	0.449804	-1.15263	-1	0	1	1	2077.5	-1.28395	0.231226	0.455752	1406	22	0.625	0.761478	2241	0.231226	1406
Q9UNM6 (gene PSMD13): 26S proteasome non-ATPase regulatory subunit 13	PSMD13	10	1	39598860	6.24226e+07	FALSE	9	0.9	64535000	5.87986e+07	FALSE	1	0.613603	-0.704623	-1	1.02598	0.304902	0.941529	773.5	-0.863085	0.4105	0.588409	1934	14	0.193359	0.423527	1226	0.193359	773.5
Q9Y265 (gene RUVBL1): RuvB-like 1	RUVBL1	10	1	76287500	4.09692e+07	FALSE	10	1	109468930	6.72741e+07	FALSE	0	0.696887	-0.521003	-1	0	1	1	2077.5	-1.19505	0.262609	0.481623	1512	22	0.625	0.761478	2241	0.262609	1512
Q9Y3A5 (gene SBDS): Ribosome maturation protein SBDS	SBDS	10	1	77160200	6.26617e+07	FALSE	10	1	117166800	1.01562e+08	FALSE	0	0.65855	-0.602635	-1	0	1	1	2077.5	-0.930407	0.376442	0.563438	1852	18	0.375	0.576427	1761	0.375	1761
Q9Y696 (gene CLIC4): Chloride intracellular channel protein 4	CLIC4	10	1	174327800	1.62593e+08	FALSE	10	1	265245800	1.75434e+08	FALSE	0	0.657231	-0.605527	-1	0	1	1	2077.5	-1.13295	0.286515	0.504768	1574	17	0.322266	0.535115	1635	0.286515	1574
Q99613;B5ME19 (gene EIF3C;EIF3CL): Eukaryotic translation initiation factor 3 subunit C; Eukaryotic translation initiation factor 3 subunit C-like protein	EIF3C;EIF3CL	8	0.8	18886280	2.19165e+07	FALSE	9	0.9	37006660	2.67077e+07	FALSE	-1	0.510348	-0.970446	-1	-0.626224	0.531168	1	1127.5	-1.61488	0.140794	0.387553	1007	13	0.160156	0.387872	1099	0.140794	1007
O00186 (gene STXBP3): Syntaxin-binding protein 3	STXBP3	10	1	23961050	2.57411e+07	FALSE	9	0.9	35441310	3.51635e+07	FALSE	1	0.676077	-0.564741	-1	1.02598	0.304902	0.941529	773.5	-0.975283	0.354904	0.548497	1793	17	0.322266	0.535115	1635	0.304902	773.5
O14980 (gene XPO1): Exportin-1	XPO1	10	1	32688670	2.75628e+07	FALSE	10	1	58615830	4.34239e+07	FALSE	0	0.557676	-0.8425	-1	0	1	1	2077.5	-1.48152	0.172608	0.414864	1152	18	0.375	0.576427	1761	0.172608	1152
O75306 (gene NDUFS2): NADH dehydrogenase [ubiquinone] iron-sulfur protein 2, mitochondrial	NDUFS2	10	1	30002270	3.45138e+07	FALSE	10	1	91016300	7.41518e+07	FALSE	0	0.329636	-1.60105	-1	0	1	1	2077.5	-2.24411	0.0514967	0.360392	373	9	0.0644531	0.32481	489.5	0.0514967	373
O75489 (gene NDUFS3): NADH dehydrogenase [ubiquinone] iron-sulfur protein 3, mitochondrial	NDUFS3	10	1	54697170	7.60257e+07	FALSE	10	1	119579390	1.16432e+08	FALSE	0	0.457413	-1.12843	-1	0	1	1	2077.5	-1.31778	0.220132	0.448643	1360	17	0.322266	0.535115	1635	0.220132	1360
O75828 (gene CBR3): Carbonyl reductase [NADPH] 3	CBR3	10	1	125838500	9.53508e+07	FALSE	10	1	67088450	5.30513e+07	FALSE	0	1.87571	0.907437	1	0	1	1	2077.5	1.84746	0.0977446	0.360424	752	8	0.0488281	0.32481	373	0.0488281	373
O75923 (gene DYSF): Dysferlin	DYSF	4	0.4	8940887	2.50816e+07	FALSE	7	0.7	18586900	1.86293e+07	FALSE	-1	0.481032	-1.0558	-1	-1.3484	0.17753	0.932368	511.5	-0.819622	0.4336	0.606436	1982	14	0.184858	0.423527	1165.5	0.17753	511.5
O95817 (gene BAG3): BAG family molecular chaperone regulator 3	BAG3	9	0.9	27948390	5.83027e+07	FALSE	10	1	98445180	9.0685e+07	FALSE	-1	0.283898	-1.81656	-1	-1.02598	0.304902	0.941529	773.5	-1.83666	0.0994386	0.360424	763	10	0.0839844	0.32481	669.5	0.0839844	669.5
P00533;Q15303 (gene EGFR): Epidermal growth factor receptor	EGFR	10	1	17582860	2.12887e+07	FALSE	9	0.9	25850110	2.68787e+07	FALSE	1	0.680185	-0.556001	-1	1.02598	0.304902	0.941529	773.5	-0.680268	0.513452	0.669925	2125	22	0.625	0.761478	2241	0.304902	773.5
P00746 (gene CFD): Complement factor D	CFD	10	1	500214000	2.10089e+08	FALSE	10	1	193932300	1.33882e+08	FALSE	0	2.57932	1.36699	1	0	1	1	2077.5	3.1231	0.0122573	0.360392	58	5	0.0195312	0.32481	142	0.0122573	58
P00750 (gene PLAT): Tissue-type plasminogen activator	PLAT	10	1	50407410	3.37078e+07	FALSE	8	0.8	12497790	1.17733e+07	FALSE	1	4.03331	2.01196	1	1.49071	0.136037	0.889696	382.5	2.90773	0.0173754	0.360392	87	6	0.0273438	0.32481	202	0.0173754	87
P01889 (gene HLA-B): HLA class I histocompatibility antigen, B alpha chain	HLA-B	10	1	110567500	7.19215e+07	FALSE	10	1	153659500	1.07592e+08	FALSE	0	0.719562	-0.47481	-1	0	1	1	2077.5	-1.11969	0.291838	0.510256	1586	19	0.431641	0.627985	1874.5	0.291838	1586
P02042 (gene HBD): Hemoglobin subunit delta	HBD	10	1	4.35911e+09	4.25435e+09	FALSE	10	1	1.27828e+10	1.75438e+10	FALSE	0	0.341015	-1.55209	-1	0	1	1	2077.5	-1.51469	0.16415	0.407718	1116	10	0.0839844	0.32481	669.5	0.0839844	669.5
P05090 (gene APOD): Apolipoprotein D	APOD	10	1	470411800	2.43488e+08	FALSE	10	1	379905000	2.16044e+08	FALSE	0	1.23824	0.308286	1	0	1	1	2077.5	1.34371	0.211934	0.443853	1322	15	0.232422	0.464676	1347.5	0.211934	1322
P05455 (gene SSB): Lupus La protein	SSB	10	1	222224700	1.38497e+08	FALSE	10	1	264242100	1.19509e+08	FALSE	0	0.840989	-0.249841	-1	0	1	1	2077.5	-0.726034	0.486269	0.648592	2079	20	0.492188	0.677338	1981.5	0.486269	1981.5
P05546;CON__ENSEMBL:ENSBTAP00000018574 (gene SERPIND1): Heparin cofactor 2	SERPIND1	10	1	95061000	3.83272e+07	FALSE	10	1	109445200	5.51526e+07	FALSE	0	0.868572	-0.203283	-1	0	1	1	2077.5	-0.645027	0.535005	0.686944	2159	22	0.625	0.761478	2241	0.535005	2077.5
P07108 (gene DBI): Acyl-CoA-binding protein	DBI	10	1	5.38649e+08	1.00706e+09	FALSE	10	1	6.19907e+08	6.47104e+08	FALSE	0	0.868919	-0.202707	-1	0	1	1	2077.5	-0.190624	0.853051	0.909112	2602	18	0.375	0.576427	1761	0.375	1761
P08195 (gene SLC3A2): 4F2 cell-surface antigen heavy chain	SLC3A2	10	1	23816649	5.35592e+07	FALSE	9	0.9	144952020	1.26218e+08	FALSE	1	0.164307	-2.60553	-1	1.02598	0.304902	0.941529	773.5	-2.45681	0.0363484	0.360392	235	7	0.0371094	0.32481	268.5	0.0363484	235
P08237 (gene PFKM): ATP-dependent 6-phosphofructokinase, muscle type	PFKM	10	1	33503300	1.60474e+07	FALSE	10	1	37418530	3.32286e+07	FALSE	0	0.895367	-0.15945	-1	0	1	1	2077.5	-0.344914	0.738082	0.83045	2464	27	1	1	2740.5	0.738082	2077.5
P08294 (gene SOD3): Extracellular superoxide dismutase [Cu-Zn]	SOD3	10	1	2.96738e+09	7.8895e+08	FALSE	10	1	1.79335e+09	6.66255e+08	FALSE	0	1.65466	0.726533	1	0	1	1	2077.5	3.23865	0.0101807	0.360392	48	5	0.0195312	0.32481	142	0.0101807	48
P08514 (gene ITGA2B): Integrin alpha-IIb	ITGA2B	2	0.2	6254000	1.2779e+07	FALSE	4	0.4	41094600	8.59431e+07	FALSE	-1	0.152185	-2.7161	-1	-0.9759	0.329114	0.952644	946	-1.3609	0.206646	0.440115	1302	14	0.17939	0.423527	1155	0.17939	946
P08697 (gene SERPINF2): Alpha-2-antiplasmin	SERPINF2	10	1	263046200	1.90833e+08	FALSE	10	1	3.48289e+08	2.6711e+08	FALSE	0	0.755252	-0.40497	-1	0	1	1	2077.5	-1.35532	0.208349	0.441564	1307	13	0.160156	0.387872	1099	0.160156	1099
P09211 (gene GSTP1): Glutathione S-transferase P	GSTP1	10	1	2.40669e+09	1.77608e+09	FALSE	10	1	1.57865e+09	7.73025e+08	FALSE	0	1.52452	0.608359	1	0	1	1	2077.5	1.16735	0.273065	0.493617	1534	21	0.556641	0.731894	2074.5	0.273065	1534
P09871 (gene C1S): Complement C1s subcomponent	C1S	10	1	92646800	3.94525e+07	FALSE	10	1	112355300	7.03348e+07	FALSE	0	0.824588	-0.278255	-1	0	1	1	2077.5	-0.719014	0.490379	0.652192	2085	20	0.492188	0.677338	1981.5	0.490379	1981.5
P12268 (gene IMPDH2): Inosine-5-monophosphate dehydrogenase 2	IMPDH2	10	1	40130250	3.33086e+07	FALSE	9	0.9	35957600	3.60772e+07	FALSE	1	1.11604	0.158393	1	1.02598	0.304902	0.941529	773.5	0.205082	0.842071	0.904012	2583	24	0.769531	0.855275	2462.5	0.304902	773.5
P13073 (gene COX4I1): Cytochrome c oxidase subunit 4 isoform 1, mitochondrial	COX4I1	9	0.9	213048100	3.58922e+08	FALSE	10	1	3.97074e+08	4.05381e+08	FALSE	-1	0.536545	-0.898228	-1	-1.02598	0.304902	0.941529	773.5	-0.927685	0.377779	0.564733	1855	20	0.492188	0.677338	1981.5	0.304902	773.5
P13611 (gene VCAN): Versican core protein	VCAN	10	1	119026000	5.68415e+07	FALSE	10	1	148135300	9.62464e+07	FALSE	0	0.803495	-0.315639	-1	0	1	1	2077.5	-0.614997	0.553786	0.697855	2199	26	0.921875	0.953154	2651	0.553786	2077.5
P13807;P54840 (gene GYS1): Glycogen [starch] synthase, muscle	GYS1	10	1	27248500	4.59573e+07	FALSE	9	0.9	93468300	7.87345e+07	FALSE	1	0.291527	-1.7783	-1	1.02598	0.304902	0.941529	773.5	-1.97748	0.0793812	0.360392	608	12	0.130859	0.369149	938	0.0793812	608
P15121;C9JRZ8 (gene AKR1B1): Aldo-keto reductase family 1 member B1	AKR1B1	10	1	267937800	1.42805e+08	FALSE	10	1	156398650	9.04809e+07	FALSE	0	1.71317	0.77667	1	0	1	1	2077.5	1.82161	0.101842	0.361599	781	12	0.130859	0.369149	938	0.101842	781
P15170 (gene GSPT1): Eukaryotic peptide chain release factor GTP-binding subunit ERF3A	GSPT1	10	1	18992100	2.38685e+07	FALSE	9	0.9	82908200	5.52697e+07	FALSE	1	0.229074	-2.12612	-1	1.02598	0.304902	0.941529	773.5	-3.18605	0.0110765	0.360392	52	4	0.0136719	0.32481	105	0.0110765	52
Q15661;P20231;Q9BZJ3;A6NIE9;P05981 (gene TPSAB1;TPSB2): Tryptase alpha/beta-1; Tryptase beta-2	TPSAB1;TPSB2	10	1	9.86543e+08	7.63641e+08	FALSE	10	1	1.69275e+09	6.7247e+08	FALSE	0	0.582804	-0.778918	-1	0	1	1	2077.5	-2.29752	0.0471903	0.360392	333	8	0.0488281	0.32481	373	0.0471903	333
P21281;P15313 (gene ATP6V1B2): V-type proton ATPase subunit B, brain isoform	ATP6V1B2	10	1	36934370	2.67122e+07	FALSE	10	1	51491530	3.80476e+07	FALSE	0	0.71729	-0.479371	-1	0	1	1	2077.5	-0.786806	0.451615	0.620887	2017	22	0.625	0.761478	2241	0.451615	2017
P21912 (gene SDHB): Succinate dehydrogenase [ubiquinone] iron-sulfur subunit, mitochondrial	SDHB	10	1	121774400	1.65033e+08	FALSE	10	1	301926300	2.5765e+08	FALSE	0	0.403325	-1.30999	-1	0	1	1	2077.5	-1.67017	0.129224	0.379432	940	11	0.105469	0.341665	810.5	0.105469	810.5
P22033 (gene MMUT): Methylmalonyl-CoA mutase, mitochondrial	MMUT	8	0.8	16621870	3.54328e+07	FALSE	9	0.9	49711300	5.21583e+07	FALSE	-1	0.334368	-1.58049	-1	-0.626224	0.531168	1	1127.5	-1.44344	0.182786	0.420135	1204	13	0.160156	0.387872	1099	0.160156	1099
P22307 (gene SCP2): Sterol carrier protein 2	SCP2	9	0.9	32073220	4.54768e+07	FALSE	10	1	69791250	4.7437e+07	FALSE	-1	0.459559	-1.12168	-1	-1.02598	0.304902	0.941529	773.5	-1.6844	0.126389	0.375789	932	12	0.130859	0.369149	938	0.126389	773.5
P22413 (gene ENPP1): Ectonucleotide pyrophosphatase/phosphodiesterase family member 1	ENPP1	5	0.5	20799260	5.38785e+07	FALSE	9	0.9	63126380	6.20858e+07	FALSE	-1	0.329486	-1.60171	-1	-1.9518	0.0509619	0.709024	179.5	-1.44859	0.18138	0.419838	1198	10	0.0839844	0.32481	669.5	0.0509619	179.5
P23396 (gene RPS3): 40S ribosomal protein S3	RPS3	10	1	61146640	8.76671e+07	FALSE	10	1	36293050	3.19597e+07	FALSE	0	1.6848	0.75258	1	0	1	1	2077.5	0.928506	0.377375	0.564435	1854	22	0.625	0.761478	2241	0.377375	1854
P23946 (gene CMA1): Chymase	CMA1	10	1	1.23157e+09	6.74223e+08	FALSE	10	1	1.07505e+09	4.66221e+08	FALSE	0	1.14559	0.196091	1	0	1	1	2077.5	0.664147	0.523245	0.678018	2140	20	0.492188	0.677338	1981.5	0.492188	1981.5
P25325 (gene MPST): 3-mercaptopyruvate sulfurtransferase	MPST	10	1	133326800	1.26498e+08	FALSE	10	1	276406600	1.67934e+08	FALSE	0	0.482358	-1.05183	-1	0	1	1	2077.5	-1.94194	0.084047	0.360392	638	9	0.0644531	0.32481	489.5	0.0644531	489.5
P28074 (gene PSMB5): Proteasome subunit beta type-5	PSMB5	10	1	65909420	1.12814e+08	FALSE	9	0.9	149249600	1.02344e+08	FALSE	1	0.441605	-1.17917	-1	1.02598	0.304902	0.941529	773.5	-1.56139	0.152866	0.395797	1071	12	0.130859	0.369149	938	0.130859	773.5
P30085 (gene CMPK1): UMP-CMP kinase	CMPK1	10	1	172006600	1.25581e+08	FALSE	10	1	362382900	2.32765e+08	FALSE	0	0.474654	-1.07505	-1	0	1	1	2077.5	-2.14373	0.0606519	0.360392	445	10	0.0839844	0.32481	669.5	0.0606519	445
P30837 (gene ALDH1B1): Aldehyde dehydrogenase X, mitochondrial	ALDH1B1	9	0.9	46802560	3.34894e+07	FALSE	10	1	118306310	1.08835e+08	FALSE	-1	0.395605	-1.33787	-1	-1.02598	0.304902	0.941529	773.5	-1.99281	0.0774448	0.360392	587	10	0.0839844	0.32481	669.5	0.0774448	587
P31943 (gene HNRNPH1): Heterogeneous nuclear ribonucleoprotein H	HNRNPH1	10	1	268476300	1.18624e+08	FALSE	10	1	389205800	1.74838e+08	FALSE	0	0.689805	-0.535738	-1	0	1	1	2077.5	-1.4748	0.174368	0.416277	1161	14	0.193359	0.423527	1226	0.174368	1161
P36542 (gene ATP5F1C): ATP synthase subunit gamma, mitochondrial	ATP5F1C	10	1	159691900	2.50438e+08	FALSE	10	1	357398400	2.73789e+08	FALSE	0	0.446818	-1.16224	-1	0	1	1	2077.5	-1.594	0.145401	0.388609	1034	13	0.160156	0.387872	1099	0.145401	1034
P36969 (gene GPX4): Phospholipid hydroperoxide glutathione peroxidase	GPX4	10	1	217311600	2.32815e+08	FALSE	10	1	513971610	4.10092e+08	FALSE	0	0.422809	-1.24192	-1	0	1	1	2077.5	-1.76507	0.111369	0.362268	852	11	0.105469	0.341665	810.5	0.105469	810.5
P40121 (gene CAPG): Macrophage-capping protein	CAPG	10	1	204617600	1.00603e+08	FALSE	10	1	218188000	1.86296e+08	FALSE	0	0.937804	-0.0926415	-1	0	1	1	2077.5	-0.183758	0.858277	0.910831	2613	26	0.921875	0.953154	2651	0.858277	2077.5
P43304 (gene GPD2): Glycerol-3-phosphate dehydrogenase, mitochondrial	GPD2	10	1	23213845	1.76884e+07	FALSE	10	1	61289640	3.80626e+07	FALSE	0	0.378756	-1.40066	-1	0	1	1	2077.5	-2.98731	0.0152673	0.360392	78	8	0.0488281	0.32481	373	0.0152673	78
P50135 (gene HNMT): Histamine N-methyltransferase	HNMT	10	1	120690500	7.83151e+07	FALSE	9	0.9	113848000	8.82237e+07	FALSE	1	1.0601	0.0842032	1	1.02598	0.304902	0.941529	773.5	0.188653	0.85455	0.909312	2606	25	0.845703	0.906157	2561	0.304902	773.5
P52566 (gene ARHGDIB): Rho GDP-dissociation inhibitor 2	ARHGDIB	10	1	245290900	3.17646e+08	FALSE	10	1	504602000	2.46615e+08	FALSE	0	0.486108	-1.04065	-1	0	1	1	2077.5	-2.08893	0.066298	0.360392	495	9	0.0644531	0.32481	489.5	0.0644531	489.5
P53597 (gene SUCLG1): Succinate--CoA ligase [ADP/GDP-forming] subunit alpha, mitochondrial	SUCLG1	10	1	134160200	1.7119e+08	FALSE	9	0.9	284614800	2.05343e+08	FALSE	1	0.471375	-1.08505	-1	1.02598	0.304902	0.941529	773.5	-1.68574	0.126125	0.375789	929	12	0.130859	0.369149	938	0.126125	773.5
P60660;P14649 (gene MYL6): Myosin light polypeptide 6	MYL6	10	1	1.58533e+09	8.09506e+08	FALSE	10	1	2.17885e+09	5.74848e+08	FALSE	0	0.7276	-0.458782	-1	0	1	1	2077.5	-1.9596	0.0816973	0.360392	618	14	0.193359	0.423527	1226	0.0816973	618
P60900 (gene PSMA6): Proteasome subunit alpha type-6	PSMA6	10	1	130691600	1.09959e+08	FALSE	10	1	263595000	1.74493e+08	FALSE	0	0.495805	-1.01216	-1	0	1	1	2077.5	-1.75948	0.112354	0.362775	856	14	0.193359	0.423527	1226	0.112354	856
P61254 (gene RPL26): 60S ribosomal protein L26	RPL26	10	1	93104600	6.72578e+07	FALSE	10	1	142396900	9.29766e+07	FALSE	0	0.653839	-0.612993	-1	0	1	1	2077.5	-1.04133	0.324888	0.536535	1673	17	0.322266	0.535115	1635	0.322266	1635
P62424 (gene RPL7A): 60S ribosomal protein L7a	RPL7A	10	1	135536600	9.64595e+07	FALSE	10	1	162671400	1.04582e+08	FALSE	0	0.833193	-0.263278	-1	0	1	1	2077.5	-0.485927	0.63863	0.763	2321	25	0.845703	0.906157	2561	0.63863	2077.5
P62805 (gene H4-16): Histone H4	H4-16	10	1	9.84144e+08	1.4456e+09	FALSE	10	1	3.22811e+08	4.46076e+08	FALSE	0	3.04867	1.60818	1	0	1	1	2077.5	1.368	0.204493	0.438258	1291	7	0.0371094	0.32481	268.5	0.0371094	268.5
P62879 (gene GNB2): Guanine nucleotide-binding protein G(I)/G(S)/G(T) subunit beta-2	GNB2	10	1	1.22884e+09	1.12163e+09	FALSE	10	1	1.85538e+09	8.79576e+08	FALSE	0	0.662311	-0.594419	-1	0	1	1	2077.5	-1.3369	0.214064	0.445067	1333	14	0.193359	0.423527	1226	0.193359	1226
P68036;A0A1B0GUS4 (gene UBE2L3;UBE2L5): Ubiquitin-conjugating enzyme E2 L3; Ubiquitin-conjugating enzyme E2 L5	UBE2L3;UBE2L5	10	1	192590900	2.21193e+08	FALSE	10	1	5.04222e+08	2.97388e+08	FALSE	0	0.381956	-1.38852	-1	0	1	1	2077.5	-2.23596	0.0521867	0.360392	375	8	0.0488281	0.32481	373	0.0488281	373
Q00341 (gene HDLBP): Vigilin	HDLBP	10	1	31981900	2.75136e+07	FALSE	9	0.9	44806340	3.21227e+07	FALSE	1	0.713781	-0.486447	-1	1.02598	0.304902	0.941529	773.5	-0.926327	0.378447	0.564818	1858	21	0.556641	0.731894	2074.5	0.304902	773.5
Q08257 (gene CRYZ): Quinone oxidoreductase	CRYZ	10	1	132098600	1.70985e+08	FALSE	9	0.9	139000700	1.5372e+08	FALSE	1	0.950345	-0.073477	-1	1.02598	0.304902	0.941529	773.5	-0.090457	0.929905	0.955323	2697	24	0.769531	0.855275	2462.5	0.304902	773.5
Q13576 (gene IQGAP2): Ras GTPase-activating-like protein IQGAP2	IQGAP2	8	0.8	16203520	1.603e+07	FALSE	9	0.9	37842260	3.75797e+07	FALSE	-1	0.428186	-1.22369	-1	-0.626224	0.531168	1	1127.5	-1.85396	0.0967389	0.360392	743	13	0.160156	0.387872	1099	0.0967389	743
Q14914 (gene PTGR1): Prostaglandin reductase 1	PTGR1	10	1	84284970	1.13059e+08	FALSE	10	1	132104510	1.202e+08	FALSE	0	0.638017	-0.648332	-1	0	1	1	2077.5	-0.85271	0.415935	0.592697	1946	18	0.375	0.576427	1761	0.375	1761
Q15008 (gene PSMD6): 26S proteasome non-ATPase regulatory subunit 6	PSMD6	10	1	39038120	5.49412e+07	FALSE	10	1	96480640	9.02996e+07	FALSE	0	0.404621	-1.30536	-1	0	1	1	2077.5	-1.46453	0.177087	0.418942	1172	10	0.0839844	0.32481	669.5	0.0839844	669.5
Q15417 (gene CNN3): Calponin-3	CNN3	10	1	92727230	7.33678e+07	FALSE	10	1	122247050	8.21371e+07	FALSE	0	0.758523	-0.398735	-1	0	1	1	2077.5	-0.827544	0.429325	0.602794	1975	21	0.556641	0.731894	2074.5	0.429325	1975
Q15436;Q15437 (gene SEC23A): Protein transport protein Sec23A	SEC23A	10	1	52279520	3.39982e+07	FALSE	10	1	102925870	7.13876e+07	FALSE	0	0.507934	-0.977288	-1	0	1	1	2077.5	-1.86981	0.0943267	0.360392	715	10	0.0839844	0.32481	669.5	0.0839844	669.5
Q8IZ83 (gene ALDH16A1): Aldehyde dehydrogenase family 16 member A1	ALDH16A1	10	1	24036370	3.75545e+07	FALSE	9	0.9	66042783	6.40325e+07	FALSE	1	0.363952	-1.45818	-1	1.02598	0.304902	0.941529	773.5	-1.60935	0.142	0.388328	1014	12	0.130859	0.369149	938	0.130859	773.5
Q8N1G4 (gene LRRC47): Leucine-rich repeat-containing protein 47	LRRC47	9	0.9	31223010	3.91713e+07	FALSE	10	1	72547830	4.04303e+07	FALSE	-1	0.430378	-1.21632	-1	-1.02598	0.304902	0.941529	773.5	-2.38485	0.0409014	0.360392	278	7	0.0371094	0.32481	268.5	0.0371094	268.5
Q8WTS1 (gene ABHD5): 1-acylglycerol-3-phosphate O-acyltransferase ABHD5	ABHD5	10	1	1.6341e+08	2.86989e+08	FALSE	10	1	384235490	3.09275e+08	FALSE	0	0.425286	-1.23349	-1	0	1	1	2077.5	-1.42743	0.187219	0.420135	1235	12	0.130859	0.369149	938	0.130859	938
Q8WX93 (gene PALLD): Palladin	PALLD	9	0.9	17352700	2.26625e+07	FALSE	7	0.7	35359200	3.22085e+07	FALSE	1	0.490755	-1.02693	-1	1.11803	0.263552	0.941529	558	-1.36461	0.205518	0.439087	1297	17	0.322266	0.535115	1635	0.205518	558
Q92522 (gene H1-10): Histone H1.10	H1-10	10	1	198309900	1.07052e+08	FALSE	10	1	185600100	9.0279e+07	FALSE	0	1.06848	0.0955592	1	0	1	1	2077.5	0.235351	0.819204	0.889449	2554	25	0.845703	0.906157	2561	0.819204	2077.5
Q96DC8 (gene ECHDC3): Enoyl-CoA hydratase domain-containing protein 3, mitochondrial	ECHDC3	2	0.2	48608300	1.3495e+08	FALSE	6	0.6	124048600	2.12716e+08	FALSE	-1	0.391849	-1.35163	-1	-1.82574	0.0678892	0.709024	253.5	-0.833884	0.425924	0.600582	1965	17	0.283249	0.512695	1530	0.0678892	253.5
Q96FV2 (gene SCRN2): Secernin-2	SCRN2	10	1	104733500	6.0015e+07	FALSE	10	1	222327174	1.4821e+08	FALSE	0	0.471078	-1.08596	-1	0	1	1	2077.5	-2.05108	0.070491	0.360392	525	9	0.0644531	0.32481	489.5	0.0644531	489.5
Q96PD5;CON__ENSEMBL:ENSBTAP00000016285 (gene PGLYRP2): N-acetylmuramoyl-L-alanine amidase	PGLYRP2	10	1	93217400	5.73884e+07	FALSE	10	1	142147100	1.07379e+08	FALSE	0	0.655781	-0.608713	-1	0	1	1	2077.5	-1.79594	0.10607	0.361999	810	9	0.0644531	0.32481	489.5	0.0644531	489.5
Q99523 (gene SORT1): Sortilin	SORT1	4	0.4	11566400	3.31992e+07	FALSE	7	0.7	72139400	7.92641e+07	FALSE	-1	0.160334	-2.64085	-1	-1.3484	0.17753	0.932368	511.5	-2.05312	0.0702584	0.360392	522	13	0.160156	0.387872	1099	0.0702584	511.5
Q99714 (gene HSD17B10): 3-hydroxyacyl-CoA dehydrogenase type-2	HSD17B10	10	1	69956870	1.34525e+08	FALSE	9	0.9	63882150	6.37509e+07	FALSE	1	1.09509	0.131053	1	1.02598	0.304902	0.941529	773.5	0.12356	0.904379	0.941029	2665	20	0.492188	0.677338	1981.5	0.304902	773.5
Q99733 (gene NAP1L4): Nucleosome assembly protein 1-like 4	NAP1L4	10	1	96409100	6.45268e+07	FALSE	10	1	160480300	1.00105e+08	FALSE	0	0.600753	-0.735155	-1	0	1	1	2077.5	-1.49999	0.167853	0.411311	1129	17	0.322266	0.535115	1635	0.167853	1129
Q9HCU0 (gene CD248): Endosialin	CD248	10	1	57618500	3.13231e+07	FALSE	9	0.9	146575060	1.55062e+08	FALSE	1	0.393099	-1.34704	-1	1.02598	0.304902	0.941529	773.5	-1.70153	0.123053	0.37377	910	15	0.232422	0.464676	1347.5	0.123053	773.5
Q9NP72 (gene RAB18): Ras-related protein Rab-18	RAB18	9	0.9	34952250	5.83182e+07	FALSE	10	1	101660163	7.7469e+07	FALSE	-1	0.343815	-1.5403	-1	-1.02598	0.304902	0.941529	773.5	-2.27564	0.0489096	0.360392	352	10	0.0839844	0.32481	669.5	0.0489096	352
Q9NQC3 (gene RTN4): Reticulon-4	RTN4	10	1	9.2731e+08	8.06132e+08	FALSE	10	1	1.47429e+09	7.05832e+08	FALSE	0	0.628987	-0.668898	-1	0	1	1	2077.5	-1.3387	0.213499	0.445004	1329	13	0.160156	0.387872	1099	0.160156	1099
Q9UL46 (gene PSME2): Proteasome activator complex subunit 2	PSME2	10	1	96379800	6.81346e+07	FALSE	10	1	135009900	8.019e+07	FALSE	0	0.713872	-0.486262	-1	0	1	1	2077.5	-1.10463	0.297975	0.515723	1601	19	0.431641	0.627985	1874.5	0.297975	1601
Q9UNF0 (gene PACSIN2): Protein kinase C and casein kinase substrate in neurons protein 2	PACSIN2	10	1	33705000	3.66514e+07	FALSE	10	1	45101560	2.36704e+07	FALSE	0	0.747313	-0.420215	-1	0	1	1	2077.5	-0.806973	0.440485	0.611344	1998	15	0.232422	0.464676	1347.5	0.232422	1347.5
Q9Y230 (gene RUVBL2): RuvB-like 2	RUVBL2	10	1	39392650	3.33633e+07	FALSE	10	1	56253790	2.83682e+07	FALSE	0	0.700267	-0.514024	-1	0	1	1	2077.5	-1.15896	0.276298	0.495598	1544	18	0.375	0.576427	1761	0.276298	1544
Q9Y624 (gene F11R): Junctional adhesion molecule A	F11R	10	1	62927700	3.53255e+07	FALSE	10	1	171219000	1.01684e+08	FALSE	0	0.367528	-1.44408	-1	0	1	1	2077.5	-2.67606	0.0253694	0.360392	142	6	0.0273438	0.32481	202	0.0253694	142
B9A064;P0CG04 (gene IGLL5;IGLC1): Immunoglobulin lambda-like polypeptide 5; Immunoglobulin lambda constant 1	IGLL5;IGLC1	10	1	8.71118e+09	3.52474e+09	FALSE	10	1	7.94892e+09	3.24953e+09	FALSE	0	1.09589	0.132109	1	0	1	1	2077.5	0.553101	0.593665	0.729713	2256	26	0.921875	0.953154	2651	0.593665	2077.5
	CON__P00761	10	1	17163430000	8.65706e+09	FALSE	10	1	18443230000	9.4985e+09	FALSE	0	0.930609	-0.103753	-1	0	1	1	2077.5	-0.512084	0.620921	0.750778	2293	24	0.769531	0.855275	2462.5	0.620921	2077.5
O00232 (gene PSMD12): 26S proteasome non-ATPase regulatory subunit 12	PSMD12	9	0.9	21435570	3.65669e+07	FALSE	9	0.9	71875500	5.48294e+07	FALSE	0	0.298232	-1.74549	-1	0	1	1	2077.5	-2.31147	0.0461251	0.360392	320	8	0.0488281	0.32481	373	0.0461251	320
O00264 (gene PGRMC1): Membrane-associated progesterone receptor component 1	PGRMC1	10	1	150370900	1.61817e+08	FALSE	10	1	248418800	1.0757e+08	FALSE	0	0.605312	-0.724249	-1	0	1	1	2077.5	-1.30881	0.223029	0.450773	1372	14	0.193359	0.423527	1226	0.193359	1226
O14558 (gene HSPB6): Heat shock protein beta-6	HSPB6	10	1	1.76281e+09	3.29874e+09	FALSE	10	1	1.35513e+09	1.86754e+09	FALSE	0	1.30084	0.379441	1	0	1	1	2077.5	0.308075	0.765036	0.85062	2494	26	0.921875	0.953154	2651	0.765036	2077.5
O15067 (gene PFAS): Phosphoribosylformylglycinamidine synthase	PFAS	9	0.9	13738380	1.37152e+07	FALSE	9	0.9	44242440	4.28717e+07	FALSE	0	0.310525	-1.68722	-1	0	1	1	2077.5	-2.19836	0.0554892	0.360392	405	4	0.0136719	0.32481	105	0.0136719	105
O43488;Q8NHP1;O95154 (gene AKR7A2): Aflatoxin B1 aldehyde reductase member 2	AKR7A2	10	1	193508500	1.53353e+08	FALSE	10	1	220474200	1.19003e+08	FALSE	0	0.877692	-0.188213	-1	0	1	1	2077.5	-0.36207	0.725655	0.825705	2437	25	0.845703	0.906157	2561	0.725655	2077.5
O60884 (gene DNAJA2): DnaJ homolog subfamily A member 2	DNAJA2	9	0.9	56047060	1.00366e+08	FALSE	9	0.9	156906800	1.24735e+08	FALSE	0	0.3572	-1.4852	-1	0	1	1	2077.5	-1.85458	0.0966436	0.360392	740	11	0.105469	0.341665	810.5	0.0966436	740
O75323 (gene NIPSNAP2): Protein NipSnap homolog 2	NIPSNAP2	9	0.9	60432820	1.13971e+08	FALSE	10	1	128361340	1.16246e+08	FALSE	-1	0.470802	-1.08681	-1	-1.02598	0.304902	0.941529	773.5	-1.14346	0.282349	0.499622	1567	14	0.193359	0.423527	1226	0.193359	773.5
O75947 (gene ATP5PD): ATP synthase subunit d, mitochondrial	ATP5PD	10	1	187857700	2.77468e+08	FALSE	10	1	213322500	1.66786e+08	FALSE	0	0.880628	-0.183396	-1	0	1	1	2077.5	-0.240758	0.815138	0.886075	2551	19	0.431641	0.627985	1874.5	0.431641	1874.5
O94875 (gene SORBS2): Sorbin and SH3 domain-containing protein 2	SORBS2	9	0.9	40349220	3.82025e+07	FALSE	7	0.7	16585040	1.75576e+07	FALSE	1	2.43287	1.28266	1	1.11803	0.263552	0.941529	558	1.58872	0.146587	0.388609	1046	20	0.414823	0.624487	1837	0.146587	558
O95299 (gene NDUFA10): NADH dehydrogenase [ubiquinone] 1 alpha subcomplex subunit 10, mitochondrial	NDUFA10	10	1	38886370	6.15273e+07	FALSE	9	0.9	183155200	1.37553e+08	FALSE	1	0.212314	-2.23573	-1	1.02598	0.304902	0.941529	773.5	-2.74472	0.0226719	0.360392	124	7	0.0371094	0.32481	268.5	0.0226719	124
O95336 (gene PGLS): 6-phosphogluconolactonase	PGLS	10	1	67309080	8.41177e+07	FALSE	10	1	73000990	8.07622e+07	FALSE	0	0.92203	-0.117115	-1	0	1	1	2077.5	-0.186431	0.856241	0.910026	2609	26	0.921875	0.953154	2651	0.856241	2077.5
P00505 (gene GOT2): Aspartate aminotransferase, mitochondrial	GOT2	10	1	69660100	5.05193e+07	FALSE	10	1	68669100	4.13789e+07	FALSE	0	1.01443	0.0206715	1	0	1	1	2077.5	0.0548654	0.957444	0.97447	2723	20	0.492188	0.677338	1981.5	0.492188	1981.5
P00748 (gene F12): Coagulation factor XII	F12	10	1	85168730	6.61315e+07	FALSE	10	1	91041660	9.15919e+07	FALSE	0	0.935492	-0.096203	-1	0	1	1	2077.5	-0.239198	0.816311	0.887002	2552	24	0.769531	0.855275	2462.5	0.769531	2077.5
P01861 (gene IGHG4): Immunoglobulin heavy constant gamma 4	IGHG4	10	1	3.33185e+09	2.45819e+09	FALSE	10	1	3.08026e+09	2.10651e+09	FALSE	0	1.08168	0.113271	1	0	1	1	2077.5	0.370258	0.719754	0.820697	2431	23	0.695312	0.811491	2344.5	0.695312	2077.5
P02458 (gene COL2A1): Collagen alpha-1(II) chain	COL2A1	10	1	373481800	2.00379e+08	FALSE	10	1	4.45485e+08	5.59856e+08	FALSE	0	0.838372	-0.254338	-1	0	1	1	2077.5	-0.387742	0.707218	0.809827	2421	19	0.431641	0.627985	1874.5	0.431641	1874.5
P02766 (gene TTR): Transthyretin	TTR	10	1	2.98053e+09	3.00248e+09	FALSE	10	1	2.62909e+09	2.55552e+09	FALSE	0	1.13367	0.181004	1	0	1	1	2077.5	0.642329	0.536676	0.687702	2164	20	0.492188	0.677338	1981.5	0.492188	1981.5
P05106 (gene ITGB3): Integrin beta-3	ITGB3	1	0.1	1093300	3279900	FALSE	4	0.4	18497540	4.20165e+07	FALSE	-1	0.0591052	-4.08057	-1	-1.54919	0.121335	0.889696	314.5	-1.34617	0.211171	0.443853	1316	10	0.076133	0.32481	588.5	0.076133	314.5
P05109 (gene S100A8): Protein S100-A8	S100A8	10	1	171872600	1.55813e+08	FALSE	10	1	354179900	3.58788e+08	FALSE	0	0.485269	-1.04314	-1	0	1	1	2077.5	-1.5437	0.157058	0.399928	1089	13	0.160156	0.387872	1099	0.157058	1089
P05156;CON__Q32PI4 (gene CFI): Complement factor I	CFI	10	1	31115530	1.76003e+07	FALSE	10	1	91436740	1.027e+08	FALSE	0	0.340296	-1.55514	-1	0	1	1	2077.5	-1.70149	0.12306	0.37377	911	15	0.232422	0.464676	1347.5	0.12306	911
P05976;P08590;P12829 (gene MYL1): Myosin light chain 1/3, skeletal muscle isoform	MYL1	10	1	106653700	1.12239e+08	FALSE	10	1	48280700	1.4919e+07	FALSE	0	2.20903	1.14342	1	0	1	1	2077.5	1.55876	0.153484	0.396285	1074	17	0.322266	0.535115	1635	0.153484	1074
P06703 (gene S100A6): Protein S100-A6	S100A6	10	1	4.68119e+09	2.90103e+09	FALSE	10	1	3.67088e+09	2.30828e+09	FALSE	0	1.27522	0.350749	1	0	1	1	2077.5	0.73028	0.483794	0.646535	2075	21	0.556641	0.731894	2074.5	0.483794	2074.5
P07858 (gene CTSB): Cathepsin B	CTSB	10	1	188996900	1.91764e+08	FALSE	10	1	444901800	2.64871e+08	FALSE	0	0.424806	-1.23512	-1	0	1	1	2077.5	-2.3957	0.0401798	0.360392	273	7	0.0371094	0.32481	268.5	0.0371094	268.5
P11233 (gene RALA): Ras-related protein Ral-A	RALA	10	1	108857700	1.83161e+08	FALSE	10	1	271364400	2.05885e+08	FALSE	0	0.40115	-1.31779	-1	0	1	1	2077.5	-2.15568	0.0594838	0.360392	434	9	0.0644531	0.32481	489.5	0.0594838	434
P11717 (gene IGF2R): Cation-independent mannose-6-phosphate receptor	IGF2R	5	0.5	7089663	1.62368e+07	FALSE	9	0.9	30924650	3.12071e+07	FALSE	-1	0.229256	-2.12497	-1	-1.9518	0.0509619	0.709024	179.5	-1.88751	0.0917	0.360392	693	8	0.052787	0.32481	431	0.0509619	179.5
P15880 (gene RPS2): 40S ribosomal protein S2	RPS2	10	1	141067700	1.24702e+08	FALSE	10	1	103039130	7.61483e+07	FALSE	0	1.36907	0.453195	1	0	1	1	2077.5	0.856067	0.414171	0.592008	1940	18	0.375	0.576427	1761	0.375	1761
P16083 (gene NQO2): Ribosyldihydronicotinamide dehydrogenase [quinone]	NQO2	7	0.7	19316550	1.97535e+07	FALSE	8	0.8	90716970	1.4557e+08	FALSE	-1	0.212932	-2.23154	-1	-0.516398	0.605577	1	1200	-1.51754	0.163443	0.407127	1113	11	0.105469	0.341665	810.5	0.105469	810.5
P18124 (gene RPL7): 60S ribosomal protein L7	RPL7	10	1	210867000	1.21022e+08	FALSE	10	1	223315400	1.13402e+08	FALSE	0	0.944256	-0.0827494	-1	0	1	1	2077.5	-0.20035	0.845661	0.905412	2590	26	0.921875	0.953154	2651	0.845661	2077.5
P18621 (gene RPL17): 60S ribosomal protein L17	RPL17	10	1	107840100	5.6728e+07	FALSE	10	1	149552770	6.77884e+07	FALSE	0	0.721084	-0.471761	-1	0	1	1	2077.5	-1.59698	0.144735	0.388609	1027	16	0.275391	0.501088	1477	0.144735	1027
P21291 (gene CSRP1): Cysteine and glycine-rich protein 1	CSRP1	10	1	4.13598e+08	2.63032e+08	FALSE	10	1	6.11387e+08	3.37431e+08	FALSE	0	0.676491	-0.563857	-1	0	1	1	2077.5	-1.47554	0.174174	0.416277	1160	14	0.193359	0.423527	1226	0.174174	1160
P22061 (gene PCMT1): Protein-L-isoaspartate(D-aspartate) O-methyltransferase	PCMT1	10	1	207222900	1.63304e+08	FALSE	10	1	241345500	1.55216e+08	FALSE	0	0.858615	-0.219916	-1	0	1	1	2077.5	-0.461261	0.655556	0.774529	2346	22	0.625	0.761478	2241	0.625	2077.5
P22392;O60361 (gene NME2;NME2P1): Nucleoside diphosphate kinase B; Putative nucleoside diphosphate kinase	NME2;NME2P1	10	1	348603800	3.96855e+08	FALSE	10	1	424202800	3.75574e+08	FALSE	0	0.821786	-0.283166	-1	0	1	1	2077.5	-0.395884	0.701411	0.806758	2410	22	0.625	0.761478	2241	0.625	2077.5
P25788 (gene PSMA3): Proteasome subunit alpha type-3	PSMA3	10	1	80836200	7.97798e+07	FALSE	9	0.9	199010300	1.31654e+08	FALSE	1	0.406191	-1.29977	-1	1.02598	0.304902	0.941529	773.5	-2.34557	0.0436206	0.360392	299	8	0.0488281	0.32481	373	0.0436206	299
P26440 (gene IVD): Isovaleryl-CoA dehydrogenase, mitochondrial	IVD	9	0.9	41070250	6.3347e+07	FALSE	10	1	75384940	8.03417e+07	FALSE	-1	0.544807	-0.876183	-1	-1.02598	0.304902	0.941529	773.5	-1.08618	0.305633	0.521552	1625	13	0.160156	0.387872	1099	0.160156	773.5
P28289;Q9NZQ9 (gene TMOD1): Tropomodulin-1	TMOD1	10	1	184890300	7.46826e+07	FALSE	10	1	60950100	3.05251e+07	FALSE	0	3.03347	1.60097	1	0	1	1	2077.5	4.68479	0.00114444	0.360392	2	1	0.00390625	0.32481	21	0.00114444	2
P30566 (gene ADSL): Adenylosuccinate lyase	ADSL	9	0.9	13595550	9.74486e+06	FALSE	9	0.9	60960860	7.1282e+07	FALSE	0	0.223021	-2.16475	-1	0	1	1	2077.5	-1.9468	0.0833943	0.360392	630	10	0.0839844	0.32481	669.5	0.0833943	630
P30626 (gene SRI): Sorcin	SRI	10	1	78319450	7.76526e+07	FALSE	10	1	65034220	4.49326e+07	FALSE	0	1.20428	0.268172	1	0	1	1	2077.5	0.507712	0.623864	0.751877	2300	26	0.921875	0.953154	2651	0.623864	2077.5
P31146 (gene CORO1A): Coronin-1A	CORO1A	10	1	33386330	2.91687e+07	FALSE	10	1	151820075	1.34273e+08	FALSE	0	0.219907	-2.18503	-1	0	1	1	2077.5	-2.74454	0.0226783	0.360392	125	6	0.0273438	0.32481	202	0.0226783	125
P40123 (gene CAP2): Adenylyl cyclase-associated protein 2	CAP2	10	1	68705780	4.34366e+07	FALSE	10	1	140025600	1.17436e+08	FALSE	0	0.490666	-1.02719	-1	0	1	1	2077.5	-1.61937	0.13982	0.385628	1005	14	0.193359	0.423527	1226	0.13982	1005
P46459 (gene NSF): Vesicle-fusing ATPase	NSF	10	1	17474326	1.80716e+07	FALSE	9	0.9	37424080	2.64567e+07	FALSE	1	0.466927	-1.09873	-1	1.02598	0.304902	0.941529	773.5	-1.80142	0.105153	0.361999	803	14	0.193359	0.423527	1226	0.105153	773.5
P46781 (gene RPS9): 40S ribosomal protein S9	RPS9	10	1	71395500	5.05072e+07	FALSE	10	1	121510100	8.09108e+07	FALSE	0	0.587568	-0.767171	-1	0	1	1	2077.5	-1.45796	0.178844	0.418942	1178	14	0.193359	0.423527	1226	0.178844	1178
P49593 (gene PPM1F): Protein phosphatase 1F	PPM1F	10	1	135338100	1.01935e+08	FALSE	10	1	196414280	2.01412e+08	FALSE	0	0.689044	-0.537332	-1	0	1	1	2077.5	-0.820407	0.433175	0.606436	1980	25	0.845703	0.906157	2561	0.433175	1980
P50552 (gene VASP): Vasodilator-stimulated phosphoprotein	VASP	10	1	36311740	4.52343e+07	FALSE	10	1	105182470	6.93202e+07	FALSE	0	0.345226	-1.53439	-1	0	1	1	2077.5	-2.60476	0.0285147	0.360392	167	7	0.0371094	0.32481	268.5	0.0285147	167
P51608 (gene MECP2): Methyl-CpG-binding protein 2	MECP2	10	1	69532600	3.95278e+07	FALSE	9	0.9	45182100	2.52888e+07	FALSE	1	1.53894	0.621938	1	1.02598	0.304902	0.941529	773.5	1.66298	0.130677	0.380822	951	9	0.0644531	0.32481	489.5	0.0644531	489.5
P51858 (gene HDGF): Hepatoma-derived growth factor	HDGF	10	1	102697000	6.38369e+07	FALSE	10	1	126652900	5.86986e+07	FALSE	0	0.810854	-0.302486	-1	0	1	1	2077.5	-0.889239	0.39702	0.578223	1904	20	0.492188	0.677338	1981.5	0.39702	1904
P52907 (gene CAPZA1): F-actin-capping protein subunit alpha-1	CAPZA1	10	1	197300900	1.47375e+08	FALSE	10	1	334130100	1.6688e+08	FALSE	0	0.590491	-0.760012	-1	0	1	1	2077.5	-1.83573	0.0995856	0.360424	764	11	0.105469	0.341665	810.5	0.0995856	764
P54577 (gene YARS1): Tyrosine--tRNA ligase, cytoplasmic	YARS1	6	0.6	13329990	2.49765e+07	FALSE	8	0.8	57060300	3.97876e+07	FALSE	-1	0.233612	-2.09781	-1	-0.9759	0.329114	0.952644	916	-3.32011	0.00893871	0.360392	42	3	0.00976562	0.32481	71	0.00893871	42
P55290 (gene CDH13): Cadherin-13	CDH13	10	1	64473630	1.25122e+08	FALSE	10	1	228440100	1.5891e+08	FALSE	0	0.282234	-1.82503	-1	0	1	1	2077.5	-2.18752	0.0564778	0.360392	414	8	0.0488281	0.32481	373	0.0488281	373
P62249 (gene RPS16): 40S ribosomal protein S16	RPS16	10	1	136033000	1.17486e+08	FALSE	10	1	100730200	7.24152e+07	FALSE	0	1.35047	0.43346	1	0	1	1	2077.5	0.819969	0.433412	0.606436	1981	21	0.556641	0.731894	2074.5	0.433412	1981
P62280 (gene RPS11): 40S ribosomal protein S11	RPS11	10	1	70453850	6.35599e+07	FALSE	9	0.9	86605880	6.3233e+07	FALSE	1	0.8135	-0.297786	-1	1.02598	0.304902	0.941529	773.5	-0.645151	0.534928	0.686944	2158	22	0.625	0.761478	2241	0.304902	773.5
P63096 (gene GNAI1): Guanine nucleotide-binding protein G(i) subunit alpha-1	GNAI1	10	1	85386200	1.42111e+08	FALSE	10	1	416599400	2.67049e+08	FALSE	0	0.20496	-2.28659	-1	0	1	1	2077.5	-3.60524	0.00570152	0.360392	23	3	0.00976562	0.32481	71	0.00570152	23
P84077;P61204 (gene ARF1;ARF3): ADP-ribosylation factor 1; ADP-ribosylation factor 3	ARF1;ARF3	10	1	2.9757e+08	2.6863e+08	FALSE	10	1	262314820	1.53662e+08	FALSE	0	1.1344	0.181928	1	0	1	1	2077.5	0.346334	0.737051	0.830161	2461	26	0.921875	0.953154	2651	0.737051	2077.5
Q07507 (gene DPT): Dermatopontin	DPT	10	1	1.79567e+09	6.06348e+08	FALSE	10	1	1.16919e+09	5.42255e+08	FALSE	0	1.53582	0.619009	1	0	1	1	2077.5	2.03781	0.0720201	0.360392	537	13	0.160156	0.387872	1099	0.0720201	537
Q08380 (gene LGALS3BP): Galectin-3-binding protein	LGALS3BP	10	1	140558200	1.42246e+08	FALSE	10	1	296463390	1.75921e+08	FALSE	0	0.474117	-1.07669	-1	0	1	1	2077.5	-2.25325	0.0507333	0.360392	368	9	0.0644531	0.32481	489.5	0.0507333	368
Q10567 (gene AP1B1): AP-1 complex subunit beta-1	AP1B1	9	0.9	36932490	3.9164e+07	FALSE	10	1	74595110	9.12167e+07	FALSE	-1	0.495106	-1.01419	-1	-1.02598	0.304902	0.941529	773.5	-1.04976	0.3212	0.535596	1662	20	0.492188	0.677338	1981.5	0.304902	773.5
Q13151 (gene HNRNPA0): Heterogeneous nuclear ribonucleoprotein A0	HNRNPA0	10	1	101664700	4.28064e+07	FALSE	10	1	102831100	6.37683e+07	FALSE	0	0.988657	-0.0164578	-1	0	1	1	2077.5	-0.0472583	0.963339	0.978871	2729	22	0.625	0.761478	2241	0.625	2077.5
Q13370 (gene PDE3B): cGMP-inhibited 3,5-cyclic phosphodiesterase B	PDE3B	4	0.4	11999800	3.00199e+07	FALSE	9	0.9	44542460	3.35761e+07	FALSE	-1	0.269401	-1.89217	-1	-2.34404	0.0190763	0.471732	84.5	-2.50297	0.0336971	0.360392	212	6	0.0249325	0.32481	174.5	0.0190763	84.5
Q14019 (gene COTL1): Coactosin-like protein	COTL1	10	1	245024000	1.94665e+08	FALSE	10	1	228978200	1.59109e+08	FALSE	0	1.07008	0.0977128	1	0	1	1	2077.5	0.181363	0.860101	0.91172	2616	27	1	1	2740.5	0.860101	2077.5
Q14108 (gene SCARB2): Lysosome membrane protein 2	SCARB2	10	1	31859970	4.35845e+07	FALSE	10	1	126944090	1.09191e+08	FALSE	0	0.250976	-1.99438	-1	0	1	1	2077.5	-2.42136	0.0385246	0.360392	261	6	0.0273438	0.32481	202	0.0273438	202
Q15056 (gene EIF4H): Eukaryotic translation initiation factor 4H	EIF4H	10	1	73368300	5.38001e+07	FALSE	10	1	86722400	3.99425e+07	FALSE	0	0.846013	-0.241248	-1	0	1	1	2077.5	-0.522063	0.614231	0.746717	2281	21	0.556641	0.731894	2074.5	0.556641	2074.5
Q15067 (gene ACOX1): Peroxisomal acyl-coenzyme A oxidase 1	ACOX1	10	1	33835790	5.41189e+07	FALSE	10	1	158001250	1.24788e+08	FALSE	0	0.214149	-2.22331	-1	0	1	1	2077.5	-3.02886	0.0142731	0.360392	72	1	0.00390625	0.32481	21	0.00390625	21
Q15293 (gene RCN1): Reticulocalbin-1	RCN1	10	1	256945500	1.99313e+08	FALSE	10	1	269188900	1.48904e+08	FALSE	0	0.954517	-0.0671565	-1	0	1	1	2077.5	-0.134954	0.895619	0.935014	2656	24	0.769531	0.855275	2462.5	0.769531	2077.5
Q16610 (gene ECM1): Extracellular matrix protein 1	ECM1	9	0.9	42535500	2.70879e+07	FALSE	10	1	85709400	6.30326e+07	FALSE	-1	0.496276	-1.01079	-1	-1.02598	0.304902	0.941529	773.5	-2.64967	0.0264905	0.360392	153	5	0.0195312	0.32481	142	0.0195312	142
Q16762 (gene TST): Thiosulfate sulfurtransferase	TST	10	1	88143770	1.94023e+08	FALSE	9	0.9	280319000	2.0211e+08	FALSE	1	0.314441	-1.66914	-1	1.02598	0.304902	0.941529	773.5	-1.83387	0.0998798	0.360424	765	12	0.130859	0.369149	938	0.0998798	765
Q6IB77 (gene GLYAT): Glycine N-acyltransferase	GLYAT	1	0.1	42903000	128709000	FALSE	8	0.8	116810800	1.00243e+08	FALSE	-1	0.367286	-1.44502	-1	-3.14627	0.0016537	0.254761	11	-1.42922	0.186718	0.420135	1232	12	0.102694	0.341665	739.5	0.0016537	11
Q6NUK1 (gene SLC25A24): Calcium-binding mitochondrial carrier protein SCaMC-1	SLC25A24	9	0.9	13684280	2.4151e+07	FALSE	8	0.8	27044290	2.97316e+07	FALSE	1	0.505995	-0.982804	-1	0.626224	0.531168	1	1127.5	-0.991717	0.347248	0.539591	1784	17	0.322266	0.535115	1635	0.322266	1127.5
Q6XQN6 (gene NAPRT): Nicotinate phosphoribosyltransferase	NAPRT	9	0.9	21856931	2.73081e+07	FALSE	10	1	41766500	3.47781e+07	FALSE	-1	0.523312	-0.934255	-1	-1.02598	0.304902	0.941529	773.5	-1.28665	0.230326	0.455752	1398	19	0.431641	0.627985	1874.5	0.230326	773.5
Q6ZMZ3 (gene SYNE3): Nesprin-3	SYNE3	10	1	18868681	2.02623e+07	FALSE	9	0.9	50527200	3.95706e+07	FALSE	1	0.373436	-1.42107	-1	1.02598	0.304902	0.941529	773.5	-2.26807	0.0495194	0.360392	355	6	0.0273438	0.32481	202	0.0273438	202
Q7Z5R6 (gene APBB1IP): Amyloid beta A4 precursor protein-binding family B member 1-interacting protein	APBB1IP	10	1	34595230	3.43871e+07	FALSE	10	1	102553160	7.86439e+07	FALSE	0	0.337339	-1.56773	-1	0	1	1	2077.5	-2.52384	0.0325627	0.360392	201	8	0.0488281	0.32481	373	0.0325627	201
Q92781 (gene RDH5): Retinol dehydrogenase 5	RDH5	1	0.1	30200000	90600000	FALSE	8	0.8	71454100	6.17546e+07	FALSE	-1	0.422649	-1.24247	-1	-3.14627	0.0016537	0.254761	11	-1.16801	0.272813	0.493617	1532	12	0.102694	0.341665	739.5	0.0016537	11
Q92896 (gene GLG1): Golgi apparatus protein 1	GLG1	10	1	16577170	1.10654e+07	FALSE	9	0.9	32787300	2.1071e+07	FALSE	1	0.505597	-0.983939	-1	1.02598	0.304902	0.941529	773.5	-1.87683	0.0932776	0.360392	703	10	0.0839844	0.32481	669.5	0.0839844	669.5
Q96AQ6 (gene PBXIP1): Pre-B-cell leukemia transcription factor-interacting protein 1	PBXIP1	4	0.4	4751390	1.03049e+07	FALSE	9	0.9	34345770	3.03366e+07	FALSE	-1	0.13834	-2.85371	-1	-2.34404	0.0190763	0.471732	84.5	-2.76725	0.0218515	0.360392	119	2	0.00585938	0.32481	39.5	0.00585938	39.5
Q96DB5 (gene RMDN1): Regulator of microtubule dynamics protein 1	RMDN1	8	0.8	21403860	4.2297e+07	FALSE	9	0.9	64080250	4.64833e+07	FALSE	-1	0.334016	-1.58201	-1	-0.626224	0.531168	1	1127.5	-1.99453	0.0772313	0.360392	584	9	0.0644531	0.32481	489.5	0.0644531	489.5
Q9BRF8 (gene CPPED1): Serine/threonine-protein phosphatase CPPED1	CPPED1	10	1	50701660	4.26923e+07	FALSE	9	0.9	101590509	1.08985e+08	FALSE	1	0.499079	-1.00266	-1	1.02598	0.304902	0.941529	773.5	-1.26953	0.236095	0.459306	1425	19	0.431641	0.627985	1874.5	0.236095	773.5
Q9H8L6 (gene MMRN2): Multimerin-2	MMRN2	5	0.5	9428870	1.26524e+07	FALSE	10	1	68643600	5.39587e+07	FALSE	-1	0.13736	-2.86397	-1	-2.58199	0.00982327	0.412726	59.5	-3.64711	0.00534145	0.360392	20	0	0.00195312	0.32481	5	0.00195312	5
Q9HCB6 (gene SPON1): Spondin-1	SPON1	8	0.8	37671660	5.98276e+07	FALSE	10	1	72291010	5.28558e+07	FALSE	-1	0.521111	-0.940337	-1	-1.49071	0.136037	0.889696	382.5	-1.26141	0.238874	0.460958	1437	14	0.193359	0.423527	1226	0.136037	382.5
Q9UH99 (gene SUN2): SUN domain-containing protein 2	SUN2	10	1	79164200	5.07688e+07	FALSE	10	1	112750200	4.60556e+07	FALSE	0	0.70212	-0.51021	-1	0	1	1	2077.5	-2.86694	0.0185692	0.360392	96	6	0.0273438	0.32481	202	0.0185692	96
Q9Y262 (gene EIF3L): Eukaryotic translation initiation factor 3 subunit L	EIF3L	7	0.7	21902900	1.85733e+07	FALSE	9	0.9	50120750	5.24785e+07	FALSE	-1	0.437003	-1.19429	-1	-1.11803	0.263552	0.941529	558	-1.50841	0.165725	0.40965	1121	18	0.375	0.576427	1761	0.165725	558
Q9Y277 (gene VDAC3): Voltage-dependent anion-selective channel protein 3	VDAC3	10	1	98887300	6.57896e+07	FALSE	10	1	212642800	1.26675e+08	FALSE	0	0.465039	-1.10457	-1	0	1	1	2077.5	-2.15036	0.060001	0.360392	438	9	0.0644531	0.32481	489.5	0.060001	438
Q9Y3F4 (gene STRAP): Serine-threonine kinase receptor-associated protein	STRAP	8	0.8	20336250	3.47579e+07	FALSE	10	1	54280010	3.8899e+07	FALSE	-1	0.374654	-1.41637	-1	-1.49071	0.136037	0.889696	382.5	-1.79666	0.105949	0.361999	805	11	0.105469	0.341665	810.5	0.105469	382.5
A1L0T0 (gene ILVBL): 2-hydroxyacyl-CoA lyase 2	ILVBL	10	1	77185800	5.91634e+07	FALSE	10	1	165960680	1.32974e+08	FALSE	0	0.465085	-1.10443	-1	0	1	1	2077.5	-1.85899	0.0959678	0.360392	733	12	0.130859	0.369149	938	0.0959678	733
CON__P08779;P08779 (gene KRT16): Keratin, type I cytoskeletal 16	KRT16	7	0.7	40323970	5.41069e+07	FALSE	8	0.8	32114170	4.08044e+07	FALSE	-1	1.25564	0.328428	1	-0.516398	0.605577	1	1200	0.36106	0.726384	0.826195	2438	25	0.845703	0.906157	2561	0.605577	1200
O00499 (gene BIN1): Myc box-dependent-interacting protein 1	BIN1	10	1	64858700	6.10163e+07	FALSE	10	1	122448700	1.04608e+08	FALSE	0	0.529681	-0.916805	-1	0	1	1	2077.5	-1.32963	0.216355	0.446372	1344	15	0.232422	0.464676	1347.5	0.216355	1344
O00629 (gene KPNA4): Importin subunit alpha-3	KPNA4	10	1	41980220	4.96723e+07	FALSE	10	1	119328384	8.68318e+07	FALSE	0	0.351804	-1.50716	-1	0	1	1	2077.5	-2.23502	0.0522665	0.360392	376	10	0.0839844	0.32481	669.5	0.0522665	376
O14786 (gene NRP1): Neuropilin-1	NRP1	10	1	63986020	5.29856e+07	FALSE	10	1	91036790	4.71318e+07	FALSE	0	0.702859	-0.508693	-1	0	1	1	2077.5	-1.45619	0.17932	0.418942	1182	15	0.232422	0.464676	1347.5	0.17932	1182
P19105;O14950 (gene MYL12A;MYL12B): Myosin regulatory light chain 12A; Myosin regulatory light chain 12B	MYL12A;MYL12B	10	1	9.86766e+08	5.80327e+08	FALSE	10	1	1.33678e+09	5.18424e+08	FALSE	0	0.738164	-0.437986	-1	0	1	1	2077.5	-1.78244	0.108357	0.361999	827	14	0.193359	0.423527	1226	0.108357	827
O15371 (gene EIF3D): Eukaryotic translation initiation factor 3 subunit D	EIF3D	10	1	33212130	2.62475e+07	FALSE	10	1	66456880	4.78749e+07	FALSE	0	0.499755	-1.00071	-1	0	1	1	2077.5	-1.93593	0.0848621	0.360392	644	13	0.160156	0.387872	1099	0.0848621	644
O15400 (gene STX7): Syntaxin-7	STX7	10	1	85714600	1.00077e+08	FALSE	10	1	172559400	1.18409e+08	FALSE	0	0.496725	-1.00948	-1	0	1	1	2077.5	-1.59793	0.144523	0.388609	1026	12	0.130859	0.369149	938	0.130859	938
O43396 (gene TXNL1): Thioredoxin-like protein 1	TXNL1	10	1	61474730	6.82257e+07	FALSE	10	1	120026650	8.57375e+07	FALSE	0	0.512176	-0.965289	-1	0	1	1	2077.5	-1.6099	0.141881	0.388328	1011	13	0.160156	0.387872	1099	0.141881	1011
O43813 (gene LANCL1): Glutathione S-transferase LANCL1	LANCL1	10	1	121426900	1.31723e+08	FALSE	10	1	143257000	9.86182e+07	FALSE	0	0.847616	-0.238518	-1	0	1	1	2077.5	-0.451654	0.662205	0.779412	2356	25	0.845703	0.906157	2561	0.662205	2077.5
O43837 (gene IDH3B): Isocitrate dehydrogenase [NAD] subunit beta, mitochondrial	IDH3B	5	0.5	36168080	8.93236e+07	FALSE	8	0.8	95218600	8.2703e+07	FALSE	-1	0.379843	-1.39653	-1	-1.40642	0.159599	0.932368	436	-1.52517	0.161556	0.404824	1105	12	0.102918	0.341665	755.5	0.102918	436
O43866 (gene CD5L): CD5 antigen-like	CD5L	7	0.7	35031570	3.1701e+07	FALSE	9	0.9	102704390	9.01598e+07	FALSE	-1	0.341091	-1.55177	-1	-1.11803	0.263552	0.941529	558	-2.27172	0.0492246	0.360392	353	10	0.0839844	0.32481	669.5	0.0492246	353
O60826 (gene CCDC22): Coiled-coil domain-containing protein 22	CCDC22	6	0.6	9154090	1.11704e+07	FALSE	9	0.9	22459990	2.23893e+07	FALSE	-1	0.407573	-1.29487	-1	-1.54919	0.121335	0.889696	314.5	-1.67015	0.129228	0.379432	941	14	0.193359	0.423527	1226	0.121335	314.5
O75116 (gene ROCK2): Rho-associated protein kinase 2	ROCK2	10	1	15430620	1.61797e+07	FALSE	10	1	30568610	3.63123e+07	FALSE	0	0.504786	-0.986255	-1	0	1	1	2077.5	-1.02112	0.333861	0.536535	1711	21	0.556641	0.731894	2074.5	0.333861	1711
O75368 (gene SH3BGRL): SH3 domain-binding glutamic acid-rich-like protein	SH3BGRL	10	1	403475000	2.40886e+08	FALSE	10	1	389163000	1.32456e+08	FALSE	0	1.03678	0.0521047	1	0	1	1	2077.5	0.150695	0.88354	0.926297	2645	24	0.769531	0.855275	2462.5	0.769531	2077.5
O75534 (gene CSDE1): Cold shock domain-containing protein E1	CSDE1	9	0.9	9300810	1.4742e+07	FALSE	9	0.9	33908600	2.94624e+07	FALSE	0	0.274291	-1.86622	-1	0	1	1	2077.5	-2.22803	0.0528665	0.360392	385	8	0.0488281	0.32481	373	0.0488281	373
O95373;O15397 (gene IPO7): Importin-7	IPO7	9	0.9	5971880	9.02142e+06	FALSE	10	1	31930460	4.24043e+07	FALSE	-1	0.187028	-2.41868	-1	-1.02598	0.304902	0.941529	773.5	-1.73556	0.116661	0.366782	882	12	0.130859	0.369149	938	0.116661	773.5
O95747 (gene OXSR1): Serine/threonine-protein kinase OSR1	OXSR1	10	1	20525068	3.29355e+07	FALSE	9	0.9	68254100	8.4513e+07	FALSE	1	0.300716	-1.73353	-1	1.02598	0.304902	0.941529	773.5	-1.52468	0.161676	0.404824	1107	13	0.160156	0.387872	1099	0.160156	773.5
O95834 (gene EML2): Echinoderm microtubule-associated protein-like 2	EML2	8	0.8	15397880	2.27911e+07	FALSE	8	0.8	45651810	5.33433e+07	FALSE	0	0.33729	-1.56794	-1	0	1	1	2077.5	-1.57362	0.150027	0.392084	1060	16	0.275391	0.501088	1477	0.150027	1060
P02743 (gene APCS): Serum amyloid P-component	APCS	10	1	1.10698e+09	1.01282e+09	FALSE	10	1	639358000	7.53734e+08	FALSE	0	1.73139	0.791932	1	0	1	1	2077.5	1.03388	0.328174	0.536535	1686	10	0.0839844	0.32481	669.5	0.0839844	669.5
P02750 (gene LRG1): Leucine-rich alpha-2-glycoprotein	LRG1	10	1	183990000	1.1773e+08	FALSE	10	1	170319700	1.04203e+08	FALSE	0	1.08026	0.111382	1	0	1	1	2077.5	0.418288	0.685541	0.794383	2391	21	0.556641	0.731894	2074.5	0.556641	2074.5
P02753 (gene RBP4): Retinol-binding protein 4	RBP4	10	1	291619700	1.74982e+08	FALSE	10	1	539634000	2.38013e+08	FALSE	0	0.540403	-0.887893	-1	0	1	1	2077.5	-2.73744	0.0229434	0.360392	128	7	0.0371094	0.32481	268.5	0.0229434	128
P06753 (gene TPM3): Tropomyosin alpha-3 chain	TPM3	10	1	306823000	1.85949e+08	FALSE	10	1	420663200	3.1082e+08	FALSE	0	0.729379	-0.455259	-1	0	1	1	2077.5	-0.867628	0.408136	0.587622	1926	23	0.695312	0.811491	2344.5	0.408136	1926
P08473 (gene MME): Neprilysin	MME	8	0.8	10519930	1.68788e+07	FALSE	9	0.9	50811900	5.11376e+07	FALSE	-1	0.207037	-2.27204	-1	-0.626224	0.531168	1	1127.5	-2.29232	0.0475938	0.360392	338	6	0.0323129	0.32481	230	0.0323129	230
P08571 (gene CD14): Monocyte differentiation antigen CD14	CD14	10	1	97700000	1.0166e+08	FALSE	10	1	155874300	1.46457e+08	FALSE	0	0.626787	-0.673953	-1	0	1	1	2077.5	-1.00503	0.341137	0.536535	1728	15	0.232422	0.464676	1347.5	0.232422	1347.5
P09486 (gene SPARC): SPARC	SPARC	10	1	80748600	1.31687e+08	FALSE	10	1	5.46711e+08	4.58644e+08	FALSE	0	0.147699	-2.75927	-1	0	1	1	2077.5	-2.83352	0.0196095	0.360392	104	4	0.0136719	0.32481	105	0.0136719	104
P09488 (gene GSTM1): Glutathione S-transferase Mu 1	GSTM1	10	1	105490290	1.87477e+08	FALSE	9	0.9	59438740	8.74788e+07	FALSE	1	1.77477	0.827635	1	1.02598	0.304902	0.941529	773.5	0.622254	0.549213	0.694784	2192	23	0.695312	0.811491	2344.5	0.304902	773.5
P13693;Q9HAU6;Q56UQ5 (gene TPT1): Translationally-controlled tumor protein	TPT1	10	1	158307400	1.58725e+08	FALSE	10	1	293110200	1.57719e+08	FALSE	0	0.540095	-0.888714	-1	0	1	1	2077.5	-1.66162	0.130954	0.380822	953	13	0.160156	0.387872	1099	0.130954	953
P16401 (gene H1-5): Histone H1.5	H1-5	10	1	87910820	1.05353e+08	FALSE	9	0.9	213772400	1.89082e+08	FALSE	1	0.411236	-1.28196	-1	1.02598	0.304902	0.941529	773.5	-1.83275	0.100058	0.360424	766	9	0.0644531	0.32481	489.5	0.0644531	489.5
P20618 (gene PSMB1): Proteasome subunit beta type-1	PSMB1	10	1	117618300	1.87628e+08	FALSE	10	1	124514700	7.69015e+07	FALSE	0	0.944614	-0.0822035	-1	0	1	1	2077.5	-0.101753	0.921184	0.95072	2686	16	0.275391	0.501088	1477	0.275391	1477
P25685 (gene DNAJB1): DnaJ homolog subfamily B member 1	DNAJB1	8	0.8	21250270	3.73919e+07	FALSE	10	1	48264690	3.84016e+07	FALSE	-1	0.440286	-1.18349	-1	-1.49071	0.136037	0.889696	382.5	-1.38643	0.198994	0.433813	1272	11	0.105469	0.341665	810.5	0.105469	382.5
P25787 (gene PSMA2): Proteasome subunit alpha type-2	PSMA2	10	1	215855900	2.33008e+08	FALSE	10	1	316535090	2.38864e+08	FALSE	0	0.681934	-0.552297	-1	0	1	1	2077.5	-0.965074	0.359722	0.552241	1805	17	0.322266	0.535115	1635	0.322266	1635
P27361;P31152;Q16659 (gene MAPK3): Mitogen-activated protein kinase 3	MAPK3	10	1	145074700	1.16345e+08	FALSE	9	0.9	196446400	1.9353e+08	FALSE	1	0.738495	-0.43734	-1	1.02598	0.304902	0.941529	773.5	-0.669702	0.519857	0.675478	2133	27	1	1	2740.5	0.304902	773.5
P27635;Q96L21 (gene RPL10): 60S ribosomal protein L10	RPL10	10	1	170113800	1.1599e+08	FALSE	10	1	282685700	1.75642e+08	FALSE	0	0.601777	-0.732699	-1	0	1	1	2077.5	-1.70584	0.122227	0.37377	904	16	0.275391	0.501088	1477	0.122227	904
P29692 (gene EEF1D): Elongation factor 1-delta	EEF1D	10	1	166862000	1.43191e+08	FALSE	10	1	326951300	1.84756e+08	FALSE	0	0.510357	-0.97042	-1	0	1	1	2077.5	-1.94509	0.0836229	0.360392	633	10	0.0839844	0.32481	669.5	0.0836229	633
P30040 (gene ERP29): Endoplasmic reticulum resident protein 29	ERP29	10	1	218661100	1.89758e+08	FALSE	10	1	319783800	2.41511e+08	FALSE	0	0.683778	-0.5484	-1	0	1	1	2077.5	-1.06969	0.312608	0.528898	1639	23	0.695312	0.811491	2344.5	0.312608	1639
P48047 (gene ATP5PO): ATP synthase subunit O, mitochondrial	ATP5PO	9	0.9	95049700	1.5444e+08	FALSE	9	0.9	85606200	7.17919e+07	FALSE	0	1.11031	0.150967	1	0	1	1	2077.5	0.176406	0.863881	0.913631	2622	18	0.375	0.576427	1761	0.375	1761
P49023 (gene PXN): Paxillin	PXN	10	1	45686080	5.01595e+07	FALSE	9	0.9	79912500	5.9092e+07	FALSE	1	0.571701	-0.806667	-1	1.02598	0.304902	0.941529	773.5	-1.23346	0.248645	0.469605	1468	15	0.232422	0.464676	1347.5	0.232422	773.5
P49257 (gene LMAN1): Protein ERGIC-53	LMAN1	10	1	69607700	4.73701e+07	FALSE	9	0.9	122403200	9.05541e+07	FALSE	1	0.568675	-0.814322	-1	1.02598	0.304902	0.941529	773.5	-1.40224	0.19438	0.427452	1261	18	0.375	0.576427	1761	0.19438	773.5
P49591 (gene SARS1): Serine--tRNA ligase, cytoplasmic	SARS1	10	1	78793400	6.47922e+07	FALSE	10	1	135954100	1.15872e+08	FALSE	0	0.579559	-0.786973	-1	0	1	1	2077.5	-1.19979	0.260851	0.480305	1506	15	0.232422	0.464676	1347.5	0.232422	1347.5
P51148;P20339 (gene RAB5C): Ras-related protein Rab-5C	RAB5C	10	1	71706580	1.00512e+08	FALSE	9	0.9	52595290	4.60115e+07	FALSE	1	1.36337	0.447172	1	1.02598	0.304902	0.941529	773.5	0.578098	0.577374	0.714759	2240	24	0.769531	0.855275	2462.5	0.304902	773.5
P55010 (gene EIF5): Eukaryotic translation initiation factor 5	EIF5	9	0.9	26275120	3.27405e+07	FALSE	9	0.9	50460000	4.22264e+07	FALSE	0	0.520712	-0.941443	-1	0	1	1	2077.5	-1.33676	0.214107	0.445067	1334	14	0.193359	0.423527	1226	0.193359	1226
P55036;A2A3N6 (gene PSMD4): 26S proteasome non-ATPase regulatory subunit 4	PSMD4	10	1	45721580	6.26265e+07	FALSE	10	1	94941970	7.80417e+07	FALSE	0	0.481574	-1.05417	-1	0	1	1	2077.5	-1.32869	0.216651	0.446372	1345	14	0.193359	0.423527	1226	0.193359	1226
P61604 (gene HSPE1): 10 kDa heat shock protein, mitochondrial	HSPE1	10	1	75248150	1.41069e+08	FALSE	10	1	100289360	1.31501e+08	FALSE	0	0.75031	-0.414441	-1	0	1	1	2077.5	-0.368841	0.720774	0.821161	2434	16	0.275391	0.501088	1477	0.275391	1477
P62263 (gene RPS14): 40S ribosomal protein S14	RPS14	10	1	110261700	7.30123e+07	FALSE	10	1	110597900	6.92809e+07	FALSE	0	0.99696	-0.00439224	-1	0	1	1	2077.5	-0.0116327	0.990972	0.996293	2757	27	1	1	2740.5	0.990972	2077.5
P62269 (gene RPS18): 40S ribosomal protein S18	RPS18	10	1	76593750	6.2725e+07	FALSE	9	0.9	58146520	4.00995e+07	FALSE	1	1.31725	0.397534	1	1.02598	0.304902	0.941529	773.5	0.763243	0.464854	0.632729	2036	25	0.845703	0.906157	2561	0.304902	773.5
P62328;O14604 (gene TMSB4X): Thymosin beta-4	TMSB4X	10	1	1.78144e+09	1.27885e+09	FALSE	10	1	1.72758e+09	1.04504e+09	FALSE	0	1.03118	0.0442922	1	0	1	1	2077.5	0.0903722	0.929971	0.955323	2698	25	0.845703	0.906157	2561	0.845703	2077.5
P62993 (gene GRB2): Growth factor receptor-bound protein 2	GRB2	10	1	24548040	3.65968e+07	FALSE	10	1	62116073	5.09056e+07	FALSE	0	0.395196	-1.33936	-1	0	1	1	2077.5	-1.60979	0.141903	0.388328	1013	12	0.130859	0.369149	938	0.130859	938
P63208 (gene SKP1): S-phase kinase-associated protein 1	SKP1	10	1	67065500	3.01803e+07	FALSE	9	0.9	137565900	1.50017e+08	FALSE	1	0.487515	-1.03648	-1	1.02598	0.304902	0.941529	773.5	-1.31176	0.222074	0.450019	1367	19	0.431641	0.627985	1874.5	0.222074	773.5
P78417 (gene GSTO1): Glutathione S-transferase omega-1	GSTO1	10	1	125270200	6.81201e+07	FALSE	10	1	184053870	1.67166e+08	FALSE	0	0.680617	-0.555085	-1	0	1	1	2077.5	-1.15242	0.27884	0.496931	1556	21	0.556641	0.731894	2074.5	0.27884	1556
P84243;Q16695;Q6NXT2;P0DPK2;P0DPK5 (gene H3-3B;H3-4;H3-5): Histone H3.3; Histone H3.1t; Histone H3.3C	H3-3B;H3-4;H3-5	10	1	8.98025e+09	7.48021e+09	FALSE	10	1	7.0773e+09	5.21198e+09	FALSE	0	1.26888	0.343557	1	0	1	1	2077.5	0.549556	0.595995	0.731921	2258	21	0.556641	0.731894	2074.5	0.556641	2074.5
P99999;CON__P62894 (gene CYCS): Cytochrome c	CYCS	10	1	2.47023e+08	4.10306e+08	FALSE	10	1	5.79772e+08	5.13571e+08	FALSE	0	0.426069	-1.23084	-1	0	1	1	2077.5	-1.40913	0.192398	0.424439	1257	10	0.0839844	0.32481	669.5	0.0839844	669.5
Q00577 (gene PURA): Transcriptional activator protein Pur-alpha	PURA	10	1	208210700	1.61123e+08	FALSE	10	1	257197900	1.63229e+08	FALSE	0	0.809535	-0.304835	-1	0	1	1	2077.5	-0.656165	0.528135	0.682301	2146	22	0.625	0.761478	2241	0.528135	2077.5
Q04760 (gene GLO1): Lactoylglutathione lyase	GLO1	10	1	158398600	9.15292e+07	FALSE	10	1	162476000	8.88198e+07	FALSE	0	0.974905	-0.036667	-1	0	1	1	2077.5	-0.0915064	0.929095	0.955323	2696	27	1	1	2740.5	0.929095	2077.5
Q08209 (gene PPP3CA): Serine/threonine-protein phosphatase 2B catalytic subunit alpha isoform	PPP3CA	9	0.9	30822800	2.02874e+07	FALSE	10	1	30067770	3.00942e+07	FALSE	-1	1.02511	0.0357801	1	-1.02598	0.304902	0.941529	773.5	0.0546623	0.957602	0.97447	2725	23	0.695312	0.811491	2344.5	0.304902	773.5
Q08495 (gene DMTN): Dematin	DMTN	9	0.9	19354460	1.68073e+07	FALSE	10	1	79072930	9.52231e+07	FALSE	-1	0.244767	-2.03052	-1	-1.02598	0.304902	0.941529	773.5	-1.85143	0.09713	0.360392	747	5	0.0195312	0.32481	142	0.0195312	142
Q10588 (gene BST1): ADP-ribosyl cyclase/cyclic ADP-ribose hydrolase 2	BST1	10	1	96431990	6.45138e+07	FALSE	10	1	64690900	6.04696e+07	FALSE	0	1.49066	0.575949	1	0	1	1	2077.5	1.55501	0.154367	0.397895	1075	14	0.193359	0.423527	1226	0.154367	1075
Q13347 (gene EIF3I): Eukaryotic translation initiation factor 3 subunit I	EIF3I	10	1	62853900	3.4568e+07	FALSE	9	0.9	91349600	6.71481e+07	FALSE	1	0.688059	-0.539396	-1	1.02598	0.304902	0.941529	773.5	-1.1366	0.285062	0.503488	1570	22	0.625	0.761478	2241	0.285062	773.5
Q13724 (gene MOGS): Mannosyl-oligosaccharide glucosidase	MOGS	10	1	31168800	2.93961e+07	FALSE	10	1	49007740	4.46648e+07	FALSE	0	0.635997	-0.652907	-1	0	1	1	2077.5	-1.02904	0.330322	0.536535	1695	15	0.232422	0.464676	1347.5	0.232422	1347.5
Q15046 (gene KARS1): Lysine--tRNA ligase	KARS1	10	1	4.17109e+08	6.28566e+08	FALSE	9	0.9	36035800	2.53676e+07	FALSE	1	11.5749	3.53292	1	1.02598	0.304902	0.941529	773.5	1.82769	0.100865	0.360424	772	17	0.322266	0.535115	1635	0.100865	772
Q15124 (gene PGM5): Phosphoglucomutase-like protein 5	PGM5	8	0.8	25133100	1.78482e+07	FALSE	10	1	32138970	2.98999e+07	FALSE	-1	0.782013	-0.354735	-1	-1.49071	0.136037	0.889696	382.5	-0.747123	0.474055	0.638576	2058	27	1	1	2740.5	0.136037	382.5
Q16543 (gene CDC37): Hsp90 co-chaperone Cdc37	CDC37	10	1	114667100	1.20746e+08	FALSE	10	1	207247400	1.62856e+08	FALSE	0	0.553286	-0.853902	-1	0	1	1	2077.5	-1.2161	0.25488	0.475627	1486	18	0.375	0.576427	1761	0.25488	1486
Q16643 (gene DBN1): Drebrin	DBN1	10	1	43786100	2.52705e+07	FALSE	10	1	47192300	3.2984e+07	FALSE	0	0.927823	-0.108079	-1	0	1	1	2077.5	-0.211645	0.837099	0.900584	2576	26	0.921875	0.953154	2651	0.837099	2077.5
Q16647 (gene PTGIS): Prostacyclin synthase	PTGIS	10	1	104347900	6.77471e+07	FALSE	10	1	60212470	5.82726e+07	FALSE	0	1.73299	0.793267	1	0	1	1	2077.5	1.57132	0.150557	0.392382	1064	14	0.193359	0.423527	1226	0.150557	1064
Q687X5 (gene STEAP4): Metalloreductase STEAP4	STEAP4	10	1	109734500	6.2232e+07	FALSE	10	1	150528800	7.59068e+07	FALSE	0	0.728993	-0.456022	-1	0	1	1	2077.5	-1.44114	0.183416	0.420135	1207	18	0.375	0.576427	1761	0.183416	1207
Q6PCB0 (gene VWA1): von Willebrand factor A domain-containing protein 1	VWA1	7	0.7	12490412	1.71382e+07	FALSE	9	0.9	103929920	8.07216e+07	FALSE	-1	0.120181	-3.05672	-1	-1.11803	0.263552	0.941529	558	-3.63861	0.0054126	0.360392	22	0	0.00592154	0.32481	48.5	0.0054126	22
Q7Z4H8 (gene POGLUT3): Protein O-glucosyltransferase 3	POGLUT3	10	1	94872800	4.41103e+07	FALSE	10	1	46934500	4.23526e+07	FALSE	0	2.02139	1.01535	1	0	1	1	2077.5	2.16251	0.0588268	0.360392	430	10	0.0839844	0.32481	669.5	0.0588268	430
Q86UX7 (gene FERMT3): Fermitin family homolog 3	FERMT3	9	0.9	14491310	1.27074e+07	FALSE	10	1	54467868	5.76505e+07	FALSE	-1	0.266052	-1.91022	-1	-1.02598	0.304902	0.941529	773.5	-2.25486	0.0505997	0.360392	367	14	0.193359	0.423527	1226	0.0505997	367
Q8IWE2 (gene FAM114A1): Protein NOXP20	FAM114A1	10	1	60182300	4.42266e+07	FALSE	10	1	102240320	8.93765e+07	FALSE	0	0.588636	-0.764553	-1	0	1	1	2077.5	-1.20412	0.259253	0.479823	1498	22	0.625	0.761478	2241	0.259253	1498
Q8NBX0 (gene SCCPDH): Saccharopine dehydrogenase-like oxidoreductase	SCCPDH	8	0.8	19716120	3.56107e+07	FALSE	9	0.9	89896160	7.61549e+07	FALSE	-1	0.219321	-2.18888	-1	-0.626224	0.531168	1	1127.5	-2.46346	0.0359537	0.360392	229	7	0.0371094	0.32481	268.5	0.0359537	229
Q92597 (gene NDRG1): Protein NDRG1	NDRG1	10	1	220381200	1.18579e+08	FALSE	10	1	111170500	6.50232e+07	FALSE	0	1.98237	0.987227	1	0	1	1	2077.5	2.33391	0.0444618	0.360392	308	8	0.0488281	0.32481	373	0.0444618	308
Q93008 (gene USP9X): Probable ubiquitin carboxyl-terminal hydrolase FAF-X	USP9X	6	0.6	3522087	7.41228e+06	FALSE	8	0.8	17678900	1.83832e+07	FALSE	-1	0.199225	-2.32753	-1	-0.9759	0.329114	0.952644	916	-2.13684	0.0613358	0.360392	450	8	0.0414911	0.32481	324	0.0414911	324
Q96CW1 (gene AP2M1): AP-2 complex subunit mu	AP2M1	10	1	67230000	4.17339e+07	FALSE	10	1	105952100	9.86844e+07	FALSE	0	0.634532	-0.656235	-1	0	1	1	2077.5	-1.02292	0.333052	0.536535	1707	21	0.556641	0.731894	2074.5	0.333052	1707
Q96HC4 (gene PDLIM5): PDZ and LIM domain protein 5	PDLIM5	10	1	31868830	3.99529e+07	FALSE	10	1	46336180	3.3086e+07	FALSE	0	0.687774	-0.539993	-1	0	1	1	2077.5	-0.87558	0.40402	0.583525	1919	16	0.275391	0.501088	1477	0.275391	1477
Q9BX97 (gene PLVAP): Plasmalemma vesicle-associated protein	PLVAP	8	0.8	14276460	1.72624e+07	FALSE	9	0.9	88286900	5.98849e+07	FALSE	-1	0.161705	-2.62856	-1	-0.626224	0.531168	1	1127.5	-3.93425	0.00343582	0.360392	5	1	0.00390625	0.32481	21	0.00343582	5
Q9H2U2 (gene PPA2): Inorganic pyrophosphatase 2, mitochondrial	PPA2	10	1	61552600	5.94014e+07	FALSE	10	1	122810440	9.22751e+07	FALSE	0	0.5012	-0.996542	-1	0	1	1	2077.5	-1.56342	0.152391	0.394935	1070	12	0.130859	0.369149	938	0.130859	938
Q9H4G4 (gene GLIPR2): Golgi-associated plant pathogenesis-related protein 1	GLIPR2	10	1	160790900	1.51507e+08	FALSE	10	1	421989600	2.99844e+08	FALSE	0	0.38103	-1.39202	-1	0	1	1	2077.5	-2.13839	0.0611808	0.360392	449	9	0.0644531	0.32481	489.5	0.0611808	449
Q9NR12 (gene PDLIM7): PDZ and LIM domain protein 7	PDLIM7	10	1	22098990	1.70653e+07	FALSE	10	1	26333840	2.00402e+07	FALSE	0	0.839186	-0.252937	-1	0	1	1	2077.5	-0.9483	0.367743	0.556435	1832	17	0.322266	0.535115	1635	0.322266	1635
Q9NRV9 (gene HEBP1): Heme-binding protein 1	HEBP1	10	1	138678900	1.38275e+08	FALSE	10	1	170291300	7.90097e+07	FALSE	0	0.814363	-0.296256	-1	0	1	1	2077.5	-0.55357	0.593357	0.729658	2255	17	0.322266	0.535115	1635	0.322266	1635
Q9NUQ9 (gene CYRIB): CYFIP-related Rac1 interactor B	CYRIB	10	1	34316550	5.97522e+07	FALSE	9	0.9	108989080	1.27418e+08	FALSE	1	0.314862	-1.66721	-1	1.02598	0.304902	0.941529	773.5	-1.52437	0.161754	0.404824	1108	12	0.130859	0.369149	938	0.130859	773.5
Q9P2J5 (gene LARS1): Leucine--tRNA ligase, cytoplasmic	LARS1	9	0.9	12957261	1.57777e+07	FALSE	9	0.9	26065610	1.90903e+07	FALSE	0	0.497102	-1.00839	-1	0	1	1	2077.5	-1.4774	0.173686	0.416277	1157	14	0.193359	0.423527	1226	0.173686	1157
Q9UBX5 (gene FBLN5): Fibulin-5	FBLN5	10	1	73168600	3.09887e+07	FALSE	10	1	160703400	1.21989e+08	FALSE	0	0.455302	-1.1351	-1	0	1	1	2077.5	-2.20637	0.0547684	0.360392	399	11	0.105469	0.341665	810.5	0.0547684	399
Q9UMS6 (gene SYNPO2): Synaptopodin-2	SYNPO2	10	1	28553500	1.96093e+07	FALSE	10	1	73384700	6.52382e+07	FALSE	0	0.389093	-1.36181	-1	0	1	1	2077.5	-1.98211	0.078792	0.360392	598	10	0.0839844	0.32481	669.5	0.078792	598
Q9Y2S2 (gene CRYL1): Lambda-crystallin homolog	CRYL1	9	0.9	41615390	3.38797e+07	FALSE	9	0.9	14836360	1.7439e+07	FALSE	0	2.80496	1.48798	1	0	1	1	2077.5	2.08756	0.0664458	0.360392	498	9	0.0644531	0.32481	489.5	0.0644531	489.5
Q9Y305 (gene ACOT9): Acyl-coenzyme A thioesterase 9, mitochondrial	ACOT9	10	1	48869400	4.24727e+07	FALSE	10	1	70890850	5.69766e+07	FALSE	0	0.689361	-0.536668	-1	0	1	1	2077.5	-0.901917	0.390599	0.574766	1882	23	0.695312	0.811491	2344.5	0.390599	1882
Q9Y6U3 (gene SCIN): Scinderin	SCIN	6	0.6	4515070	4.86209e+06	FALSE	6	0.6	14237190	2.39391e+07	FALSE	0	0.317132	-1.65684	-1	0	1	1	2077.5	-1.25719	0.240328	0.463441	1438	20	0.41452	0.624487	1826	0.240328	1438
	CON__P02754	10	1	299535060	7.37176e+08	FALSE	8	0.8	85375700	1.2302e+08	FALSE	1	3.50843	1.81083	1	1.49071	0.136037	0.889696	382.5	1.0399	0.325517	0.536535	1676	15	0.232422	0.464676	1347.5	0.136037	382.5
CON__Q86YZ3;Q86YZ3 (gene HRNR): Hornerin	HRNR	10	1	246810400	2.43789e+08	FALSE	10	1	192007600	1.34408e+08	FALSE	0	1.28542	0.36224	1	0	1	1	2077.5	0.6344	0.541608	0.690519	2175	24	0.769531	0.855275	2462.5	0.541608	2077.5
O00748;Q5XG92;P22303 (gene CES2): Cocaine esterase	CES2	8	0.8	13148530	1.87166e+07	FALSE	8	0.8	53830930	5.05781e+07	FALSE	0	0.244256	-2.03353	-1	0	1	1	2077.5	-1.97782	0.0793378	0.360392	607	13	0.160156	0.387872	1099	0.0793378	607
O15031 (gene PLXNB2): Plexin-B2	PLXNB2	10	1	12997430	1.55571e+07	FALSE	9	0.9	14144840	1.33063e+07	FALSE	1	0.918881	-0.122049	-1	1.02598	0.304902	0.941529	773.5	-0.171552	0.867585	0.915802	2627	27	1	1	2740.5	0.304902	773.5
O15247 (gene CLIC2): Chloride intracellular channel protein 2	CLIC2	10	1	51550290	5.7302e+07	FALSE	9	0.9	80224701	6.88837e+07	FALSE	1	0.642574	-0.638066	-1	1.02598	0.304902	0.941529	773.5	-1.29593	0.227245	0.455352	1383	17	0.322266	0.535115	1635	0.227245	773.5
O75477 (gene ERLIN1): Erlin-1	ERLIN1	10	1	28512400	1.37047e+07	FALSE	10	1	30721170	3.39733e+07	FALSE	0	0.928103	-0.107644	-1	0	1	1	2077.5	-0.192017	0.851992	0.908947	2598	24	0.769531	0.855275	2462.5	0.769531	2077.5
O94832 (gene MYO1D): Unconventional myosin-Id	MYO1D	10	1	197324000	1.50665e+08	FALSE	10	1	197236100	1.34885e+08	FALSE	0	1.00045	0.000642806	1	0	1	1	2077.5	0.00169093	0.998688	0.998688	2773	27	1	1	2740.5	0.998688	2077.5
P02652 (gene APOA2): Apolipoprotein A-II	APOA2	10	1	1.27018e+09	8.06602e+08	FALSE	10	1	1.45813e+09	1.17701e+09	FALSE	0	0.871103	-0.199084	-1	0	1	1	2077.5	-0.422407	0.68264	0.793843	2384	24	0.769531	0.855275	2462.5	0.68264	2077.5
P06702 (gene S100A9): Protein S100-A9	S100A9	10	1	269849700	1.64452e+08	FALSE	10	1	7.17716e+08	5.27356e+08	FALSE	0	0.375984	-1.41126	-1	0	1	1	2077.5	-2.67217	0.0255317	0.360392	145	6	0.0273438	0.32481	202	0.0255317	145
P07741 (gene APRT): Adenine phosphoribosyltransferase	APRT	10	1	49025920	7.75275e+07	FALSE	10	1	33798350	4.12256e+07	FALSE	0	1.45054	0.536592	1	0	1	1	2077.5	0.518262	0.616775	0.74817	2286	27	1	1	2740.5	0.616775	2077.5
P08574 (gene CYC1): Cytochrome c1, heme protein, mitochondrial	CYC1	10	1	135265200	2.57646e+08	FALSE	10	1	255812200	1.55848e+08	FALSE	0	0.528768	-0.919294	-1	0	1	1	2077.5	-1.2019	0.26007	0.479823	1503	13	0.160156	0.387872	1099	0.160156	1099
P09874 (gene PARP1): Poly [ADP-ribose] polymerase 1	PARP1	10	1	18624050	1.15216e+07	FALSE	8	0.8	18560790	1.42623e+07	FALSE	1	1.00341	0.00490872	1	1.49071	0.136037	0.889696	382.5	0.00925673	0.992816	0.996409	2763	25	0.845703	0.906157	2561	0.136037	382.5
P10155 (gene RO60): RNA-binding protein RO60	RO60	10	1	54062900	3.7042e+07	FALSE	10	1	83265620	4.69136e+07	FALSE	0	0.649282	-0.623082	-1	0	1	1	2077.5	-1.47454	0.174437	0.416277	1162	16	0.275391	0.501088	1477	0.174437	1162
P11166 (gene SLC2A1): Solute carrier family 2, facilitated glucose transporter member 1	SLC2A1	10	1	41406260	3.14645e+07	FALSE	10	1	153351200	1.18327e+08	FALSE	0	0.270009	-1.88892	-1	0	1	1	2077.5	-2.95709	0.0160352	0.360392	81	1	0.00390625	0.32481	21	0.00390625	21
P12081;P49590 (gene HARS1): Histidine--tRNA ligase, cytoplasmic	HARS1	10	1	35160210	3.66592e+07	FALSE	10	1	66013668	4.7102e+07	FALSE	0	0.53262	-0.908821	-1	0	1	1	2077.5	-1.83884	0.099094	0.360424	761	11	0.105469	0.341665	810.5	0.099094	761
P17844 (gene DDX5): Probable ATP-dependent RNA helicase DDX5	DDX5	10	1	23458780	1.61586e+07	FALSE	9	0.9	38850200	2.35289e+07	FALSE	1	0.603826	-0.727794	-1	1.02598	0.304902	0.941529	773.5	-1.86119	0.0956313	0.360392	730	16	0.275391	0.501088	1477	0.0956313	730
P17931 (gene LGALS3): Galectin-3	LGALS3	10	1	267603200	3.4e+08	FALSE	10	1	4.10478e+08	4.55872e+08	FALSE	0	0.651931	-0.617209	-1	0	1	1	2077.5	-0.729135	0.48446	0.647114	2076	18	0.375	0.576427	1761	0.375	1761
P24666 (gene ACP1): Low molecular weight phosphotyrosine protein phosphatase	ACP1	9	0.9	32200850	4.58638e+07	FALSE	10	1	79879090	6.60447e+07	FALSE	-1	0.40312	-1.31072	-1	-1.02598	0.304902	0.941529	773.5	-1.87984	0.0928302	0.360392	700	12	0.130859	0.369149	938	0.0928302	700
P25398 (gene RPS12): 40S ribosomal protein S12	RPS12	10	1	234064600	1.91574e+08	FALSE	10	1	251492500	1.58054e+08	FALSE	0	0.930702	-0.103609	-1	0	1	1	2077.5	-0.20061	0.845464	0.905412	2589	26	0.921875	0.953154	2651	0.845464	2077.5
P26373 (gene RPL13): 60S ribosomal protein L13	RPL13	10	1	124104500	7.58614e+07	FALSE	10	1	125025100	6.04602e+07	FALSE	0	0.992637	-0.0106623	-1	0	1	1	2077.5	-0.0250558	0.980557	0.990559	2745	25	0.845703	0.906157	2561	0.845703	2077.5
P26447 (gene S100A4): Protein S100-A4	S100A4	10	1	822366000	3.42024e+08	FALSE	10	1	1.05536e+09	6.59783e+08	FALSE	0	0.779226	-0.359887	-1	0	1	1	2077.5	-0.817794	0.434591	0.607113	1985	20	0.492188	0.677338	1981.5	0.434591	1981.5
P27144 (gene AK4): Adenylate kinase 4, mitochondrial	AK4	10	1	95644550	1.08183e+08	FALSE	10	1	167597400	1.27031e+08	FALSE	0	0.57068	-0.809245	-1	0	1	1	2077.5	-1.25382	0.241497	0.464727	1441	13	0.160156	0.387872	1099	0.160156	1099
P27695 (gene APEX1): DNA-(apurinic or apyrimidinic site) endonuclease	APEX1	10	1	125380100	9.66385e+07	FALSE	9	0.9	172706500	1.52012e+08	FALSE	1	0.725972	-0.462014	-1	1.02598	0.304902	0.941529	773.5	-0.733253	0.482066	0.645158	2072	23	0.695312	0.811491	2344.5	0.304902	773.5
P28066 (gene PSMA5): Proteasome subunit alpha type-5	PSMA5	10	1	101553100	1.00806e+08	FALSE	10	1	139998790	9.56503e+07	FALSE	0	0.725386	-0.46318	-1	0	1	1	2077.5	-0.83431	0.425696	0.600582	1964	22	0.625	0.761478	2241	0.425696	1964
P28906 (gene CD34): Hematopoietic progenitor cell antigen CD34	CD34	10	1	3.89705e+08	3.00475e+08	FALSE	10	1	155360100	1.10112e+08	FALSE	0	2.5084	1.32677	1	0	1	1	2077.5	2.23037	0.0526647	0.360392	380	8	0.0488281	0.32481	373	0.0488281	373
P30044 (gene PRDX5): Peroxiredoxin-5, mitochondrial	PRDX5	10	1	2.15901e+08	2.76933e+08	FALSE	10	1	124814800	1.0716e+08	FALSE	0	1.72977	0.790582	1	0	1	1	2077.5	1.0099	0.338921	0.536535	1722	19	0.431641	0.627985	1874.5	0.338921	1722
P35270 (gene SPR): Sepiapterin reductase	SPR	10	1	36339280	4.10869e+07	FALSE	9	0.9	24585880	2.56867e+07	FALSE	1	1.47805	0.5637	1	1.02598	0.304902	0.941529	773.5	0.801339	0.443576	0.613179	2006	27	1	1	2740.5	0.304902	773.5
P41252 (gene IARS1): Isoleucine--tRNA ligase, cytoplasmic	IARS1	6	0.6	5597420	8.5847e+06	FALSE	10	1	66793600	8.78195e+07	FALSE	-1	0.0838017	-3.57688	-1	-2.23607	0.0253473	0.471732	134.5	-2.06249	0.0692007	0.360392	513	2	0.00585938	0.32481	39.5	0.00585938	39.5
P42566 (gene EPS15): Epidermal growth factor receptor substrate 15	EPS15	10	1	13866139	1.62512e+07	FALSE	10	1	28872360	2.97027e+07	FALSE	0	0.480257	-1.05812	-1	0	1	1	2077.5	-1.19931	0.261029	0.480314	1507	20	0.492188	0.677338	1981.5	0.261029	1507
P46926 (gene GNPDA1): Glucosamine-6-phosphate isomerase 1	GNPDA1	10	1	45076140	2.85856e+07	FALSE	10	1	42052220	4.19495e+07	FALSE	0	1.07191	0.100182	1	0	1	1	2077.5	0.146776	0.886544	0.928745	2647	21	0.556641	0.731894	2074.5	0.556641	2074.5
P46977 (gene STT3A): Dolichyl-diphosphooligosaccharide--protein glycosyltransferase subunit STT3A	STT3A	10	1	74161440	4.43525e+07	FALSE	10	1	102836570	6.80028e+07	FALSE	0	0.721158	-0.471612	-1	0	1	1	2077.5	-1.04428	0.323592	0.536535	1669	18	0.375	0.576427	1761	0.323592	1669
P49773 (gene HINT1): Adenosine 5-monophosphoramidase HINT1	HINT1	10	1	174563600	2.28787e+08	FALSE	10	1	244458500	2.4092e+08	FALSE	0	0.714083	-0.485837	-1	0	1	1	2077.5	-0.685571	0.510255	0.668467	2116	22	0.625	0.761478	2241	0.510255	2077.5
P55263 (gene ADK): Adenosine kinase	ADK	3	0.3	10588190	3.08652e+07	FALSE	7	0.7	34892500	3.18633e+07	FALSE	-1	0.303452	-1.72046	-1	-1.78885	0.0736383	0.709024	276	-1.55212	0.15505	0.397895	1079	12	0.113188	0.35953	867.5	0.0736383	276
P55899 (gene FCGRT): IgG receptor FcRn large subunit p51	FCGRT	10	1	60523000	3.12862e+07	FALSE	10	1	42585600	3.02453e+07	FALSE	0	1.42121	0.507118	1	0	1	1	2077.5	1.23437	0.248323	0.469605	1466	16	0.275391	0.501088	1477	0.248323	1466
P60903 (gene S100A10): Protein S100-A10	S100A10	10	1	2.96687e+09	2.14971e+09	FALSE	10	1	1.90186e+09	1.53634e+09	FALSE	0	1.55998	0.641532	1	0	1	1	2077.5	1.27968	0.23266	0.456059	1414	14	0.193359	0.423527	1226	0.193359	1226
P60953;Q9H4E5 (gene CDC42): Cell division control protein 42 homolog	CDC42	10	1	291241300	2.1381e+08	FALSE	10	1	332314400	2.67018e+08	FALSE	0	0.876403	-0.190334	-1	0	1	1	2077.5	-0.628693	0.545173	0.6922	2184	14	0.193359	0.423527	1226	0.193359	1226
P60981 (gene DSTN): Destrin	DSTN	10	1	203160700	1.94136e+08	FALSE	10	1	177824000	9.75016e+07	FALSE	0	1.14248	0.192171	1	0	1	1	2077.5	0.366715	0.722305	0.822453	2435	26	0.921875	0.953154	2651	0.722305	2077.5
P62750 (gene RPL23A): 60S ribosomal protein L23a	RPL23A	10	1	77264200	5.81699e+07	FALSE	10	1	86567950	5.37768e+07	FALSE	0	0.892527	-0.164033	-1	0	1	1	2077.5	-0.311363	0.762616	0.84895	2491	21	0.556641	0.731894	2074.5	0.556641	2074.5
P63151;Q66LE6;Q00005 (gene PPP2R2A): Serine/threonine-protein phosphatase 2A 55 kDa regulatory subunit B alpha isoform	PPP2R2A	10	1	58765800	5.07658e+07	FALSE	10	1	81213800	6.17709e+07	FALSE	0	0.723594	-0.466748	-1	0	1	1	2077.5	-0.951649	0.366131	0.556014	1826	17	0.322266	0.535115	1635	0.322266	1635
P69892 (gene HBG2): Hemoglobin subunit gamma-2	HBG2	9	0.9	69200840	6.20175e+07	FALSE	9	0.9	3.79572e+08	5.47503e+08	FALSE	0	0.182313	-2.45551	-1	0	1	1	2077.5	-1.79634	0.106002	0.361999	806	10	0.0839844	0.32481	669.5	0.0839844	669.5
P78539 (gene SRPX): Sushi repeat-containing protein SRPX	SRPX	10	1	47432170	6.60951e+07	FALSE	8	0.8	15734100	3.08505e+07	FALSE	1	3.01461	1.59197	1	1.49071	0.136037	0.889696	382.5	1.20493	0.258958	0.479687	1497	10	0.0839844	0.32481	669.5	0.0839844	382.5
P83731 (gene RPL24): 60S ribosomal protein L24	RPL24	10	1	191757300	1.22531e+08	FALSE	10	1	251213900	1.36426e+08	FALSE	0	0.763323	-0.389635	-1	0	1	1	2077.5	-0.832553	0.426636	0.600582	1969	23	0.695312	0.811491	2344.5	0.426636	1969
Q06828 (gene FMOD): Fibromodulin	FMOD	10	1	419210000	3.01707e+08	FALSE	10	1	4.56523e+08	3.69194e+08	FALSE	0	0.918267	-0.123014	-1	0	1	1	2077.5	-0.232514	0.82134	0.891071	2556	24	0.769531	0.855275	2462.5	0.769531	2077.5
Q07866;Q9H0B6 (gene KLC1): Kinesin light chain 1	KLC1	8	0.8	10455860	9.91983e+06	FALSE	9	0.9	37593660	4.21304e+07	FALSE	-1	0.278128	-1.84618	-1	-0.626224	0.531168	1	1127.5	-1.9178	0.0873641	0.360392	662	11	0.105469	0.341665	810.5	0.0873641	662
Q07955 (gene SRSF1): Serine/arginine-rich splicing factor 1	SRSF1	10	1	91367900	5.57359e+07	FALSE	10	1	136319000	6.30684e+07	FALSE	0	0.670251	-0.577227	-1	0	1	1	2077.5	-1.78573	0.107796	0.361999	820	12	0.130859	0.369149	938	0.107796	820
Q08426 (gene EHHADH): Peroxisomal bifunctional enzyme	EHHADH	5	0.5	6484690	1.46871e+07	FALSE	9	0.9	24455740	2.38475e+07	FALSE	-1	0.26516	-1.91506	-1	-1.9518	0.0509619	0.709024	179.5	-1.95746	0.0819785	0.360392	622	8	0.052787	0.32481	431	0.0509619	179.5
Q13045 (gene FLII): Protein flightless-1 homolog	FLII	10	1	24728500	1.03067e+07	FALSE	9	0.9	30986430	2.1587e+07	FALSE	1	0.798043	-0.325462	-1	1.02598	0.304902	0.941529	773.5	-0.878451	0.402542	0.58275	1914	20	0.492188	0.677338	1981.5	0.304902	773.5
Q13126 (gene MTAP): S-methyl-5-thioadenosine phosphorylase	MTAP	10	1	96585400	8.21837e+07	FALSE	10	1	122387800	6.38091e+07	FALSE	0	0.789175	-0.341583	-1	0	1	1	2077.5	-0.68385	0.511291	0.668467	2119	19	0.431641	0.627985	1874.5	0.431641	1874.5
Q13177;O75914;Q13153 (gene PAK2): Serine/threonine-protein kinase PAK 2	PAK2	10	1	21277250	2.67348e+07	FALSE	9	0.9	44313700	4.04687e+07	FALSE	1	0.480151	-1.05844	-1	1.02598	0.304902	0.941529	773.5	-1.266	0.237299	0.459737	1431	18	0.375	0.576427	1761	0.237299	773.5
Q13263 (gene TRIM28): Transcription intermediary factor 1-beta	TRIM28	10	1	24707350	1.78232e+07	FALSE	9	0.9	35654530	2.94979e+07	FALSE	1	0.692965	-0.529145	-1	1.02598	0.304902	0.941529	773.5	-0.837908	0.423775	0.599013	1960	19	0.431641	0.627985	1874.5	0.304902	773.5
Q13885 (gene TUBB2A): Tubulin beta-2A chain	TUBB2A	10	1	7.31888e+08	6.28029e+08	FALSE	10	1	1.47834e+09	8.10058e+08	FALSE	0	0.495073	-1.01429	-1	0	1	1	2077.5	-2.16185	0.0588902	0.360392	431	8	0.0488281	0.32481	373	0.0488281	373
Q14118 (gene DAG1): Dystroglycan 1	DAG1	10	1	54263940	4.42892e+07	FALSE	10	1	110137300	7.67429e+07	FALSE	0	0.492694	-1.02124	-1	0	1	1	2077.5	-2.42233	0.0384632	0.360392	259	2	0.00585938	0.32481	39.5	0.00585938	39.5
Q14CZ8 (gene HEPACAM): Hepatocyte cell adhesion molecule	HEPACAM	10	1	32641690	7.49279e+07	FALSE	10	1	156065305	1.25888e+08	FALSE	0	0.209154	-2.25736	-1	0	1	1	2077.5	-2.6853	0.0249881	0.360392	141	5	0.0195312	0.32481	142	0.0195312	141
Q15113 (gene PCOLCE): Procollagen C-endopeptidase enhancer 1	PCOLCE	9	0.9	89271400	4.16432e+07	FALSE	8	0.8	34910690	3.56264e+07	FALSE	1	2.55714	1.35453	1	0.626224	0.531168	1	1127.5	2.61828	0.0278893	0.360392	162	6	0.0273438	0.32481	202	0.0273438	162
Q15121 (gene PEA15): Astrocytic phosphoprotein PEA-15	PEA15	10	1	111401800	1.34339e+08	FALSE	10	1	122709800	8.68654e+07	FALSE	0	0.907848	-0.139478	-1	0	1	1	2077.5	-0.182377	0.859329	0.91125	2615	23	0.695312	0.811491	2344.5	0.695312	2077.5
Q15631 (gene TSN): Translin	TSN	9	0.9	61073100	5.52659e+07	FALSE	9	0.9	72124460	5.89082e+07	FALSE	0	0.846774	-0.239952	-1	0	1	1	2077.5	-0.395843	0.701441	0.806758	2411	21	0.556641	0.731894	2074.5	0.556641	2074.5
Q15819 (gene UBE2V2): Ubiquitin-conjugating enzyme E2 variant 2	UBE2V2	9	0.9	26145710	3.10876e+07	FALSE	10	1	73312060	5.29783e+07	FALSE	-1	0.356636	-1.48748	-1	-1.02598	0.304902	0.941529	773.5	-2.06454	0.0689709	0.360392	509	9	0.0644531	0.32481	489.5	0.0644531	489.5
Q6PCB7 (gene SLC27A1): Long-chain fatty acid transport protein 1	SLC27A1	9	0.9	38710150	4.41506e+07	FALSE	9	0.9	38057510	3.11849e+07	FALSE	0	1.01715	0.0245307	1	0	1	1	2077.5	0.0429867	0.966651	0.981305	2730	24	0.769531	0.855275	2462.5	0.769531	2077.5
Q6UXT9 (gene ABHD15): Protein ABHD15	ABHD15	6	0.6	12808240	1.96231e+07	FALSE	7	0.7	46361100	4.09659e+07	FALSE	-1	0.276271	-1.85584	-1	-0.468807	0.639207	1	1314.5	-2.23359	0.0523887	0.360392	378	10	0.0663691	0.32481	542.5	0.0523887	378
Q86Y82 (gene STX12): Syntaxin-12	STX12	10	1	42458700	2.70111e+07	FALSE	10	1	95575790	7.44651e+07	FALSE	0	0.444241	-1.17059	-1	0	1	1	2077.5	-1.85046	0.0972797	0.360392	748	9	0.0644531	0.32481	489.5	0.0644531	489.5
Q8NC51 (gene SERBP1): Plasminogen activator inhibitor 1 RNA-binding protein	SERBP1	10	1	80004000	7.93303e+07	FALSE	10	1	153205000	8.45381e+07	FALSE	0	0.522202	-0.937319	-1	0	1	1	2077.5	-2.15328	0.0597174	0.360392	437	10	0.0839844	0.32481	669.5	0.0597174	437
Q8NC56 (gene LEMD2): LEM domain-containing protein 2	LEMD2	10	1	31930500	2.57094e+07	FALSE	10	1	30670370	2.09032e+07	FALSE	0	1.04109	0.0580896	1	0	1	1	2077.5	0.0953732	0.926108	0.953974	2692	27	1	1	2740.5	0.926108	2077.5
Q8TAT6 (gene NPLOC4): Nuclear protein localization protein 4 homolog	NPLOC4	9	0.9	2.20891e+08	5.53229e+08	FALSE	9	0.9	79266730	8.45342e+07	FALSE	0	2.78668	1.47855	1	0	1	1	2077.5	0.736605	0.480122	0.643488	2069	20	0.492188	0.677338	1981.5	0.480122	1981.5
Q8TCJ2 (gene STT3B): Dolichyl-diphosphooligosaccharide--protein glycosyltransferase subunit STT3B	STT3B	10	1	26754760	1.84142e+07	FALSE	9	0.9	38639850	3.8869e+07	FALSE	1	0.692414	-0.530294	-1	1.02598	0.304902	0.941529	773.5	-1.11725	0.292825	0.51066	1590	21	0.556641	0.731894	2074.5	0.292825	773.5
Q8TD55 (gene PLEKHO2): Pleckstrin homology domain-containing family O member 2	PLEKHO2	10	1	51453100	5.12996e+07	FALSE	10	1	78195090	6.06722e+07	FALSE	0	0.658009	-0.60382	-1	0	1	1	2077.5	-0.887323	0.397997	0.579037	1906	19	0.431641	0.627985	1874.5	0.397997	1874.5
Q96AD5;Q7Z6Z6 (gene PNPLA2): Patatin-like phospholipase domain-containing protein 2	PNPLA2	4	0.4	21570220	5.876e+07	FALSE	9	0.9	35501410	3.07543e+07	FALSE	-1	0.607588	-0.718835	-1	-2.34404	0.0190763	0.471732	84.5	-0.615872	0.553234	0.697855	2197	16	0.221272	0.464676	1299.5	0.0190763	84.5
Q96FW1 (gene OTUB1): Ubiquitin thioesterase OTUB1	OTUB1	10	1	77465100	4.69931e+07	FALSE	10	1	114789700	7.39244e+07	FALSE	0	0.674844	-0.567375	-1	0	1	1	2077.5	-1.24885	0.243225	0.46492	1448	13	0.160156	0.387872	1099	0.160156	1099
Q99961;Q99962;Q99963 (gene SH3GL1): Endophilin-A2	SH3GL1	10	1	139913400	1.39512e+08	FALSE	10	1	4.80978e+08	8.06946e+08	FALSE	0	0.290893	-1.78144	-1	0	1	1	2077.5	-1.26894	0.236295	0.459306	1426	19	0.431641	0.627985	1874.5	0.236295	1426
Q9BRQ8 (gene AIFM2): Ferroptosis suppressor protein 1	AIFM2	7	0.7	15077460	3.75601e+07	FALSE	6	0.6	22813300	2.19667e+07	FALSE	1	0.660907	-0.597482	-1	0.468807	0.639207	1	1314.5	-0.642334	0.536673	0.687702	2163	20	0.414823	0.624487	1837	0.414823	1314.5
Q9BY49 (gene PECR): Peroxisomal trans-2-enoyl-CoA reductase	PECR	5	0.5	27698980	7.34415e+07	FALSE	8	0.8	54333900	6.26569e+07	FALSE	-1	0.509792	-0.97202	-1	-1.40642	0.159599	0.932368	436	-0.773662	0.458969	0.627266	2029	14	0.153576	0.387872	1042	0.153576	436
Q9P0V9 (gene SEPTIN10): Septin-10	SEPTIN10	10	1	21860710	2.32469e+07	FALSE	10	1	44694828	3.87053e+07	FALSE	0	0.489111	-1.03177	-1	0	1	1	2077.5	-1.44763	0.181642	0.420094	1199	16	0.275391	0.501088	1477	0.181642	1199
Q9UJ70 (gene NAGK): N-acetyl-D-glucosamine kinase	NAGK	10	1	37009700	2.76504e+07	FALSE	10	1	57306000	4.44565e+07	FALSE	0	0.645826	-0.630783	-1	0	1	1	2077.5	-1.02591	0.331717	0.536535	1700	20	0.492188	0.677338	1981.5	0.331717	1700
Q9UJW0 (gene DCTN4): Dynactin subunit 4	DCTN4	9	0.9	16782105	2.5363e+07	FALSE	10	1	28503060	2.79736e+07	FALSE	-1	0.588783	-0.764193	-1	-1.02598	0.304902	0.941529	773.5	-0.846442	0.419243	0.595087	1953	17	0.322266	0.535115	1635	0.304902	773.5
Q9UKK9 (gene NUDT5): ADP-sugar pyrophosphatase	NUDT5	10	1	28185620	2.92978e+07	FALSE	10	1	55761010	5.52482e+07	FALSE	0	0.505472	-0.984297	-1	0	1	1	2077.5	-1.21326	0.255911	0.475951	1491	15	0.232422	0.464676	1347.5	0.232422	1347.5
Q9UNE7 (gene STUB1): E3 ubiquitin-protein ligase CHIP	STUB1	9	0.9	19847890	4.21117e+07	FALSE	9	0.9	55333030	5.52126e+07	FALSE	0	0.358699	-1.47916	-1	0	1	1	2077.5	-1.44297	0.182915	0.420135	1205	10	0.0839844	0.32481	669.5	0.0839844	669.5
Q9Y2Q3 (gene GSTK1): Glutathione S-transferase kappa 1	GSTK1	7	0.7	38746780	9.34885e+07	FALSE	7	0.7	32077410	4.04854e+07	FALSE	0	1.20791	0.272519	1	0	1	1	2077.5	0.223273	0.828308	0.896526	2562	18	0.358639	0.576427	1700	0.358639	1700
Q9Y6C9 (gene MTCH2): Mitochondrial carrier homolog 2	MTCH2	10	1	49574250	1.11484e+08	FALSE	10	1	147040730	9.67441e+07	FALSE	0	0.337146	-1.56855	-1	0	1	1	2077.5	-2.00705	0.0756869	0.360392	570	12	0.130859	0.369149	938	0.0756869	570
C9JA33;Q8IXS6 (gene PALM2AKAP2;PALM2): PALM2 and AKAP2 fusion; Paralemmin-2	PALM2AKAP2;PALM2	9	0.9	34664390	5.70266e+07	FALSE	9	0.9	112856600	8.68318e+07	FALSE	0	0.307154	-1.70296	-1	0	1	1	2077.5	-2.18139	0.0570454	0.360392	419	10	0.0839844	0.32481	669.5	0.0570454	419
O00233 (gene PSMD9): 26S proteasome non-ATPase regulatory subunit 9	PSMD9	6	0.6	14101230	2.70385e+07	FALSE	9	0.9	101928700	1.01695e+08	FALSE	-1	0.138344	-2.85367	-1	-1.54919	0.121335	0.889696	314.5	-2.51998	0.0327698	0.360392	206	4	0.0190589	0.32481	128.5	0.0190589	128.5
O14979 (gene HNRNPDL): Heterogeneous nuclear ribonucleoprotein D-like	HNRNPDL	10	1	45854400	2.26298e+07	FALSE	10	1	55916700	2.2123e+07	FALSE	0	0.820048	-0.286219	-1	0	1	1	2077.5	-0.964269	0.360104	0.552241	1808	18	0.375	0.576427	1761	0.360104	1761
O15145 (gene ARPC3): Actin-related protein 2/3 complex subunit 3	ARPC3	10	1	95522400	1.12863e+08	FALSE	10	1	109628240	7.5084e+07	FALSE	0	0.87133	-0.198708	-1	0	1	1	2077.5	-0.394734	0.70223	0.807332	2412	22	0.625	0.761478	2241	0.625	2077.5
O43681 (gene GET3): ATPase GET3	GET3	10	1	42195200	3.32163e+07	FALSE	10	1	56097700	2.61668e+07	FALSE	0	0.752173	-0.410863	-1	0	1	1	2077.5	-1.01241	0.337782	0.536535	1719	17	0.322266	0.535115	1635	0.322266	1635
O60493 (gene SNX3): Sorting nexin-3	SNX3	10	1	102622900	8.92739e+07	FALSE	9	0.9	99283900	7.29518e+07	FALSE	1	1.03363	0.047721	1	1.02598	0.304902	0.941529	773.5	0.077701	0.939766	0.962679	2707	26	0.921875	0.953154	2651	0.304902	773.5
O75558 (gene STX11): Syntaxin-11	STX11	8	0.8	25252440	5.37346e+07	FALSE	9	0.9	49957970	4.48523e+07	FALSE	-1	0.505474	-0.984292	-1	-0.626224	0.531168	1	1127.5	-1.07633	0.309784	0.525079	1636	12	0.126279	0.369149	886	0.126279	886
O75643 (gene SNRNP200): U5 small nuclear ribonucleoprotein 200 kDa helicase	SNRNP200	8	0.8	61750300	6.593e+07	FALSE	10	1	72055400	4.87399e+07	FALSE	-1	0.856984	-0.22266	-1	-1.49071	0.136037	0.889696	382.5	-0.439323	0.670786	0.785843	2367	22	0.625	0.761478	2241	0.136037	382.5
O95394 (gene PGM3): Phosphoacetylglucosamine mutase	PGM3	2	0.2	8745880	2.55734e+07	FALSE	9	0.9	48483320	5.61951e+07	FALSE	-1	0.180389	-2.47081	-1	-3.14627	0.0016537	0.254761	11	-1.82726	0.100933	0.360424	773	8	0.0414911	0.32481	324	0.0016537	11
O96000 (gene NDUFB10): NADH dehydrogenase [ubiquinone] 1 beta subcomplex subunit 10	NDUFB10	10	1	37490840	4.0475e+07	FALSE	10	1	125799410	9.52425e+07	FALSE	0	0.298021	-1.74652	-1	0	1	1	2077.5	-2.72697	0.0233402	0.360392	129	5	0.0195312	0.32481	142	0.0195312	129
P00390 (gene GSR): Glutathione reductase, mitochondrial	GSR	10	1	56937900	2.50285e+07	FALSE	10	1	84967600	6.58278e+07	FALSE	0	0.670113	-0.577524	-1	0	1	1	2077.5	-1.12449	0.289899	0.508469	1581	21	0.556641	0.731894	2074.5	0.289899	1581
P01903 (gene HLA-DRA): HLA class II histocompatibility antigen, DR alpha chain	HLA-DRA	10	1	60638200	3.4578e+07	FALSE	10	1	126482600	8.06889e+07	FALSE	0	0.479419	-1.06064	-1	0	1	1	2077.5	-2.37008	0.0419035	0.360392	287	7	0.0371094	0.32481	268.5	0.0371094	268.5
P05160;CON__Q2TBQ1 (gene F13B): Coagulation factor XIII B chain	F13B	4	0.4	1962580	2.73704e+06	FALSE	6	0.6	22582830	2.81757e+07	FALSE	-1	0.0869058	-3.5244	-1	-0.894427	0.371093	0.974472	1038	-2.22951	0.0527388	0.360392	382	12	0.126033	0.369149	876.5	0.0527388	382
P05452 (gene CLEC3B): Tetranectin	CLEC3B	10	1	263172900	1.3007e+08	FALSE	10	1	188038600	1.00754e+08	FALSE	0	1.39957	0.484982	1	0	1	1	2077.5	1.33125	0.215841	0.446101	1341	16	0.275391	0.501088	1477	0.215841	1341
P06858 (gene LPL): Lipoprotein lipase	LPL	7	0.7	13926640	2.07888e+07	FALSE	10	1	69573830	5.50269e+07	FALSE	-1	0.200171	-2.3207	-1	-1.87867	0.0602892	0.709024	199.5	-2.79855	0.0207617	0.360392	111	6	0.0273438	0.32481	202	0.0207617	111
P07357 (gene C8A): Complement component C8 alpha chain	C8A	9	0.9	39826900	2.58345e+07	FALSE	10	1	35391720	2.11024e+07	FALSE	-1	1.12532	0.170331	1	-1.02598	0.304902	0.941529	773.5	0.343619	0.739024	0.83045	2466	23	0.695312	0.811491	2344.5	0.304902	773.5
P07947;P12931;P07948;P08631 (gene YES1;SRC): Tyrosine-protein kinase Yes; Proto-oncogene tyrosine-protein kinase Src	YES1;SRC	8	0.8	15998480	3.0577e+07	FALSE	9	0.9	50540000	4.34562e+07	FALSE	-1	0.316551	-1.65949	-1	-0.626224	0.531168	1	1127.5	-2.05157	0.0704344	0.360392	524	8	0.052787	0.32481	431	0.052787	431
P09496 (gene CLTA): Clathrin light chain A	CLTA	10	1	52942300	6.42091e+07	FALSE	10	1	129759400	9.45788e+07	FALSE	0	0.408004	-1.29335	-1	0	1	1	2077.5	-1.90597	0.0890334	0.360392	675	9	0.0644531	0.32481	489.5	0.0644531	489.5
Q99878;Q96KK5;Q9BTM1;Q16777;Q6FI13;P0C0S8 (gene H2AC14;H2AC12;H2AJ): Histone H2A type 1-J; Histone H2A type 1-H; Histone H2A.J	H2AC14;H2AC12;H2AJ	10	1	1.22772e+10	1.24834e+10	FALSE	10	1	6.4461e+09	5.1038e+09	FALSE	0	1.9046	0.929485	1	0	1	1	2077.5	1.2484	0.243384	0.46492	1450	22	0.625	0.761478	2241	0.243384	1450
P10599 (gene TXN): Thioredoxin	TXN	10	1	334336000	2.76719e+08	FALSE	10	1	5.87871e+08	3.60773e+08	FALSE	0	0.568723	-0.814201	-1	0	1	1	2077.5	-1.70031	0.123287	0.37377	914	11	0.105469	0.341665	810.5	0.105469	810.5
P10606 (gene COX5B): Cytochrome c oxidase subunit 5B, mitochondrial	COX5B	7	0.7	58065510	1.23926e+08	FALSE	9	0.9	105920020	8.84463e+07	FALSE	-1	0.548201	-0.867222	-1	-1.11803	0.263552	0.941529	558	-0.940092	0.371715	0.559958	1840	12	0.130859	0.369149	938	0.130859	558
P12694 (gene BCKDHA): 2-oxoisovalerate dehydrogenase subunit alpha, mitochondrial	BCKDHA	9	0.9	10832053	2.36661e+07	FALSE	9	0.9	33162450	3.46006e+07	FALSE	0	0.326636	-1.61424	-1	0	1	1	2077.5	-1.45455	0.179764	0.418942	1187	12	0.130859	0.369149	938	0.130859	938
P12821 (gene ACE): Angiotensin-converting enzyme	ACE	9	0.9	42455242	4.97726e+07	FALSE	8	0.8	8330030	7.71955e+06	FALSE	1	5.09665	2.34955	1	0.626224	0.531168	1	1127.5	2.02629	0.0733733	0.360392	547	8	0.0488281	0.32481	373	0.0488281	373
P13929 (gene ENO3): Beta-enolase	ENO3	6	0.6	57233690	1.57435e+08	FALSE	2	0.2	461450	981403	FALSE	1	124.03	6.95455	1	1.82574	0.0678892	0.709024	253.5	1.08068	0.307945	0.52344	1631	11	0.0904813	0.341665	722.5	0.0678892	253.5
P15374 (gene UCHL3): Ubiquitin carboxyl-terminal hydrolase isozyme L3	UCHL3	10	1	41967270	4.97405e+07	FALSE	9	0.9	85559500	6.9667e+07	FALSE	1	0.490504	-1.02766	-1	1.02598	0.304902	0.941529	773.5	-1.36234	0.206206	0.439515	1301	12	0.130859	0.369149	938	0.130859	773.5
P20042 (gene EIF2S2): Eukaryotic translation initiation factor 2 subunit 2	EIF2S2	9	0.9	14591140	2.2249e+07	FALSE	9	0.9	42736490	4.25854e+07	FALSE	0	0.341421	-1.55038	-1	0	1	1	2077.5	-1.65819	0.131656	0.380822	957	15	0.232422	0.464676	1347.5	0.131656	957
P24539 (gene ATP5PB): ATP synthase F(0) complex subunit B1, mitochondrial	ATP5PB	10	1	1.15444e+09	6.90127e+08	FALSE	10	1	1315989500	9.81064e+08	FALSE	0	0.877244	-0.18895	-1	0	1	1	2077.5	-0.359263	0.727683	0.826592	2440	26	0.921875	0.953154	2651	0.727683	2077.5
P26639 (gene TARS1): Threonine--tRNA ligase 1, cytoplasmic	TARS1	5	0.5	9219420	1.07251e+07	FALSE	9	0.9	21343030	2.46389e+07	FALSE	-1	0.431964	-1.21102	-1	-1.9518	0.0509619	0.709024	179.5	-1.43067	0.186315	0.420135	1229	16	0.221272	0.464676	1299.5	0.0509619	179.5
P29992 (gene GNA11): Guanine nucleotide-binding protein subunit alpha-11	GNA11	10	1	88990300	5.3243e+07	FALSE	10	1	118077900	7.47542e+07	FALSE	0	0.753658	-0.408019	-1	0	1	1	2077.5	-1.06915	0.312838	0.528963	1640	16	0.275391	0.501088	1477	0.275391	1477
P30050 (gene RPL12): 60S ribosomal protein L12	RPL12	10	1	90188500	8.79664e+07	FALSE	9	0.9	63020980	5.80769e+07	FALSE	1	1.43109	0.517111	1	1.02598	0.304902	0.941529	773.5	0.810726	0.438435	0.610025	1993	24	0.769531	0.855275	2462.5	0.304902	773.5
P31689 (gene DNAJA1): DnaJ homolog subfamily A member 1	DNAJA1	8	0.8	26730794	5.18624e+07	FALSE	8	0.8	21990390	2.19308e+07	FALSE	0	1.21557	0.28163	1	0	1	1	2077.5	0.232916	0.821037	0.891071	2555	22	0.540818	0.731894	2033.5	0.540818	2033.5
P31751 (gene AKT2): RAC-beta serine/threonine-protein kinase	AKT2	9	0.9	8565020	9.55601e+06	FALSE	9	0.9	32662627	3.59495e+07	FALSE	0	0.262227	-1.93111	-1	0	1	1	2077.5	-1.82516	0.101271	0.360424	779	14	0.153576	0.387872	1042	0.101271	779
P31949 (gene S100A11): Protein S100-A11	S100A11	10	1	8.13123e+08	4.6692e+08	FALSE	10	1	6.42906e+08	4.44596e+08	FALSE	0	1.26476	0.338866	1	0	1	1	2077.5	0.747413	0.473889	0.638576	2057	22	0.625	0.761478	2241	0.473889	2057
P37840 (gene SNCA): Alpha-synuclein	SNCA	9	0.9	45914840	3.94205e+07	FALSE	10	1	95808900	1.0752e+08	FALSE	-1	0.479234	-1.0612	-1	-1.02598	0.304902	0.941529	773.5	-1.30317	0.224868	0.453827	1374	17	0.322266	0.535115	1635	0.224868	773.5
P43155 (gene CRAT): Carnitine O-acetyltransferase	CRAT	3	0.3	9542730	2.72955e+07	FALSE	8	0.8	57056400	4.77971e+07	FALSE	-1	0.167251	-2.57991	-1	-2.24733	0.0246188	0.471732	116	-2.48042	0.0349673	0.360392	223	8	0.0414911	0.32481	324	0.0246188	116
P46063 (gene RECQL): ATP-dependent DNA helicase Q1	RECQL	8	0.8	9995172	1.07835e+07	FALSE	8	0.8	18981180	1.76283e+07	FALSE	0	0.526583	-0.925266	-1	0	1	1	2077.5	-1.44495	0.182373	0.420135	1202	18	0.358951	0.576427	1711	0.182373	1202
P46782 (gene RPS5): 40S ribosomal protein S5	RPS5	10	1	146865900	8.8696e+07	FALSE	10	1	126412000	7.43953e+07	FALSE	0	1.1618	0.216366	1	0	1	1	2077.5	0.602982	0.561406	0.702517	2216	22	0.625	0.761478	2241	0.561406	2077.5
P46783;Q9NQ39 (gene RPS10): 40S ribosomal protein S10	RPS10	10	1	138089600	1.42768e+08	FALSE	10	1	129368523	1.15799e+08	FALSE	0	1.06741	0.094118	1	0	1	1	2077.5	0.118289	0.908436	0.944314	2667	27	1	1	2740.5	0.908436	2077.5
P47985;P0C7P4 (gene UQCRFS1;UQCRFS1P1): Cytochrome b-c1 complex subunit Rieske, mitochondrial; Putative cytochrome b-c1 complex subunit Rieske-like protein 1	UQCRFS1;UQCRFS1P1	10	1	145473470	2.44885e+08	FALSE	10	1	258950700	2.03891e+08	FALSE	0	0.561781	-0.831921	-1	0	1	1	2077.5	-1.00723	0.340136	0.536535	1725	14	0.193359	0.423527	1226	0.193359	1226
P48739 (gene PITPNB): Phosphatidylinositol transfer protein beta isoform	PITPNB	9	0.9	29656230	2.78108e+07	FALSE	10	1	53705520	5.22897e+07	FALSE	-1	0.552201	-0.856735	-1	-1.02598	0.304902	0.941529	773.5	-1.17583	0.26983	0.490005	1527	22	0.625	0.761478	2241	0.26983	773.5
P49354 (gene FNTA): Protein farnesyltransferase/geranylgeranyltransferase type-1 subunit alpha	FNTA	9	0.9	12728930	1.861e+07	FALSE	9	0.9	57767400	5.65016e+07	FALSE	0	0.220348	-2.18214	-1	0	1	1	2077.5	-2.12041	0.0629955	0.360392	466	9	0.0644531	0.32481	489.5	0.0629955	466
P50914 (gene RPL14): 60S ribosomal protein L14	RPL14	10	1	179968700	1.56003e+08	FALSE	10	1	138676000	9.68608e+07	FALSE	0	1.29776	0.376028	1	0	1	1	2077.5	0.659034	0.526375	0.680899	2143	23	0.695312	0.811491	2344.5	0.526375	2077.5
P51553 (gene IDH3G): Isocitrate dehydrogenase [NAD] subunit gamma, mitochondrial	IDH3G	10	1	34211650	6.09972e+07	FALSE	8	0.8	97701100	8.9564e+07	FALSE	1	0.350166	-1.51389	-1	1.49071	0.136037	0.889696	382.5	-1.78299	0.108263	0.361999	826	13	0.160156	0.387872	1099	0.108263	382.5
P51665 (gene PSMD7): 26S proteasome non-ATPase regulatory subunit 7	PSMD7	10	1	38605950	5.00527e+07	FALSE	9	0.9	65321840	5.28852e+07	FALSE	1	0.591011	-0.758742	-1	1.02598	0.304902	0.941529	773.5	-1.21405	0.255623	0.475951	1488	15	0.232422	0.464676	1347.5	0.232422	773.5
P52597 (gene HNRNPF): Heterogeneous nuclear ribonucleoprotein F	HNRNPF	10	1	81843500	7.43963e+07	FALSE	10	1	167927900	8.50524e+07	FALSE	0	0.487373	-1.0369	-1	0	1	1	2077.5	-2.3512	0.0432201	0.360392	296	7	0.0371094	0.32481	268.5	0.0371094	268.5
P52943 (gene CRIP2): Cysteine-rich protein 2	CRIP2	10	1	410393000	2.92029e+08	FALSE	10	1	616523000	2.12795e+08	FALSE	0	0.665657	-0.587149	-1	0	1	1	2077.5	-1.9334	0.0852072	0.360392	648	9	0.0644531	0.32481	489.5	0.0644531	489.5
P55083 (gene MFAP4): Microfibril-associated glycoprotein 4	MFAP4	10	1	1.83142e+09	9.67472e+08	FALSE	10	1	2.0992e+09	1.37457e+09	FALSE	0	0.872438	-0.196876	-1	0	1	1	2077.5	-0.417816	0.685874	0.794383	2393	22	0.625	0.761478	2241	0.625	2077.5
P60891;P11908;P21108 (gene PRPS1;PRPS2): Ribose-phosphate pyrophosphokinase 1; Ribose-phosphate pyrophosphokinase 2	PRPS1;PRPS2	10	1	33515720	1.85563e+07	FALSE	10	1	83999200	7.30999e+07	FALSE	0	0.399	-1.32554	-1	0	1	1	2077.5	-1.86759	0.0946622	0.360392	719	14	0.193359	0.423527	1226	0.0946622	719
P61088;Q5JXB2 (gene UBE2N;UBE2NL): Ubiquitin-conjugating enzyme E2 N; Putative ubiquitin-conjugating enzyme E2 N-like	UBE2N;UBE2NL	10	1	55695780	5.74325e+07	FALSE	10	1	88841300	6.52559e+07	FALSE	0	0.626913	-0.673662	-1	0	1	1	2077.5	-1.01622	0.336063	0.536535	1716	18	0.375	0.576427	1761	0.336063	1716
P61313 (gene RPL15): 60S ribosomal protein L15	RPL15	10	1	176722400	1.10118e+08	FALSE	10	1	234259700	1.74034e+08	FALSE	0	0.754387	-0.406624	-1	0	1	1	2077.5	-0.85437	0.415062	0.592697	1941	23	0.695312	0.811491	2344.5	0.415062	1941
P61626 (gene LYZ): Lysozyme C	LYZ	10	1	147650300	7.83763e+07	FALSE	10	1	121472500	8.56265e+07	FALSE	0	1.2155	0.281555	1	0	1	1	2077.5	0.682403	0.512163	0.668657	2124	18	0.375	0.576427	1761	0.375	1761
P62495 (gene ETF1): Eukaryotic peptide chain release factor subunit 1	ETF1	10	1	16643080	1.94095e+07	FALSE	9	0.9	40592480	4.389e+07	FALSE	1	0.410004	-1.28629	-1	1.02598	0.304902	0.941529	773.5	-1.55446	0.154495	0.397895	1076	14	0.193359	0.423527	1226	0.154495	773.5
P62913 (gene RPL11): 60S ribosomal protein L11	RPL11	10	1	3.82215e+09	2.16784e+09	FALSE	10	1	1.94666e+09	2.60791e+09	FALSE	0	1.96344	0.973383	1	0	1	1	2077.5	1.80833	0.10401	0.361999	793	10	0.0839844	0.32481	669.5	0.0839844	669.5
P62942;Q5VVH2 (gene FKBP1A): Peptidyl-prolyl cis-trans isomerase FKBP1A	FKBP1A	10	1	208142900	1.83325e+08	FALSE	10	1	268315500	1.56519e+08	FALSE	0	0.775739	-0.366356	-1	0	1	1	2077.5	-0.657807	0.527127	0.681456	2145	18	0.375	0.576427	1761	0.375	1761
P68400;Q8NEV1 (gene CSNK2A1;CSNK2A3): Casein kinase II subunit alpha; Casein kinase II subunit alpha 3	CSNK2A1;CSNK2A3	10	1	59189880	4.95048e+07	FALSE	10	1	87200480	4.96464e+07	FALSE	0	0.678779	-0.558986	-1	0	1	1	2077.5	-1.17037	0.271911	0.492494	1531	17	0.322266	0.535115	1635	0.271911	1531
Q04837 (gene SSBP1): Single-stranded DNA-binding protein, mitochondrial	SSBP1	8	0.8	42819750	6.076e+07	FALSE	8	0.8	45777920	3.97989e+07	FALSE	0	0.93538	-0.0963755	-1	0	1	1	2077.5	-0.117382	0.909135	0.944561	2669	19	0.431641	0.627985	1874.5	0.431641	1874.5
Q07666;Q5VWX1 (gene KHDRBS1): KH domain-containing, RNA-binding, signal transduction-associated protein 1	KHDRBS1	9	0.9	80612300	6.06846e+07	FALSE	10	1	75790560	5.35128e+07	FALSE	-1	1.06362	0.0889818	1	-1.02598	0.304902	0.941529	773.5	0.28914	0.779024	0.860308	2511	21	0.556641	0.731894	2074.5	0.304902	773.5
Q13332;P23468 (gene PTPRS): Receptor-type tyrosine-protein phosphatase S	PTPRS	10	1	37510300	2.19548e+07	FALSE	9	0.9	12529900	9.97287e+06	FALSE	1	2.99366	1.58191	1	1.02598	0.304902	0.941529	773.5	3.33849	0.00868106	0.360392	39	5	0.0195312	0.32481	142	0.00868106	39
Q13451 (gene FKBP5): Peptidyl-prolyl cis-trans isomerase FKBP5	FKBP5	5	0.5	23725520	6.57914e+07	FALSE	8	0.8	9021990	9.66887e+06	FALSE	-1	2.62974	1.39492	1	-1.40642	0.159599	0.932368	436	0.654097	0.529407	0.68278	2150	12	0.102694	0.341665	739.5	0.102694	436
Q13492;O60641 (gene PICALM): Phosphatidylinositol-binding clathrin assembly protein	PICALM	10	1	63489400	3.8414e+07	FALSE	10	1	104225920	7.53794e+07	FALSE	0	0.609152	-0.715126	-1	0	1	1	2077.5	-1.43103	0.186215	0.420135	1227	18	0.375	0.576427	1761	0.186215	1227
Q14165 (gene MLEC): Malectin	MLEC	10	1	57791500	5.11169e+07	FALSE	10	1	73493050	5.57425e+07	FALSE	0	0.786353	-0.346751	-1	0	1	1	2077.5	-0.633023	0.542467	0.690746	2177	24	0.769531	0.855275	2462.5	0.542467	2077.5
Q14257 (gene RCN2): Reticulocalbin-2	RCN2	10	1	44539570	5.38476e+07	FALSE	10	1	51758320	4.62639e+07	FALSE	0	0.86053	-0.216703	-1	0	1	1	2077.5	-0.289863	0.778488	0.860059	2510	22	0.625	0.761478	2241	0.625	2077.5
Q14767 (gene LTBP2): Latent-transforming growth factor beta-binding protein 2	LTBP2	4	0.4	1212010	1.58325e+06	FALSE	3	0.3	12766730	3.44923e+07	FALSE	1	0.094935	-3.39692	-1	0.468807	0.639207	1	1275	-0.993166	0.346579	0.539015	1783	22	0.605577	0.761478	2178	0.346579	1275
Q15642 (gene TRIP10): Cdc42-interacting protein 4	TRIP10	9	0.9	36412630	3.27024e+07	FALSE	9	0.9	49790900	5.49492e+07	FALSE	0	0.731311	-0.451443	-1	0	1	1	2077.5	-0.565628	0.58547	0.722523	2247	25	0.845703	0.906157	2561	0.58547	2077.5
Q16401 (gene PSMD5): 26S proteasome non-ATPase regulatory subunit 5	PSMD5	10	1	16023430	1.04977e+07	FALSE	10	1	21319140	1.62678e+07	FALSE	0	0.751598	-0.411966	-1	0	1	1	2077.5	-0.948971	0.367419	0.556435	1830	25	0.845703	0.906157	2561	0.367419	1830
Q16527 (gene CSRP2): Cysteine and glycine-rich protein 2	CSRP2	9	0.9	28592770	3.05759e+07	FALSE	9	0.9	40233340	2.52408e+07	FALSE	0	0.710674	-0.492741	-1	0	1	1	2077.5	-0.87779	0.402882	0.58275	1915	19	0.431641	0.627985	1874.5	0.402882	1874.5
Q16775 (gene HAGH): Hydroxyacylglutathione hydrolase, mitochondrial	HAGH	9	0.9	77783410	6.86117e+07	FALSE	10	1	234942700	3.03331e+08	FALSE	-1	0.331074	-1.59477	-1	-1.02598	0.304902	0.941529	773.5	-1.45312	0.180149	0.418942	1191	6	0.0273438	0.32481	202	0.0273438	202
Q16832 (gene DDR2): Discoidin domain-containing receptor 2	DDR2	7	0.7	3849640	3.59527e+06	FALSE	7	0.7	27659170	3.65684e+07	FALSE	0	0.139181	-2.84496	-1	0	1	1	2077.5	-2.0574	0.0697727	0.360392	515	10	0.0665457	0.32481	556.5	0.0665457	515
Q16881 (gene TXNRD1): Thioredoxin reductase 1, cytoplasmic	TXNRD1	10	1	50392500	3.61233e+07	FALSE	10	1	66140800	5.25218e+07	FALSE	0	0.761897	-0.392331	-1	0	1	1	2077.5	-0.62766	0.54582	0.69266	2185	24	0.769531	0.855275	2462.5	0.54582	2077.5
Q5JTV8 (gene TOR1AIP1): Torsin-1A-interacting protein 1	TOR1AIP1	10	1	20707170	1.45715e+07	FALSE	10	1	16183430	7.28418e+06	FALSE	0	1.27953	0.355613	1	0	1	1	2077.5	1.15301	0.278609	0.496838	1555	18	0.375	0.576427	1761	0.278609	1555
Q5K4L6 (gene SLC27A3): Solute carrier family 27 member 3	SLC27A3	10	1	50025200	5.18114e+07	FALSE	10	1	39734425	3.36163e+07	FALSE	0	1.25899	0.332266	1	0	1	1	2077.5	0.635886	0.540681	0.689972	2173	19	0.431641	0.627985	1874.5	0.431641	1874.5
Q6UXB8 (gene PI16): Peptidase inhibitor 16	PI16	9	0.9	73032320	4.83065e+07	FALSE	4	0.4	21519770	5.04648e+07	FALSE	1	3.39373	1.76287	1	2.34404	0.0190763	0.471732	84.5	1.85449	0.0966575	0.360392	741	10	0.0831311	0.32481	614.5	0.0190763	84.5
Q7L1Q6 (gene BZW1): eIF5-mimic protein 2	BZW1	8	0.8	9489809	1.38427e+07	FALSE	9	0.9	33902520	3.5337e+07	FALSE	-1	0.279915	-1.83694	-1	-0.626224	0.531168	1	1127.5	-1.77564	0.109527	0.361999	839	16	0.275391	0.501088	1477	0.109527	839
Q86X76 (gene NIT1): Deaminated glutathione amidase	NIT1	7	0.7	14552630	3.22482e+07	FALSE	7	0.7	14654770	1.53752e+07	FALSE	0	0.99303	-0.0100904	-1	0	1	1	2077.5	-0.00805852	0.993746	0.996621	2765	18	0.308063	0.534246	1591	0.308063	1591
Q8NBF2;O43511 (gene NHLRC2): NHL repeat-containing protein 2	NHLRC2	6	0.6	7120100	1.07955e+07	FALSE	9	0.9	25084990	1.9706e+07	FALSE	-1	0.283839	-1.81685	-1	-1.54919	0.121335	0.889696	314.5	-2.72089	0.0235733	0.360392	130	6	0.0249325	0.32481	174.5	0.0235733	130
Q8TD19 (gene NEK9): Serine/threonine-protein kinase Nek9	NEK9	9	0.9	15124200	1.76054e+07	FALSE	9	0.9	26827480	2.99345e+07	FALSE	0	0.563758	-0.826853	-1	0	1	1	2077.5	-0.905333	0.388882	0.574206	1878	25	0.845703	0.906157	2561	0.388882	1878
Q92629 (gene SGCD): Delta-sarcoglycan	SGCD	10	1	31560100	3.25516e+07	FALSE	10	1	47142870	4.06687e+07	FALSE	0	0.669456	-0.578938	-1	0	1	1	2077.5	-0.787963	0.450972	0.620721	2014	22	0.625	0.761478	2241	0.450972	2014
Q92890 (gene UFD1): Ubiquitin recognition factor in ER-associated degradation protein 1	UFD1	5	0.5	13051520	3.24435e+07	FALSE	8	0.8	20619340	2.32624e+07	FALSE	-1	0.632975	-0.65978	-1	-1.40642	0.159599	0.932368	436	-0.534344	0.606049	0.740392	2269	12	0.102694	0.341665	739.5	0.102694	436
Q96AG4 (gene LRRC59): Leucine-rich repeat-containing protein 59	LRRC59	10	1	34859860	2.75074e+07	FALSE	10	1	86212330	5.69497e+07	FALSE	0	0.404349	-1.30633	-1	0	1	1	2077.5	-2.43644	0.0375837	0.360392	247	9	0.0644531	0.32481	489.5	0.0375837	247
Q96CV9 (gene OPTN): Optineurin	OPTN	5	0.5	5115650	9.88429e+06	FALSE	9	0.9	20137440	2.7411e+07	FALSE	-1	0.254037	-1.97689	-1	-1.9518	0.0509619	0.709024	179.5	-1.46742	0.176317	0.418243	1169	14	0.185144	0.423527	1179.5	0.0509619	179.5
Q96IU4 (gene ABHD14B): Protein ABHD14B	ABHD14B	10	1	118989300	1.25833e+08	FALSE	10	1	79970800	7.41051e+07	FALSE	0	1.48791	0.573287	1	0	1	1	2077.5	0.967553	0.358547	0.551749	1802	23	0.695312	0.811491	2344.5	0.358547	1802
Q99436 (gene PSMB7): Proteasome subunit beta type-7	PSMB7	10	1	67569880	1.00491e+08	FALSE	10	1	74653572	6.39604e+07	FALSE	0	0.905112	-0.143831	-1	0	1	1	2077.5	-0.211419	0.83727	0.900584	2577	27	1	1	2740.5	0.83727	2077.5
Q99447 (gene PCYT2): Ethanolamine-phosphate cytidylyltransferase	PCYT2	6	0.6	27581790	4.43503e+07	FALSE	9	0.9	52027400	4.67599e+07	FALSE	-1	0.53014	-0.915556	-1	-1.54919	0.121335	0.889696	314.5	-1.06846	0.313134	0.529141	1641	14	0.153576	0.387872	1042	0.121335	314.5
Q9BT78 (gene COPS4): COP9 signalosome complex subunit 4	COPS4	9	0.9	25607590	2.78188e+07	FALSE	9	0.9	55419320	5.93553e+07	FALSE	0	0.46207	-1.11382	-1	0	1	1	2077.5	-1.36633	0.204997	0.438625	1296	16	0.275391	0.501088	1477	0.204997	1296
Q9BXK5 (gene BCL2L13): Bcl-2-like protein 13	BCL2L13	7	0.7	20250940	4.41979e+07	FALSE	9	0.9	71885000	6.35766e+07	FALSE	-1	0.281713	-1.8277	-1	-1.11803	0.263552	0.941529	558	-1.78973	0.107117	0.361999	817	10	0.0665457	0.32481	556.5	0.0665457	556.5
Q9HB71 (gene CACYBP): Calcyclin-binding protein	CACYBP	10	1	46430000	2.19353e+07	FALSE	10	1	54598500	3.71036e+07	FALSE	0	0.85039	-0.233804	-1	0	1	1	2077.5	-0.551091	0.594985	0.731012	2257	26	0.921875	0.953154	2651	0.594985	2077.5
Q9NR45 (gene NANS): Sialic acid synthase	NANS	10	1	35504100	1.7132e+07	FALSE	9	0.9	36470590	2.28982e+07	FALSE	1	0.973499	-0.0387479	-1	1.02598	0.304902	0.941529	773.5	-0.11339	0.91221	0.946571	2672	26	0.921875	0.953154	2651	0.304902	773.5
Q9NY15 (gene STAB1): Stabilin-1	STAB1	9	0.9	9168820	9.8664e+06	FALSE	8	0.8	21791455	2.56988e+07	FALSE	1	0.420753	-1.24895	-1	0.626224	0.531168	1	1127.5	-1.37594	0.202107	0.437847	1280	16	0.221272	0.464676	1299.5	0.202107	1127.5
Q9NZ01 (gene TECR): Very-long-chain enoyl-CoA reductase	TECR	9	0.9	44127130	8.67654e+07	FALSE	9	0.9	53209130	6.44815e+07	FALSE	0	0.829315	-0.270008	-1	0	1	1	2077.5	-0.249134	0.80885	0.882167	2541	20	0.492188	0.677338	1981.5	0.492188	1981.5
Q9P0L0 (gene VAPA): Vesicle-associated membrane protein-associated protein A	VAPA	10	1	67164000	7.17628e+07	FALSE	9	0.9	106977500	5.96385e+07	FALSE	1	0.627833	-0.671547	-1	1.02598	0.304902	0.941529	773.5	-1.28053	0.232373	0.456059	1411	15	0.232422	0.464676	1347.5	0.232373	773.5
Q9UDY2 (gene TJP2): Tight junction protein ZO-2	TJP2	1	0.1	1184500	3553500	FALSE	8	0.8	23424000	2.05998e+07	FALSE	-1	0.0505678	-4.30564	-1	-3.14627	0.0016537	0.254761	11	-3.08578	0.0130178	0.360392	63	4	0.0189812	0.32481	123	0.0016537	11
Q9UHQ9 (gene CYB5R1): NADH-cytochrome b5 reductase 1	CYB5R1	9	0.9	35029160	3.23296e+07	FALSE	9	0.9	77662320	6.99583e+07	FALSE	0	0.451044	-1.14866	-1	0	1	1	2077.5	-1.86901	0.0944483	0.360392	716	15	0.232422	0.464676	1347.5	0.0944483	716
Q9Y224 (gene RTRAF): RNA transcription, translation and transport factor protein	RTRAF	10	1	37895210	5.38536e+07	FALSE	10	1	51910720	3.90015e+07	FALSE	0	0.730007	-0.454017	-1	0	1	1	2077.5	-0.56632	0.585019	0.72237	2245	17	0.322266	0.535115	1635	0.322266	1635
Q9Y4W6 (gene AFG3L2): AFG3-like protein 2	AFG3L2	9	0.9	14296209	1.55821e+07	FALSE	8	0.8	31758420	3.4623e+07	FALSE	1	0.450155	-1.15151	-1	0.626224	0.531168	1	1127.5	-1.28242	0.231738	0.455752	1410	18	0.375	0.576427	1761	0.231738	1127.5
Q9Y6M9 (gene NDUFB9): NADH dehydrogenase [ubiquinone] 1 beta subcomplex subunit 9	NDUFB9	10	1	26839080	3.62851e+07	FALSE	10	1	68682710	4.36504e+07	FALSE	0	0.390769	-1.35561	-1	0	1	1	2077.5	-2.10947	0.0641252	0.360392	476	11	0.105469	0.341665	810.5	0.0641252	476
	CON__P04258	10	1	5.11277e+08	3.14659e+08	FALSE	9	0.9	5.67428e+08	5.13002e+08	FALSE	1	0.901044	-0.15033	-1	1.02598	0.304902	0.941529	773.5	-0.503575	0.626655	0.754857	2302	25	0.845703	0.906157	2561	0.304902	773.5
CON__P08727;P08727 (gene KRT19): Keratin, type I cytoskeletal 19	KRT19	1	0.1	6639600	19918800	FALSE	3	0.3	3298440	5.28166e+06	FALSE	-1	2.01295	1.00931	1	-1.11803	0.263552	0.941529	598	0.46311	0.65428	0.774026	2344	20	0.465209	0.668406	1927	0.263552	598
O00303 (gene EIF3F): Eukaryotic translation initiation factor 3 subunit F	EIF3F	7	0.7	23361560	3.87629e+07	FALSE	6	0.6	8370630	1.10932e+07	FALSE	1	2.7909	1.48073	1	0.468807	0.639207	1	1314.5	1.21172	0.256473	0.476163	1493	16	0.239897	0.474828	1397	0.239897	1314.5
O00487 (gene PSMD14): 26S proteasome non-ATPase regulatory subunit 14	PSMD14	9	0.9	30010440	4.4244e+07	FALSE	8	0.8	30124300	3.44582e+07	FALSE	1	0.99622	-0.00546325	-1	0.626224	0.531168	1	1127.5	-0.00619303	0.995194	0.99768	2766	27	1	1	2740.5	0.531168	1127.5
O14773 (gene TPP1): Tripeptidyl-peptidase 1	TPP1	10	1	308033200	2.06581e+08	FALSE	10	1	425664200	3.22487e+08	FALSE	0	0.723653	-0.46663	-1	0	1	1	2077.5	-1.05419	0.319274	0.534307	1657	23	0.695312	0.811491	2344.5	0.319274	1657
O14964 (gene HGS): Hepatocyte growth factor-regulated tyrosine kinase substrate	HGS	9	0.9	10984960	1.5645e+07	FALSE	10	1	26748650	2.742e+07	FALSE	-1	0.410673	-1.28394	-1	-1.02598	0.304902	0.941529	773.5	-1.43452	0.185244	0.420135	1222	9	0.0644531	0.32481	489.5	0.0644531	489.5
O43895 (gene XPNPEP2): Xaa-Pro aminopeptidase 2	XPNPEP2	8	0.8	33079900	3.60117e+07	FALSE	2	0.2	1363970	2.98082e+06	FALSE	1	24.2527	4.60007	1	2.68328	0.00729036	0.388772	45.5	2.64492	0.0266978	0.360392	154	2	0.00800431	0.32481	54.5	0.00729036	45.5
O43920 (gene NDUFS5): NADH dehydrogenase [ubiquinone] iron-sulfur protein 5	NDUFS5	5	0.5	7113630	1.65683e+07	FALSE	8	0.8	27421710	3.86822e+07	FALSE	-1	0.259416	-1.94666	-1	-1.40642	0.159599	0.932368	436	-1.39046	0.197809	0.432249	1269	14	0.153576	0.387872	1042	0.153576	436
O60551 (gene NMT2): Glycylpeptide N-tetradecanoyltransferase 2	NMT2	5	0.5	6682764	1.75228e+07	FALSE	8	0.8	25862490	3.01662e+07	FALSE	-1	0.258396	-1.95234	-1	-1.40642	0.159599	0.932368	436	-1.58646	0.147096	0.389215	1048	10	0.0663691	0.32481	542.5	0.0663691	436
O60879 (gene DIAPH2): Protein diaphanous homolog 2	DIAPH2	8	0.8	11304650	1.49595e+07	FALSE	9	0.9	51956640	8.71693e+07	FALSE	-1	0.217579	-2.20039	-1	-0.626224	0.531168	1	1127.5	-1.31146	0.22217	0.450019	1369	16	0.275391	0.501088	1477	0.22217	1127.5
O60936 (gene NOL3): Nucleolar protein 3	NOL3	7	0.7	31347940	6.32313e+07	FALSE	10	1	96467790	7.01793e+07	FALSE	-1	0.324958	-1.62168	-1	-1.87867	0.0602892	0.709024	199.5	-1.91253	0.0881042	0.360392	670	9	0.0644531	0.32481	489.5	0.0602892	199.5
O75351;Q6PIW4 (gene VPS4B): Vacuolar protein sorting-associated protein 4B	VPS4B	10	1	31843010	1.86581e+07	FALSE	10	1	45695190	3.01761e+07	FALSE	0	0.696857	-0.521066	-1	0	1	1	2077.5	-1.2239	0.252064	0.473258	1476	20	0.492188	0.677338	1981.5	0.252064	1476
O75521 (gene ECI2): Enoyl-CoA delta isomerase 2	ECI2	9	0.9	19639224	3.51443e+07	FALSE	9	0.9	49588320	4.25048e+07	FALSE	0	0.396045	-1.33626	-1	0	1	1	2077.5	-1.4386	0.184117	0.420135	1213	14	0.193359	0.423527	1226	0.184117	1213
O75746 (gene SLC25A12): Calcium-binding mitochondrial carrier protein Aralar1	SLC25A12	10	1	14240910	9.43304e+06	FALSE	10	1	27856040	2.80306e+07	FALSE	0	0.511232	-0.967949	-1	0	1	1	2077.5	-1.34433	0.211742	0.443853	1320	18	0.375	0.576427	1761	0.211742	1320
O94903 (gene PLPBP): Pyridoxal phosphate homeostasis protein	PLPBP	10	1	38443240	3.8657e+07	FALSE	9	0.9	28165000	2.65302e+07	FALSE	1	1.36493	0.448826	1	1.02598	0.304902	0.941529	773.5	0.795069	0.447033	0.617035	2009	19	0.431641	0.627985	1874.5	0.304902	773.5
O94929 (gene ABLIM3): Actin-binding LIM protein 3	ABLIM3	1	0.1	10685000	32055000	FALSE	8	0.8	29153291	2.50742e+07	FALSE	-1	0.366511	-1.44807	-1	-3.14627	0.0016537	0.254761	11	-1.28329	0.231448	0.455752	1408	12	0.102694	0.341665	739.5	0.0016537	11
O95140 (gene MFN2): Mitofusin-2	MFN2	2	0.2	4411420	1.23432e+07	FALSE	7	0.7	26576280	2.60328e+07	FALSE	-1	0.165991	-2.59082	-1	-2.24733	0.0246188	0.471732	116	-2.12356	0.0626742	0.360392	464	9	0.0586762	0.32481	441.5	0.0246188	116
P00167 (gene CYB5A): Cytochrome b5	CYB5A	10	1	6.30224e+08	8.67708e+08	FALSE	10	1	1.10508e+09	7.53971e+08	FALSE	0	0.570296	-0.810217	-1	0	1	1	2077.5	-1.20231	0.25992	0.479823	1501	15	0.232422	0.464676	1347.5	0.232422	1347.5
P00492 (gene HPRT1): Hypoxanthine-guanine phosphoribosyltransferase	HPRT1	10	1	16043160	1.70722e+07	FALSE	9	0.9	45149400	3.96162e+07	FALSE	1	0.355335	-1.49275	-1	1.02598	0.304902	0.941529	773.5	-2.13499	0.0615208	0.360392	452	7	0.0371094	0.32481	268.5	0.0371094	268.5
P01860 (gene IGHG3): Immunoglobulin heavy constant gamma 3	IGHG3	10	1	1.32218e+09	6.51144e+08	FALSE	10	1	1.40088e+09	6.96384e+08	FALSE	0	0.943823	-0.0834114	-1	0	1	1	2077.5	-0.319704	0.756489	0.843484	2487	24	0.769531	0.855275	2462.5	0.756489	2077.5
P01911 (gene HLA-DRB1): HLA class II histocompatibility antigen, DRB1 beta chain	HLA-DRB1	10	1	56110410	4.29924e+07	FALSE	9	0.9	141853400	1.02248e+08	FALSE	1	0.395552	-1.33806	-1	1.02598	0.304902	0.941529	773.5	-2.67574	0.0253824	0.360392	143	7	0.0371094	0.32481	268.5	0.0253824	143
P02746 (gene C1QB): Complement C1q subcomponent subunit B	C1QB	10	1	110218900	4.29926e+07	FALSE	10	1	199438100	1.07379e+08	FALSE	0	0.552647	-0.855569	-1	0	1	1	2077.5	-2.29646	0.0472728	0.360392	334	9	0.0644531	0.32481	489.5	0.0472728	334
P07305 (gene H1-0): Histone H1.0	H1-0	10	1	9.92171e+08	3.9692e+08	FALSE	10	1	8.70148e+08	3.25702e+08	FALSE	0	1.14023	0.189328	1	0	1	1	2077.5	0.653336	0.529875	0.68278	2152	19	0.431641	0.627985	1874.5	0.431641	1874.5
P08185 (gene SERPINA6): Corticosteroid-binding globulin	SERPINA6	10	1	71490330	4.51915e+07	FALSE	9	0.9	57771700	6.89334e+07	FALSE	1	1.23746	0.307385	1	1.02598	0.304902	0.941529	773.5	0.761273	0.465972	0.632782	2042	19	0.431641	0.627985	1874.5	0.304902	773.5
P12270 (gene TPR): Nucleoprotein TPR	TPR	6	0.6	12188920	1.39046e+07	FALSE	9	0.9	19122533	1.57604e+07	FALSE	-1	0.637411	-0.649703	-1	-1.54919	0.121335	0.889696	314.5	-1.03212	0.328955	0.536535	1689	18	0.308063	0.534246	1591	0.121335	314.5
P14207;P41439 (gene FOLR2): Folate receptor beta	FOLR2	10	1	111094500	9.40471e+07	FALSE	10	1	145589010	1.12294e+08	FALSE	0	0.763069	-0.390114	-1	0	1	1	2077.5	-0.745756	0.474841	0.638773	2061	23	0.695312	0.811491	2344.5	0.474841	2061
P14555 (gene PLA2G2A): Phospholipase A2, membrane associated	PLA2G2A	10	1	301361000	2.65787e+08	FALSE	10	1	119644340	2.51887e+08	FALSE	0	2.51881	1.33274	1	0	1	1	2077.5	1.29734	0.226781	0.455352	1380	10	0.0839844	0.32481	669.5	0.0839844	669.5
P14854 (gene COX6B1): Cytochrome c oxidase subunit 6B1	COX6B1	10	1	106199000	1.34734e+08	FALSE	10	1	188903080	2.01122e+08	FALSE	0	0.562188	-0.830876	-1	0	1	1	2077.5	-0.954191	0.364911	0.554465	1825	19	0.431641	0.627985	1874.5	0.364911	1825
P14927 (gene UQCRB): Cytochrome b-c1 complex subunit 7	UQCRB	10	1	48034710	7.71759e+07	FALSE	9	0.9	108176200	1.01274e+08	FALSE	1	0.444041	-1.17123	-1	1.02598	0.304902	0.941529	773.5	-1.2882	0.229807	0.455752	1396	16	0.275391	0.501088	1477	0.229807	773.5
P15311 (gene EZR): Ezrin	EZR	9	0.9	20029213	4.17377e+07	FALSE	9	0.9	45828830	6.42401e+07	FALSE	0	0.437044	-1.19415	-1	0	1	1	2077.5	-0.9332	0.375074	0.562721	1848	17	0.322266	0.535115	1635	0.322266	1635
P16278 (gene GLB1): Beta-galactosidase	GLB1	4	0.4	1743620	3.49007e+06	FALSE	8	0.8	32727640	3.52817e+07	FALSE	-1	0.0532767	-4.23035	-1	-1.82574	0.0678892	0.709024	232	-2.59377	0.0290335	0.360392	175	6	0.0249325	0.32481	174.5	0.0249325	174.5
P16403;P22492 (gene H1-2): Histone H1.2	H1-2	10	1	1.05019e+09	5.57353e+08	FALSE	10	1	1.22132e+09	4.85925e+08	FALSE	0	0.859879	-0.217795	-1	0	1	1	2077.5	-0.612872	0.555129	0.698204	2204	15	0.232422	0.464676	1347.5	0.232422	1347.5
P18084 (gene ITGB5): Integrin beta-5	ITGB5	10	1	18719410	1.60911e+07	FALSE	10	1	44874470	3.4887e+07	FALSE	0	0.417151	-1.26136	-1	0	1	1	2077.5	-2.25899	0.0502593	0.360392	363	10	0.0839844	0.32481	669.5	0.0502593	363
P20674 (gene COX5A): Cytochrome c oxidase subunit 5A, mitochondrial	COX5A	10	1	91383650	1.48749e+08	FALSE	10	1	246724160	1.79225e+08	FALSE	0	0.370388	-1.43289	-1	0	1	1	2077.5	-1.95498	0.0823063	0.360392	624	11	0.105469	0.341665	810.5	0.0823063	624
P22352;P59796;O75715 (gene GPX3): Glutathione peroxidase 3	GPX3	10	1	272838000	1.69512e+08	FALSE	10	1	189623000	1.20508e+08	FALSE	0	1.43884	0.524911	1	0	1	1	2077.5	1.27619	0.233837	0.456319	1421	18	0.375	0.576427	1761	0.233837	1421
P23297 (gene S100A1): Protein S100-A1	S100A1	4	0.4	26370940	7.10442e+07	FALSE	9	0.9	1.27265e+09	2.84592e+09	FALSE	-1	0.0207213	-5.59274	-1	-2.34404	0.0190763	0.471732	84.5	-1.30966	0.222754	0.450773	1370	8	0.0414911	0.32481	324	0.0190763	84.5
P24534 (gene EEF1B2): Elongation factor 1-beta	EEF1B2	10	1	138067500	8.46444e+07	FALSE	10	1	225609700	1.37231e+08	FALSE	0	0.611975	-0.708455	-1	0	1	1	2077.5	-1.82701	0.100974	0.360424	774	15	0.232422	0.464676	1347.5	0.100974	774
P27169 (gene PON1): Serum paraoxonase/arylesterase 1	PON1	10	1	59314200	2.66232e+07	FALSE	10	1	113976100	1.14761e+08	FALSE	0	0.520409	-0.942282	-1	0	1	1	2077.5	-1.54662	0.156359	0.399104	1086	15	0.232422	0.464676	1347.5	0.156359	1086
P28070 (gene PSMB4): Proteasome subunit beta type-4	PSMB4	8	0.8	59418700	7.39544e+07	FALSE	7	0.7	50561500	5.8368e+07	FALSE	1	1.17518	0.232878	1	0.516398	0.605577	1	1200	0.295387	0.774399	0.857249	2505	26	0.918813	0.953154	2613.5	0.605577	1200
P28330 (gene ACADL): Long-chain specific acyl-CoA dehydrogenase, mitochondrial	ACADL	0	0	0	0	FALSE	6	0.6	23980110	2.58298e+07	TRUE	-1	0	-19.9316	-1	-2.9277	0.00341479	0.388772	20	-2.78517	0.0212208	0.360392	114	5	0.020974	0.32481	161	0.00341479	20
P28845 (gene HSD11B1): 11-beta-hydroxysteroid dehydrogenase 1	HSD11B1	10	1	9751210	7.65005e+06	FALSE	7	0.7	53395497	1.30131e+08	FALSE	1	0.182622	-2.45306	-1	1.87867	0.0602892	0.709024	199.5	-1.011	0.338422	0.536535	1721	24	0.769531	0.855275	2462.5	0.0602892	199.5
P29622 (gene SERPINA4): Kallistatin	SERPINA4	9	0.9	28150670	2.21273e+07	FALSE	10	1	33180950	5.30187e+07	FALSE	-1	0.848399	-0.237186	-1	-1.02598	0.304902	0.941529	773.5	-0.348498	0.735479	0.830161	2455	24	0.769531	0.855275	2462.5	0.304902	773.5
P30711 (gene GSTT1): Glutathione S-transferase theta-1	GSTT1	6	0.6	58390600	7.60636e+07	FALSE	8	0.8	34064380	4.27067e+07	FALSE	-1	1.71412	0.777472	1	-0.9759	0.329114	0.952644	916	0.779937	0.455449	0.623992	2024	26	0.83836	0.906157	2520.5	0.329114	916
P31153;Q00266 (gene MAT2A): S-adenosylmethionine synthase isoform type-2	MAT2A	10	1	15799320	2.09163e+07	FALSE	9	0.9	27345110	1.94553e+07	FALSE	1	0.577775	-0.79142	-1	1.02598	0.304902	0.941529	773.5	-1.0605	0.316548	0.532553	1648	15	0.232422	0.464676	1347.5	0.232422	773.5
P31942 (gene HNRNPH3): Heterogeneous nuclear ribonucleoprotein H3	HNRNPH3	10	1	60081600	4.76641e+07	FALSE	10	1	105248500	4.91394e+07	FALSE	0	0.570855	-0.808805	-1	0	1	1	2077.5	-1.78566	0.107807	0.361999	821	14	0.193359	0.423527	1226	0.107807	821
P35612 (gene ADD2): Beta-adducin	ADD2	6	0.6	2767588	4.92717e+06	FALSE	8	0.8	32768950	4.16827e+07	FALSE	-1	0.0844576	-3.56563	-1	-0.9759	0.329114	0.952644	916	-2.22219	0.0533727	0.360392	390	4	0.0144328	0.32481	117.5	0.0144328	117.5
P35625 (gene TIMP3): Metalloproteinase inhibitor 3	TIMP3	10	1	138853610	1.42875e+08	FALSE	9	0.9	30497880	3.53295e+07	FALSE	1	4.55289	2.18678	1	1.02598	0.304902	0.941529	773.5	2.09762	0.0653701	0.360392	485	8	0.0488281	0.32481	373	0.0488281	373
P35637 (gene FUS): RNA-binding protein FUS	FUS	10	1	51369000	3.65998e+07	FALSE	10	1	44442370	2.63923e+07	FALSE	0	1.15586	0.208962	1	0	1	1	2077.5	0.399833	0.698603	0.805499	2405	24	0.769531	0.855275	2462.5	0.698603	2077.5
P40855 (gene PEX19): Peroxisomal biogenesis factor 19	PEX19	3	0.3	6426670	1.41845e+07	FALSE	8	0.8	28448470	2.6731e+07	FALSE	-1	0.225906	-2.14621	-1	-2.24733	0.0246188	0.471732	116	-1.91323	0.0880054	0.360392	669	10	0.0829311	0.32481	601.5	0.0246188	116
P46776 (gene RPL27A): 60S ribosomal protein L27a	RPL27A	10	1	146516400	7.45026e+07	FALSE	10	1	137517900	7.71965e+07	FALSE	0	1.06544	0.0914427	1	0	1	1	2077.5	0.28472	0.782302	0.862211	2516	26	0.921875	0.953154	2651	0.782302	2077.5
P47712 (gene PLA2G4A): Cytosolic phospholipase A2	PLA2G4A	0	0	0	0	FALSE	5	0.5	10265060	1.61345e+07	TRUE	-1	0	-19.9316	-1	-2.58199	0.00982327	0.412726	59.5	-1.90865	0.0886526	0.360392	671	8	0.0388671	0.32481	306	0.00982327	59.5
P48357 (gene LEPR): Leptin receptor	LEPR	9	0.9	20915060	2.61165e+07	FALSE	2	0.2	5825060	1.67674e+07	FALSE	1	3.59053	1.8442	1	3.14627	0.0016537	0.254761	11	1.41529	0.190642	0.422581	1251	10	0.0665457	0.32481	556.5	0.0016537	11
P48509 (gene CD151): CD151 antigen	CD151	9	0.9	72449656	1.24332e+08	FALSE	9	0.9	119806100	9.76453e+07	FALSE	0	0.604724	-0.725651	-1	0	1	1	2077.5	-0.885908	0.398719	0.579784	1907	14	0.193359	0.423527	1226	0.193359	1226
P49755 (gene TMED10): Transmembrane emp24 domain-containing protein 10	TMED10	10	1	98896300	8.70853e+07	FALSE	10	1	220862000	1.6125e+08	FALSE	0	0.447774	-1.15916	-1	0	1	1	2077.5	-2.03829	0.0719639	0.360392	536	4	0.0136719	0.32481	105	0.0136719	105
P50402 (gene EMD): Emerin	EMD	10	1	48147120	2.7934e+07	FALSE	10	1	74426300	3.07286e+07	FALSE	0	0.64691	-0.628363	-1	0	1	1	2077.5	-1.62662	0.138262	0.38494	996	14	0.193359	0.423527	1226	0.138262	996
P51570 (gene GALK1): Galactokinase	GALK1	8	0.8	7896720	5.71265e+06	FALSE	7	0.7	6982950	5.62284e+06	FALSE	1	1.13086	0.177417	1	0.516398	0.605577	1	1200	0.387959	0.707063	0.809827	2420	26	0.83836	0.906157	2520.5	0.605577	1200
P51970 (gene NDUFA8): NADH dehydrogenase [ubiquinone] 1 alpha subcomplex subunit 8	NDUFA8	10	1	60362180	7.49128e+07	FALSE	10	1	169345300	1.75606e+08	FALSE	0	0.356444	-1.48825	-1	0	1	1	2077.5	-1.62519	0.138567	0.385016	998	14	0.193359	0.423527	1226	0.138567	998
P54725 (gene RAD23A): UV excision repair protein RAD23 homolog A	RAD23A	10	1	65005930	7.6692e+07	FALSE	10	1	139046110	1.00131e+08	FALSE	0	0.467513	-1.09692	-1	0	1	1	2077.5	-1.83872	0.0991137	0.360424	762	11	0.105469	0.341665	810.5	0.0991137	762
P58546 (gene MTPN): Myotrophin	MTPN	10	1	118179270	1.39638e+08	FALSE	10	1	2.1452e+08	2.78167e+08	FALSE	0	0.5509	-0.860138	-1	0	1	1	2077.5	-0.870837	0.406472	0.585835	1924	20	0.492188	0.677338	1981.5	0.406472	1924
P59998 (gene ARPC4): Actin-related protein 2/3 complex subunit 4	ARPC4	10	1	47311500	6.02085e+07	FALSE	10	1	28006012	2.18269e+07	FALSE	0	1.68933	0.756454	1	0	1	1	2077.5	0.950993	0.366446	0.556036	1827	26	0.921875	0.953154	2651	0.366446	1827
P60228 (gene EIF3E): Eukaryotic translation initiation factor 3 subunit E	EIF3E	9	0.9	33446919	3.19751e+07	FALSE	9	0.9	46804500	3.67552e+07	FALSE	0	0.714609	-0.484774	-1	0	1	1	2077.5	-0.786354	0.451867	0.620925	2018	24	0.769531	0.855275	2462.5	0.451867	2018
P60983 (gene GMFB): Glia maturation factor beta	GMFB	10	1	53128890	4.05337e+07	FALSE	9	0.9	69442230	5.0991e+07	FALSE	1	0.76508	-0.386317	-1	1.02598	0.304902	0.941529	773.5	-0.693932	0.50524	0.664482	2108	20	0.492188	0.677338	1981.5	0.304902	773.5
P61201 (gene COPS2): COP9 signalosome complex subunit 2	COPS2	10	1	46941300	4.55405e+07	FALSE	9	0.9	81863900	7.68963e+07	FALSE	1	0.573407	-0.80237	-1	1.02598	0.304902	0.941529	773.5	-1.15689	0.277099	0.495598	1550	17	0.322266	0.535115	1635	0.277099	773.5
P62266 (gene RPS23): 40S ribosomal protein S23	RPS23	10	1	76318300	4.84069e+07	FALSE	10	1	86675000	4.64276e+07	FALSE	0	0.880511	-0.183587	-1	0	1	1	2077.5	-0.432987	0.675216	0.788036	2376	25	0.845703	0.906157	2561	0.675216	2077.5
P62277 (gene RPS13): 40S ribosomal protein S13	RPS13	9	0.9	41989850	5.31097e+07	FALSE	7	0.7	32813100	3.45733e+07	FALSE	1	1.27967	0.355769	1	1.11803	0.263552	0.941529	558	0.433666	0.67474	0.787812	2375	26	0.918813	0.953154	2613.5	0.263552	558
P62829 (gene RPL23): 60S ribosomal protein L23	RPL23	10	1	145466500	7.49281e+07	FALSE	10	1	129000400	7.79821e+07	FALSE	0	1.12764	0.173311	1	0	1	1	2077.5	0.785852	0.452147	0.621002	2019	20	0.492188	0.677338	1981.5	0.452147	1981.5
P62899 (gene RPL31): 60S ribosomal protein L31	RPL31	10	1	56277110	3.21795e+07	FALSE	10	1	71673900	4.44558e+07	FALSE	0	0.785183	-0.3489	-1	0	1	1	2077.5	-0.730575	0.483622	0.646535	2074	24	0.769531	0.855275	2462.5	0.483622	2074
P63000;P60763;P15153 (gene RAC1;RAC3): Ras-related C3 botulinum toxin substrate 1; Ras-related C3 botulinum toxin substrate 3	RAC1;RAC3	10	1	164509900	1.80761e+08	FALSE	10	1	155240400	1.11636e+08	FALSE	0	1.05971	0.0836704	1	0	1	1	2077.5	0.138923	0.89257	0.933294	2652	27	1	1	2740.5	0.89257	2077.5
P63167 (gene DYNLL1): Dynein light chain 1, cytoplasmic	DYNLL1	10	1	113984900	1.42914e+08	FALSE	10	1	159056190	9.20218e+07	FALSE	0	0.716633	-0.480694	-1	0	1	1	2077.5	-0.853905	0.415307	0.592697	1942	16	0.275391	0.501088	1477	0.275391	1477
P84098 (gene RPL19): 60S ribosomal protein L19	RPL19	10	1	288644200	1.70798e+08	FALSE	10	1	339601100	2.06638e+08	FALSE	0	0.849951	-0.234549	-1	0	1	1	2077.5	-0.519485	0.615956	0.747831	2284	21	0.556641	0.731894	2074.5	0.556641	2074.5
P98082 (gene DAB2): Disabled homolog 2	DAB2	10	1	31828800	2.03015e+07	FALSE	10	1	36764130	3.26051e+07	FALSE	0	0.865757	-0.207966	-1	0	1	1	2077.5	-0.366443	0.722501	0.822453	2436	26	0.921875	0.953154	2651	0.722501	2077.5
Q02543 (gene RPL18A): 60S ribosomal protein L18a	RPL18A	10	1	59668130	6.17904e+07	FALSE	9	0.9	76490400	5.25533e+07	FALSE	1	0.780073	-0.358318	-1	1.02598	0.304902	0.941529	773.5	-0.630747	0.543888	0.691126	2182	23	0.695312	0.811491	2344.5	0.304902	773.5
Q03591;Q9BXR6 (gene CFHR1): Complement factor H-related protein 1	CFHR1	9	0.9	22204120	1.81381e+07	FALSE	7	0.7	39954110	5.21067e+07	FALSE	1	0.555741	-0.847517	-1	1.11803	0.263552	0.941529	558	-1.00046	0.343227	0.536535	1734	26	0.838464	0.906157	2529	0.263552	558
Q12907 (gene LMAN2): Vesicular integral-membrane protein VIP36	LMAN2	10	1	25780380	2.93277e+07	FALSE	10	1	74762070	6.53969e+07	FALSE	0	0.344832	-1.53603	-1	0	1	1	2077.5	-1.81727	0.102546	0.361999	785	16	0.275391	0.501088	1477	0.102546	785
Q13361 (gene MFAP5): Microfibrillar-associated protein 5	MFAP5	10	1	1.02268e+09	7.2984e+08	FALSE	10	1	9.79914e+08	5.09172e+08	FALSE	0	1.04364	0.0616249	1	0	1	1	2077.5	0.131389	0.898358	0.936521	2660	27	1	1	2740.5	0.898358	2077.5
Q13363 (gene CTBP1): C-terminal-binding protein 1	CTBP1	7	0.7	14003230	1.45675e+07	FALSE	6	0.6	11711410	1.42302e+07	FALSE	1	1.19569	0.257845	1	0.468807	0.639207	1	1314.5	0.336337	0.744326	0.83422	2473	22	0.540818	0.731894	2033.5	0.540818	1314.5
Q13617 (gene CUL2): Cullin-2	CUL2	2	0.2	949410	1.95931e+06	FALSE	5	0.5	9165836	1.8657e+07	FALSE	-1	0.103581	-3.27116	-1	-1.40642	0.159599	0.932368	458	-1.28262	0.231672	0.455752	1409	17	0.283249	0.512695	1530	0.159599	458
Q14011 (gene CIRBP): Cold-inducible RNA-binding protein	CIRBP	10	1	27622860	2.82186e+07	FALSE	10	1	59886420	2.64869e+07	FALSE	0	0.461254	-1.11637	-1	0	1	1	2077.5	-2.56274	0.0305495	0.360392	189	8	0.0488281	0.32481	373	0.0305495	189
Q14344 (gene GNA13): Guanine nucleotide-binding protein subunit alpha-13	GNA13	10	1	49843580	4.78285e+07	FALSE	10	1	74706210	3.98008e+07	FALSE	0	0.667195	-0.58382	-1	0	1	1	2077.5	-1.14467	0.281872	0.499445	1565	15	0.232422	0.464676	1347.5	0.232422	1347.5
Q15029 (gene EFTUD2): 116 kDa U5 small nuclear ribonucleoprotein component	EFTUD2	8	0.8	7086980	7.11075e+06	FALSE	7	0.7	14550300	1.45938e+07	FALSE	1	0.487068	-1.03781	-1	0.516398	0.605577	1	1200	-1.44509	0.182335	0.420135	1200	17	0.322266	0.535115	1635	0.182335	1200
Q15165 (gene PON2): Serum paraoxonase/arylesterase 2	PON2	9	0.9	48355461	5.60928e+07	FALSE	9	0.9	111654800	7.66782e+07	FALSE	0	0.43308	-1.20729	-1	0	1	1	2077.5	-2.17216	0.0579096	0.360392	424	8	0.052787	0.32481	431	0.052787	424
Q15257 (gene PTPA): Serine/threonine-protein phosphatase 2A activator	PTPA	9	0.9	34343930	2.76885e+07	FALSE	10	1	40496040	2.57452e+07	FALSE	-1	0.848081	-0.237726	-1	-1.02598	0.304902	0.941529	773.5	-0.509819	0.622445	0.750778	2299	22	0.625	0.761478	2241	0.304902	773.5
Q15435 (gene PPP1R7): Protein phosphatase 1 regulatory subunit 7	PPP1R7	10	1	80433400	7.50566e+07	FALSE	10	1	128223100	9.73902e+07	FALSE	0	0.627293	-0.67279	-1	0	1	1	2077.5	-1.11049	0.295573	0.513228	1597	14	0.193359	0.423527	1226	0.193359	1226
Q15599 (gene SLC9A3R2): Na(+)/H(+) exchange regulatory cofactor NHE-RF2	SLC9A3R2	6	0.6	18390800	3.18785e+07	FALSE	10	1	50192300	3.13862e+07	FALSE	-1	0.366407	-1.44848	-1	-2.23607	0.0253473	0.471732	134.5	-2.14746	0.0602853	0.360392	439	8	0.0488281	0.32481	373	0.0253473	134.5
Q15654 (gene TRIP6): Thyroid receptor-interacting protein 6	TRIP6	7	0.7	13562020	2.16212e+07	FALSE	10	1	24239683	2.26538e+07	FALSE	-1	0.559497	-0.837799	-1	-1.87867	0.0602892	0.709024	199.5	-0.926942	0.378144	0.564818	1856	16	0.275391	0.501088	1477	0.0602892	199.5
Q15811;CON__ENSEMBL:ENSBTAP00000001528;Q9NZM3 (gene ITSN1): Intersectin-1	ITSN1	6	0.6	15442840	3.08918e+07	FALSE	8	0.8	42397200	3.88805e+07	FALSE	-1	0.364242	-1.45703	-1	-0.9759	0.329114	0.952644	916	-1.52852	0.160734	0.404824	1100	10	0.0663691	0.32481	542.5	0.0663691	542.5
Q15847 (gene ADIRF): Adipogenesis regulatory factor	ADIRF	9	0.9	359992800	8.1514e+08	FALSE	9	0.9	267738600	3.08758e+08	FALSE	0	1.34457	0.427143	1	0	1	1	2077.5	0.336621	0.744119	0.83422	2472	17	0.322266	0.535115	1635	0.322266	1635
Q32P44 (gene EML3): Echinoderm microtubule-associated protein-like 3	EML3	8	0.8	10149550	1.3399e+07	FALSE	9	0.9	24278600	2.84849e+07	FALSE	-1	0.418045	-1.25827	-1	-0.626224	0.531168	1	1127.5	-1.34956	0.210122	0.44356	1312	16	0.262193	0.501088	1424	0.210122	1127.5
Q53EL6 (gene PDCD4): Programmed cell death protein 4	PDCD4	10	1	64730100	3.17691e+07	FALSE	10	1	47165780	2.62516e+07	FALSE	0	1.3724	0.456696	1	0	1	1	2077.5	1.34008	0.213067	0.445004	1327	13	0.160156	0.387872	1099	0.160156	1099
Q5U651 (gene RASIP1): Ras-interacting protein 1	RASIP1	8	0.8	11841450	2.2316e+07	FALSE	9	0.9	66885800	4.49878e+07	FALSE	-1	0.17704	-2.49785	-1	-0.626224	0.531168	1	1127.5	-3.3839	0.0080769	0.360392	31	3	0.00976562	0.32481	71	0.0080769	31
Q6UXG8 (gene BTNL9): Butyrophilin-like protein 9	BTNL9	5	0.5	7383927	9.59681e+06	FALSE	7	0.7	40289120	4.20554e+07	FALSE	-1	0.183273	-2.44793	-1	-0.912871	0.36131	0.974472	1000.5	-2.10027	0.0650894	0.360392	483	10	0.0831311	0.32481	614.5	0.0650894	483
Q6ZVM7 (gene TOM1L2): TOM1-like protein 2	TOM1L2	8	0.8	10801100	1.70185e+07	FALSE	8	0.8	30076850	2.76535e+07	FALSE	0	0.359117	-1.47748	-1	0	1	1	2077.5	-1.64535	0.134307	0.381067	974	14	0.153576	0.387872	1042	0.134307	974
Q7L523;Q5VZM2 (gene RRAGA;RRAGB): Ras-related GTP-binding protein A; Ras-related GTP-binding protein B	RRAGA;RRAGB	8	0.8	8522618	1.85222e+07	FALSE	7	0.7	31199880	5.78607e+07	FALSE	1	0.273162	-1.87217	-1	0.516398	0.605577	1	1200	-1.08499	0.306134	0.52185	1626	16	0.221272	0.464676	1299.5	0.221272	1200
Q8NE71 (gene ABCF1): ATP-binding cassette sub-family F member 1	ABCF1	8	0.8	4673337	4.754e+06	FALSE	8	0.8	29755246	3.34243e+07	FALSE	0	0.157059	-2.67062	-1	0	1	1	2077.5	-2.21104	0.0543531	0.360392	394	10	0.0663691	0.32481	542.5	0.0543531	394
Q8NI60 (gene COQ8A): Atypical kinase COQ8A, mitochondrial	COQ8A	3	0.3	12944500	3.36503e+07	FALSE	9	0.9	43094075	4.26932e+07	FALSE	-1	0.300378	-1.73515	-1	-2.73861	0.0061699	0.388772	23	-1.5894	0.146433	0.388609	1043	12	0.126279	0.369149	886	0.0061699	23
Q92696 (gene RABGGTA): Geranylgeranyl transferase type-2 subunit alpha	RABGGTA	1	0.1	1449500	4348500	FALSE	5	0.5	24455900	3.66235e+07	FALSE	-1	0.05927	-4.07656	-1	-1.9518	0.0509619	0.709024	160	-1.82447	0.101381	0.360424	780	12	0.111775	0.35953	859	0.0509619	160
Q93009 (gene USP7): Ubiquitin carboxyl-terminal hydrolase 7	USP7	9	0.9	23270392	3.43969e+07	FALSE	9	0.9	40659750	3.44306e+07	FALSE	0	0.57232	-0.805106	-1	0	1	1	2077.5	-1.11752	0.292715	0.51066	1589	15	0.232422	0.464676	1347.5	0.232422	1347.5
Q93034 (gene CUL5): Cullin-5	CUL5	8	0.8	72866980	6.2964e+07	FALSE	7	0.7	36070550	3.64114e+07	FALSE	1	2.02012	1.01444	1	0.516398	0.605577	1	1200	1.40975	0.19222	0.424439	1255	16	0.221272	0.464676	1299.5	0.19222	1200
Q96A32 (gene MYLPF): Myosin regulatory light chain 2, skeletal muscle isoform	MYLPF	5	0.5	19829130	3.39689e+07	FALSE	1	0.1	144500	433500	FALSE	1	137.226	7.10041	1	1.9518	0.0509619	0.709024	160	1.74061	0.11574	0.366162	875	8	0.0388671	0.32481	306	0.0388671	160
Q96DG6 (gene CMBL): Carboxymethylenebutenolidase homolog	CMBL	10	1	33089583	2.39219e+07	FALSE	9	0.9	46758140	5.44298e+07	FALSE	1	0.707675	-0.49884	-1	1.02598	0.304902	0.941529	773.5	-0.611505	0.555995	0.698336	2207	25	0.845703	0.906157	2561	0.304902	773.5
Q96R05 (gene RBP7): Retinoid-binding protein 7	RBP7	6	0.6	26802190	7.37526e+07	FALSE	8	0.8	96738500	6.15347e+07	FALSE	-1	0.277058	-1.85174	-1	-0.9759	0.329114	0.952644	916	-2.21453	0.0540447	0.360392	392	10	0.0665457	0.32481	556.5	0.0540447	392
Q99584 (gene S100A13): Protein S100-A13	S100A13	8	0.8	79338130	1.12344e+08	FALSE	7	0.7	61082300	5.19783e+07	FALSE	1	1.29887	0.37726	1	0.516398	0.605577	1	1200	0.419086	0.684978	0.794383	2388	20	0.475246	0.677274	1934	0.475246	1200
Q99829 (gene CPNE1): Copine-1	CPNE1	10	1	107219530	7.63178e+07	FALSE	10	1	78370540	5.29097e+07	FALSE	0	1.36811	0.452184	1	0	1	1	2077.5	0.932498	0.375418	0.562721	1850	19	0.431641	0.627985	1874.5	0.375418	1850
Q9BUJ2 (gene HNRNPUL1): Heterogeneous nuclear ribonucleoprotein U-like protein 1	HNRNPUL1	9	0.9	25449940	2.56768e+07	FALSE	10	1	52583110	3.35981e+07	FALSE	-1	0.483995	-1.04694	-1	-1.02598	0.304902	0.941529	773.5	-2.43614	0.0376022	0.360392	248	8	0.0488281	0.32481	373	0.0376022	248
Q9BW30 (gene TPPP3): Tubulin polymerization-promoting protein family member 3	TPPP3	10	1	99710500	5.67681e+07	FALSE	10	1	104552700	7.25954e+07	FALSE	0	0.953687	-0.068413	-1	0	1	1	2077.5	-0.134148	0.896238	0.935014	2658	26	0.921875	0.953154	2651	0.896238	2077.5
Q9BWD1 (gene ACAT2): Acetyl-CoA acetyltransferase, cytosolic	ACAT2	10	1	52721840	7.55109e+07	FALSE	10	1	67126630	7.21304e+07	FALSE	0	0.785409	-0.348484	-1	0	1	1	2077.5	-0.401046	0.697741	0.80484	2404	22	0.625	0.761478	2241	0.625	2077.5
Q9BZF9 (gene UACA): Uveal autoantigen with coiled-coil domains and ankyrin repeats	UACA	4	0.4	8951220	2.15097e+07	FALSE	7	0.7	18676780	1.8663e+07	FALSE	-1	0.47927	-1.06109	-1	-1.3484	0.17753	0.932368	511.5	-0.881453	0.401	0.58188	1911	14	0.185144	0.423527	1179.5	0.17753	511.5
Q9BZV1 (gene UBXN6): UBX domain-containing protein 6	UBXN6	10	1	32866350	3.73888e+07	FALSE	10	1	38435140	3.1759e+07	FALSE	0	0.855112	-0.225815	-1	0	1	1	2077.5	-0.332167	0.747368	0.836003	2479	26	0.921875	0.953154	2651	0.747368	2077.5
Q9GZP4 (gene PITHD1): PITH domain-containing protein 1	PITHD1	10	1	17245380	1.33167e+07	FALSE	9	0.9	42155600	4.2365e+07	FALSE	1	0.409089	-1.28951	-1	1.02598	0.304902	0.941529	773.5	-1.77033	0.110449	0.362229	841	10	0.0839844	0.32481	669.5	0.0839844	669.5
Q9H488 (gene POFUT1): GDP-fucose protein O-fucosyltransferase 1	POFUT1	10	1	29172850	4.63875e+07	FALSE	9	0.9	63896900	4.99037e+07	FALSE	1	0.456561	-1.13112	-1	1.02598	0.304902	0.941529	773.5	-1.7487	0.114278	0.363408	872	10	0.0839844	0.32481	669.5	0.0839844	669.5
Q9NRX4 (gene PHPT1): 14 kDa phosphohistidine phosphatase	PHPT1	10	1	86053010	7.56921e+07	FALSE	10	1	264860200	2.5487e+08	FALSE	0	0.3249	-1.62193	-1	0	1	1	2077.5	-1.95944	0.0817174	0.360392	619	10	0.0839844	0.32481	669.5	0.0817174	619
Q9NYL9 (gene TMOD3): Tropomodulin-3	TMOD3	10	1	63437900	2.86537e+07	FALSE	10	1	76054600	4.28716e+07	FALSE	0	0.83411	-0.26169	-1	0	1	1	2077.5	-0.667125	0.521428	0.676611	2137	22	0.625	0.761478	2241	0.521428	2077.5
Q9P2R3 (gene ANKFY1): Rabankyrin-5	ANKFY1	10	1	26574310	2.43292e+07	FALSE	9	0.9	40092360	2.90977e+07	FALSE	1	0.662827	-0.593295	-1	1.02598	0.304902	0.941529	773.5	-1.32037	0.219302	0.447615	1358	17	0.322266	0.535115	1635	0.219302	773.5
Q9UJZ1 (gene STOML2): Stomatin-like protein 2, mitochondrial	STOML2	9	0.9	37086120	5.10041e+07	FALSE	8	0.8	41923950	4.04008e+07	FALSE	1	0.884605	-0.176895	-1	0.626224	0.531168	1	1127.5	-0.201165	0.845043	0.905412	2588	23	0.695312	0.811491	2344.5	0.531168	1127.5
Q9UKG1 (gene APPL1): DCC-interacting protein 13-alpha	APPL1	10	1	45938900	1.95387e+07	FALSE	10	1	44679260	2.52115e+07	FALSE	0	1.02819	0.040111	1	0	1	1	2077.5	0.139985	0.891755	0.932794	2651	25	0.845703	0.906157	2561	0.845703	2077.5
Q9UKV8;Q9UL18;Q9HCK5 (gene AGO2): Protein argonaute-2	AGO2	8	0.8	7443070	5.77405e+06	FALSE	8	0.8	16837270	1.84923e+07	FALSE	0	0.442059	-1.17769	-1	0	1	1	2077.5	-1.51318	0.164528	0.407718	1119	12	0.102918	0.341665	755.5	0.102918	755.5
Q9UL25 (gene RAB21): Ras-related protein Rab-21	RAB21	10	1	56513500	5.68455e+07	FALSE	10	1	113747700	7.58572e+07	FALSE	0	0.496832	-1.00917	-1	0	1	1	2077.5	-1.73704	0.116392	0.366351	881	13	0.160156	0.387872	1099	0.116392	881
Q9UMS4 (gene PRPF19): Pre-mRNA-processing factor 19	PRPF19	10	1	23363755	2.22139e+07	FALSE	9	0.9	45232570	3.79264e+07	FALSE	1	0.516525	-0.95309	-1	1.02598	0.304902	0.941529	773.5	-1.43323	0.185602	0.420135	1223	18	0.375	0.576427	1761	0.185602	773.5
Q9UMX0;Q9NRR5 (gene UBQLN1): Ubiquilin-1	UBQLN1	7	0.7	14215530	2.21602e+07	FALSE	9	0.9	20929780	1.39106e+07	FALSE	-1	0.679201	-0.558089	-1	-1.11803	0.263552	0.941529	558	-0.678761	0.514363	0.670582	2127	18	0.375	0.576427	1761	0.263552	558
Q9Y281 (gene CFL2): Cofilin-2	CFL2	10	1	90519990	1.00864e+08	FALSE	9	0.9	61159990	6.24787e+07	FALSE	1	1.48005	0.565648	1	1.02598	0.304902	0.941529	773.5	0.702349	0.500222	0.66032	2100	24	0.769531	0.855275	2462.5	0.304902	773.5
Q9Y2A7 (gene NCKAP1): Nck-associated protein 1	NCKAP1	10	1	10611780	9.60637e+06	FALSE	9	0.9	25152200	2.06414e+07	FALSE	1	0.421903	-1.24502	-1	1.02598	0.304902	0.941529	773.5	-1.8715	0.0940736	0.360392	713	9	0.0644531	0.32481	489.5	0.0644531	489.5
Q9Y2B0 (gene CNPY2): Protein canopy homolog 2	CNPY2	10	1	56329500	4.22922e+07	FALSE	10	1	78072710	4.25109e+07	FALSE	0	0.721501	-0.470928	-1	0	1	1	2077.5	-1.0723	0.311495	0.527336	1638	20	0.492188	0.677338	1981.5	0.311495	1638
Q9Y5S2 (gene CDC42BPB): Serine/threonine-protein kinase MRCK beta	CDC42BPB	5	0.5	4071540	6.96519e+06	FALSE	8	0.8	7548940	9.33584e+06	FALSE	-1	0.539353	-0.8907	-1	-1.40642	0.159599	0.932368	436	-0.915126	0.383989	0.569412	1870	18	0.358951	0.576427	1711	0.159599	436
O00142 (gene TK2): Thymidine kinase 2, mitochondrial	TK2	4	0.4	3606880	6.42988e+06	FALSE	7	0.7	9061290	9.88747e+06	FALSE	-1	0.398054	-1.32897	-1	-1.3484	0.17753	0.932368	511.5	-1.45225	0.180387	0.418942	1192	14	0.153309	0.387872	1027	0.153309	511.5
O00217 (gene NDUFS8): NADH dehydrogenase [ubiquinone] iron-sulfur protein 8, mitochondrial	NDUFS8	6	0.6	22522510	5.74016e+07	FALSE	9	0.9	40166120	4.29657e+07	FALSE	-1	0.560734	-0.834611	-1	-1.54919	0.121335	0.889696	314.5	-0.691524	0.506681	0.66589	2110	15	0.232422	0.464676	1347.5	0.121335	314.5
O00468 (gene AGRN): Agrin	AGRN	9	0.9	41692700	2.14879e+07	FALSE	6	0.6	67623290	1.51337e+08	FALSE	1	0.616544	-0.697725	-1	1.54919	0.121335	0.889696	314.5	-0.492634	0.634066	0.760495	2312	20	0.414823	0.624487	1837	0.121335	314.5
O14498 (gene ISLR): Immunoglobulin superfamily containing leucine-rich repeat protein	ISLR	10	1	29074940	1.75165e+07	FALSE	7	0.7	6529460	7.58954e+06	FALSE	1	4.45289	2.15474	1	1.87867	0.0602892	0.709024	199.5	3.50668	0.00665321	0.360392	25	3	0.00976562	0.32481	71	0.00665321	25
O14807 (gene MRAS): Ras-related protein M-Ras	MRAS	7	0.7	12598129	2.10065e+07	FALSE	7	0.7	17790260	2.57441e+07	FALSE	0	0.708148	-0.497878	-1	0	1	1	2077.5	-0.417925	0.685797	0.794383	2392	22	0.610067	0.761478	2188.5	0.610067	2077.5
O15488 (gene GYG2): Glycogenin-2	GYG2	6	0.6	8185750	1.44624e+07	FALSE	8	0.8	66560168	8.78625e+07	FALSE	-1	0.122983	-3.02347	-1	-0.9759	0.329114	0.952644	916	-1.93163	0.0854488	0.360392	650	12	0.102694	0.341665	739.5	0.0854488	650
O43556 (gene SGCE): Epsilon-sarcoglycan	SGCE	10	1	32176360	2.84004e+07	FALSE	9	0.9	45737720	4.22516e+07	FALSE	1	0.703497	-0.507383	-1	1.02598	0.304902	0.941529	773.5	-0.805223	0.441444	0.611756	2001	23	0.695312	0.811491	2344.5	0.304902	773.5
O75208 (gene COQ9): Ubiquinone biosynthesis protein COQ9, mitochondrial	COQ9	2	0.2	8616170	2.50199e+07	FALSE	8	0.8	30194800	2.96938e+07	FALSE	-1	0.285353	-1.80918	-1	-2.68328	0.00729036	0.388772	45.5	-1.59179	0.145897	0.388609	1041	10	0.0831311	0.32481	614.5	0.00729036	45.5
O75340 (gene PDCD6): Programmed cell death protein 6	PDCD6	8	0.8	26755710	3.73239e+07	FALSE	8	0.8	23579150	3.33319e+07	FALSE	0	1.13472	0.182335	1	0	1	1	2077.5	0.168288	0.870078	0.91777	2628	24	0.769531	0.855275	2462.5	0.769531	2077.5
O75688 (gene PPM1B): Protein phosphatase 1B	PPM1B	4	0.4	10969070	2.36171e+07	FALSE	8	0.8	22441720	2.37449e+07	FALSE	-1	0.48878	-1.03274	-1	-1.82574	0.0678892	0.709024	232	-0.899238	0.39195	0.574884	1890	18	0.358951	0.576427	1711	0.0678892	232
O76003 (gene GLRX3): Glutaredoxin-3	GLRX3	7	0.7	7531460	1.15238e+07	FALSE	9	0.9	38688760	4.63282e+07	FALSE	-1	0.194668	-2.36091	-1	-1.11803	0.263552	0.941529	558	-1.82992	0.100508	0.360424	770	12	0.130859	0.369149	938	0.100508	558
O94901 (gene SUN1): SUN domain-containing protein 1	SUN1	10	1	44130100	2.60793e+07	FALSE	8	0.8	36972800	2.53155e+07	FALSE	1	1.19358	0.255299	1	1.49071	0.136037	0.889696	382.5	0.701048	0.500995	0.660703	2102	22	0.625	0.761478	2241	0.136037	382.5
O95292 (gene VAPB): Vesicle-associated membrane protein-associated protein B/C	VAPB	9	0.9	32167370	4.38157e+07	FALSE	8	0.8	71661800	4.93215e+07	FALSE	1	0.448878	-1.15561	-1	0.626224	0.531168	1	1127.5	-1.86272	0.0953992	0.360392	726	10	0.0831311	0.32481	614.5	0.0831311	614.5
O95571 (gene ETHE1): Persulfide dioxygenase ETHE1, mitochondrial	ETHE1	10	1	20118930	1.99682e+07	FALSE	9	0.9	27480810	2.05108e+07	FALSE	1	0.732108	-0.449871	-1	1.02598	0.304902	0.941529	773.5	-0.702398	0.500192	0.66032	2099	19	0.431641	0.627985	1874.5	0.304902	773.5
P00403 (gene MT-CO2): Cytochrome c oxidase subunit 2	MT-CO2	9	0.9	41289930	7.75774e+07	FALSE	10	1	56182610	7.41571e+07	FALSE	-1	0.734924	-0.444334	-1	-1.02598	0.304902	0.941529	773.5	-0.420248	0.68416	0.794383	2387	17	0.322266	0.535115	1635	0.304902	773.5
P01591 (gene JCHAIN): Immunoglobulin J chain	JCHAIN	10	1	174401100	1.5767e+08	FALSE	10	1	149618100	8.38263e+07	FALSE	0	1.16564	0.221124	1	0	1	1	2077.5	0.747754	0.473693	0.638576	2056	24	0.769531	0.855275	2462.5	0.473693	2056
P02656 (gene APOC3): Apolipoprotein C-III	APOC3	10	1	304347100	1.70353e+08	FALSE	10	1	5.52848e+08	5.44946e+08	FALSE	0	0.550507	-0.861167	-1	0	1	1	2077.5	-1.42817	0.187011	0.420135	1234	18	0.375	0.576427	1761	0.187011	1234
P04080 (gene CSTB): Cystatin-B	CSTB	10	1	3.60328e+08	4.43614e+08	FALSE	10	1	246163400	1.6945e+08	FALSE	0	1.46377	0.549693	1	0	1	1	2077.5	0.758391	0.467611	0.633814	2045	26	0.921875	0.953154	2651	0.467611	2045
P05141;Q9H0C2 (gene SLC25A5): ADP/ATP translocase 2	SLC25A5	8	0.8	14842950	2.55157e+07	FALSE	9	0.9	24986970	2.56715e+07	FALSE	-1	0.594028	-0.751398	-1	-0.626224	0.531168	1	1127.5	-0.921997	0.380582	0.566786	1862	24	0.683481	0.811491	2309	0.380582	1127.5
P05387 (gene RPLP2): 60S acidic ribosomal protein P2	RPLP2	10	1	493054000	2.16951e+08	FALSE	10	1	600131000	2.49864e+08	FALSE	0	0.821577	-0.283532	-1	0	1	1	2077.5	-1.33616	0.214294	0.445122	1335	18	0.375	0.576427	1761	0.214294	1335
P06132 (gene UROD): Uroporphyrinogen decarboxylase	UROD	7	0.7	25874980	2.81937e+07	FALSE	8	0.8	21316220	2.6731e+07	FALSE	-1	1.21386	0.279606	1	-0.516398	0.605577	1	1200	0.472889	0.64755	0.770338	2331	22	0.540818	0.731894	2033.5	0.540818	1200
P07358 (gene C8B): Complement component C8 beta chain	C8B	10	1	55485600	2.53301e+07	FALSE	8	0.8	30475600	2.61048e+07	FALSE	1	1.82066	0.864459	1	1.49071	0.136037	0.889696	382.5	1.59428	0.145337	0.388609	1033	12	0.130859	0.369149	938	0.130859	382.5
P07686 (gene HEXB): Beta-hexosaminidase subunit beta	HEXB	10	1	46240410	3.51937e+07	FALSE	10	1	48163070	2.74418e+07	FALSE	0	0.96008	-0.0587732	-1	0	1	1	2077.5	-0.144537	0.888262	0.929841	2649	26	0.921875	0.953154	2651	0.888262	2077.5
P07951 (gene TPM2): Tropomyosin beta chain	TPM2	10	1	99488100	5.04998e+07	FALSE	10	1	95304220	1.59719e+08	FALSE	0	1.0439	0.0619839	1	0	1	1	2077.5	0.0769812	0.940323	0.962893	2708	14	0.193359	0.423527	1226	0.193359	1226
P08174 (gene CD55): Complement decay-accelerating factor	CD55	10	1	37883130	2.31357e+07	FALSE	10	1	21254360	1.25866e+07	FALSE	0	1.78237	0.833797	1	0	1	1	2077.5	2.02305	0.0737577	0.360392	553	9	0.0644531	0.32481	489.5	0.0644531	489.5
P08648 (gene ITGA5): Integrin alpha-5	ITGA5	10	1	10592370	8.80798e+06	FALSE	10	1	11797990	1.09718e+07	FALSE	0	0.897811	-0.155516	-1	0	1	1	2077.5	-0.236882	0.818052	0.888546	2553	24	0.769531	0.855275	2462.5	0.769531	2077.5
P08708 (gene RPS17): 40S ribosomal protein S17	RPS17	10	1	67010919	8.16811e+07	FALSE	10	1	97806300	8.46805e+07	FALSE	0	0.685139	-0.545531	-1	0	1	1	2077.5	-0.790449	0.449591	0.61964	2012	17	0.322266	0.535115	1635	0.322266	1635
P08754 (gene GNAI3): Guanine nucleotide-binding protein G(i) subunit alpha-3	GNAI3	10	1	61387200	4.47789e+07	FALSE	9	0.9	103993600	7.4027e+07	FALSE	1	0.590298	-0.760485	-1	1.02598	0.304902	0.941529	773.5	-1.56029	0.153123	0.396023	1072	14	0.193359	0.423527	1226	0.153123	773.5
P09497 (gene CLTB): Clathrin light chain B	CLTB	10	1	33366090	2.60396e+07	FALSE	10	1	71773850	6.29573e+07	FALSE	0	0.464878	-1.10508	-1	0	1	1	2077.5	-1.66773	0.129716	0.379432	948	15	0.232422	0.464676	1347.5	0.129716	948
P0DMN0;P0DMM9 (gene SULT1A4;SULT1A3): Sulfotransferase 1A4; Sulfotransferase 1A3	SULT1A4;SULT1A3	10	1	115893800	1.06676e+08	FALSE	10	1	150404400	1.04774e+08	FALSE	0	0.770548	-0.376043	-1	0	1	1	2077.5	-0.684895	0.510662	0.668467	2117	19	0.431641	0.627985	1874.5	0.431641	1874.5
P10620 (gene MGST1): Microsomal glutathione S-transferase 1	MGST1	9	0.9	104517270	1.87245e+08	FALSE	9	0.9	96650580	7.98737e+07	FALSE	0	1.08139	0.112891	1	0	1	1	2077.5	0.118132	0.908558	0.944314	2668	22	0.625	0.761478	2241	0.625	2077.5
P10644 (gene PRKAR1A): cAMP-dependent protein kinase type I-alpha regulatory subunit	PRKAR1A	10	1	37018200	1.62275e+07	FALSE	10	1	50438200	2.64994e+07	FALSE	0	0.733932	-0.446282	-1	0	1	1	2077.5	-1.33109	0.215892	0.446101	1342	16	0.275391	0.501088	1477	0.215892	1342
P14923 (gene JUP): Junction plakoglobin	JUP	10	1	19556550	1.75719e+07	FALSE	9	0.9	33393220	2.61776e+07	FALSE	1	0.585644	-0.771903	-1	1.02598	0.304902	0.941529	773.5	-1.80559	0.104462	0.361999	798	11	0.105469	0.341665	810.5	0.104462	773.5
P15586 (gene GNS): N-acetylglucosamine-6-sulfatase	GNS	7	0.7	9205345	2.16745e+07	FALSE	9	0.9	44099990	3.93331e+07	FALSE	-1	0.208738	-2.26023	-1	-1.11803	0.263552	0.941529	558	-2.12667	0.0623581	0.360392	463	8	0.0488281	0.32481	373	0.0488281	373
P16070 (gene CD44): CD44 antigen	CD44	9	0.9	18644790	1.2191e+07	FALSE	10	1	64871460	4.62259e+07	FALSE	-1	0.287411	-1.79881	-1	-1.02598	0.304902	0.941529	773.5	-2.83934	0.0194242	0.360392	102	4	0.0136719	0.32481	105	0.0136719	102
P17540;P12532 (gene CKMT2): Creatine kinase S-type, mitochondrial	CKMT2	2	0.2	828540	1.69874e+06	FALSE	6	0.6	19870820	3.03518e+07	FALSE	-1	0.0416963	-4.58394	-1	-1.82574	0.0678892	0.709024	253.5	-1.89186	0.0910657	0.360392	689	5	0.020974	0.32481	161	0.020974	161
P18085 (gene ARF4): ADP-ribosylation factor 4	ARF4	8	0.8	19251990	3.20771e+07	FALSE	9	0.9	18399680	1.45497e+07	FALSE	-1	1.04632	0.0653269	1	-0.626224	0.531168	1	1127.5	0.0925765	0.928268	0.955134	2695	25	0.845703	0.906157	2561	0.531168	1127.5
P19404 (gene NDUFV2): NADH dehydrogenase [ubiquinone] flavoprotein 2, mitochondrial	NDUFV2	9	0.9	22522127	2.57597e+07	FALSE	9	0.9	51622370	5.8303e+07	FALSE	0	0.436286	-1.19665	-1	0	1	1	2077.5	-1.53017	0.160332	0.404549	1099	19	0.431641	0.627985	1874.5	0.160332	1099
P19784 (gene CSNK2A2): Casein kinase II subunit alpha	CSNK2A2	6	0.6	6712730	1.22102e+07	FALSE	7	0.7	8213230	9.23765e+06	FALSE	-1	0.817307	-0.29105	-1	-0.468807	0.639207	1	1314.5	-0.319952	0.756308	0.843484	2486	20	0.475533	0.677274	1942	0.475533	1314.5
P22792 (gene CPN2): Carboxypeptidase N subunit 2	CPN2	6	0.6	9272710	1.17184e+07	FALSE	10	1	47292620	5.4723e+07	FALSE	-1	0.196071	-2.35055	-1	-2.23607	0.0253473	0.471732	134.5	-2.38077	0.0411756	0.360392	281	3	0.00976562	0.32481	71	0.00976562	71
P26368 (gene U2AF2): Splicing factor U2AF 65 kDa subunit	U2AF2	10	1	13231840	7.61978e+06	FALSE	10	1	25960700	1.58599e+07	FALSE	0	0.509687	-0.972316	-1	0	1	1	2077.5	-2.16405	0.0586793	0.360392	428	13	0.160156	0.387872	1099	0.0586793	428
P26583 (gene HMGB2): High mobility group protein B2	HMGB2	10	1	54315100	4.8076e+07	FALSE	9	0.9	131706800	1.48113e+08	FALSE	1	0.412394	-1.2779	-1	1.02598	0.304902	0.941529	773.5	-1.53594	0.158928	0.402593	1094	12	0.130859	0.369149	938	0.130859	773.5
P26992 (gene CNTFR): Ciliary neurotrophic factor receptor subunit alpha	CNTFR	10	1	52933980	3.96099e+07	FALSE	10	1	51914330	4.69157e+07	FALSE	0	1.01964	0.0280613	1	0	1	1	2077.5	0.0799567	0.938021	0.961602	2705	25	0.845703	0.906157	2561	0.845703	2077.5
P28062 (gene PSMB8): Proteasome subunit beta type-8	PSMB8	9	0.9	14274870	9.94764e+06	FALSE	9	0.9	21057430	1.34942e+07	FALSE	0	0.677902	-0.560852	-1	0	1	1	2077.5	-1.10317	0.298575	0.515723	1604	18	0.308063	0.534246	1591	0.298575	1591
P30613 (gene PKLR): Pyruvate kinase PKLR	PKLR	1	0.1	681240	2043720	FALSE	7	0.7	13095870	1.8878e+07	FALSE	-1	0.0520195	-4.2648	-1	-2.73861	0.0061699	0.388772	31.5	-1.93991	0.0843213	0.360392	641	3	0.0122873	0.32481	91	0.0061699	31.5
P32969 (gene RPL9P9): 60S ribosomal protein L9	RPL9P9	10	1	63305200	3.73037e+07	FALSE	10	1	65018840	4.77523e+07	FALSE	0	0.973644	-0.0385338	-1	0	1	1	2077.5	-0.0967726	0.925028	0.953569	2690	27	1	1	2740.5	0.925028	2077.5
P35613 (gene BSG): Basigin	BSG	10	1	73045000	1.03704e+08	FALSE	9	0.9	235497700	1.48175e+08	FALSE	1	0.310173	-1.68886	-1	1.02598	0.304902	0.941529	773.5	-3.10824	0.0125544	0.360392	60	5	0.0195312	0.32481	142	0.0125544	60
P35914 (gene HMGCL): Hydroxymethylglutaryl-CoA lyase, mitochondrial	HMGCL	7	0.7	15621620	2.64222e+07	FALSE	9	0.9	19750160	1.11965e+07	FALSE	-1	0.790962	-0.33832	-1	-1.11803	0.263552	0.941529	558	-0.428313	0.678491	0.790528	2380	14	0.193359	0.423527	1226	0.193359	558
P39687;O43423 (gene ANP32A): Acidic leucine-rich nuclear phosphoprotein 32 family member A	ANP32A	10	1	72408600	7.02586e+07	FALSE	10	1	132353000	8.02027e+07	FALSE	0	0.547087	-0.870158	-1	0	1	1	2077.5	-2.94107	0.0164582	0.360392	82	5	0.0195312	0.32481	142	0.0164582	82
P42025 (gene ACTR1B): Beta-centractin	ACTR1B	10	1	59552800	2.61266e+07	FALSE	9	0.9	46470300	3.26519e+07	FALSE	1	1.28152	0.35786	1	1.02598	0.304902	0.941529	773.5	0.851673	0.416481	0.59317	1947	14	0.193359	0.423527	1226	0.193359	773.5
P42126 (gene ECI1): Enoyl-CoA delta isomerase 1, mitochondrial	ECI1	10	1	53293570	7.03581e+07	FALSE	10	1	56376130	6.18893e+07	FALSE	0	0.945322	-0.081123	-1	0	1	1	2077.5	-0.105317	0.918434	0.94961	2681	21	0.556641	0.731894	2074.5	0.556641	2074.5
P45381 (gene ASPA): Aspartoacylase	ASPA	10	1	21393084	2.2644e+07	FALSE	9	0.9	38163890	4.42014e+07	FALSE	1	0.560558	-0.835064	-1	1.02598	0.304902	0.941529	773.5	-0.95588	0.364102	0.554146	1822	20	0.492188	0.677338	1981.5	0.304902	773.5
P46109 (gene CRKL): Crk-like protein	CRKL	10	1	17249570	1.2056e+07	FALSE	10	1	22057660	1.3198e+07	FALSE	0	0.782022	-0.354719	-1	0	1	1	2077.5	-0.777143	0.457014	0.625233	2026	22	0.625	0.761478	2241	0.457014	2026
P46778 (gene RPL21): 60S ribosomal protein L21	RPL21	10	1	57271500	4.73187e+07	FALSE	10	1	100184700	6.05656e+07	FALSE	0	0.571659	-0.806773	-1	0	1	1	2077.5	-1.45515	0.179603	0.418942	1184	15	0.232422	0.464676	1347.5	0.179603	1184
P49407 (gene ARRB1): Beta-arrestin-1	ARRB1	8	0.8	21872620	3.97612e+07	FALSE	8	0.8	51070800	4.09507e+07	FALSE	0	0.42828	-1.22337	-1	0	1	1	2077.5	-1.49293	0.169656	0.411714	1142	10	0.0831311	0.32481	614.5	0.0831311	614.5
P53992 (gene SEC24C): Protein transport protein Sec24C	SEC24C	8	0.8	5613230	6.9684e+06	FALSE	8	0.8	19456110	2.09043e+07	FALSE	0	0.288507	-1.79332	-1	0	1	1	2077.5	-1.67388	0.128479	0.379432	938	11	0.105469	0.341665	810.5	0.105469	810.5
P53999 (gene SUB1): Activated RNA polymerase II transcriptional coactivator p15	SUB1	9	0.9	38164120	4.17988e+07	FALSE	10	1	80186150	5.37913e+07	FALSE	-1	0.475944	-1.07114	-1	-1.02598	0.304902	0.941529	773.5	-2.01636	0.0745586	0.360392	561	10	0.0839844	0.32481	669.5	0.0745586	561
P54652 (gene HSPA2): Heat shock-related 70 kDa protein 2	HSPA2	10	1	23692630	1.59525e+07	FALSE	10	1	46781310	2.65247e+07	FALSE	0	0.506455	-0.981494	-1	0	1	1	2077.5	-2.2982	0.047138	0.360392	332	7	0.0371094	0.32481	268.5	0.0371094	268.5
P55209 (gene NAP1L1): Nucleosome assembly protein 1-like 1	NAP1L1	10	1	106427000	6.12274e+07	FALSE	10	1	175816400	9.28337e+07	FALSE	0	0.60533	-0.724205	-1	0	1	1	2077.5	-2.05309	0.0702618	0.360392	523	10	0.0839844	0.32481	669.5	0.0702618	523
P55735 (gene SEC13): Protein SEC13 homolog	SEC13	10	1	51465270	4.25431e+07	FALSE	9	0.9	70437800	4.43124e+07	FALSE	1	0.730648	-0.452751	-1	1.02598	0.304902	0.941529	773.5	-0.89797	0.39259	0.574884	1893	18	0.375	0.576427	1761	0.304902	773.5
P61225;P10114 (gene RAP2B;RAP2A): Ras-related protein Rap-2b; Ras-related protein Rap-2a	RAP2B;RAP2A	10	1	25950770	2.72183e+07	FALSE	10	1	45230990	3.27635e+07	FALSE	0	0.573739	-0.801534	-1	0	1	1	2077.5	-1.34348	0.212007	0.443853	1323	17	0.322266	0.535115	1635	0.212007	1323
P61353 (gene RPL27): 60S ribosomal protein L27	RPL27	10	1	69025090	6.58661e+07	FALSE	10	1	81860700	6.17451e+07	FALSE	0	0.843202	-0.24605	-1	0	1	1	2077.5	-0.387598	0.707321	0.809827	2422	22	0.625	0.761478	2241	0.625	2077.5
P62070 (gene RRAS2): Ras-related protein R-Ras2	RRAS2	8	0.8	19616340	4.20671e+07	FALSE	8	0.8	76101400	8.20297e+07	FALSE	0	0.257766	-1.95587	-1	0	1	1	2077.5	-1.78076	0.108647	0.361999	831	10	0.0665457	0.32481	556.5	0.0665457	556.5
P62851 (gene RPS25): 40S ribosomal protein S25	RPS25	10	1	100034700	4.94163e+07	FALSE	10	1	108688300	6.13383e+07	FALSE	0	0.920381	-0.119696	-1	0	1	1	2077.5	-0.284852	0.782204	0.862211	2514	23	0.695312	0.811491	2344.5	0.695312	2077.5
P62979;A0A2R8Y422;P62987;P0CG47;P0CG48 (gene RPS27A;RPS27AP5): Ubiquitin-40S ribosomal protein S27a; Ubiquitin carboxyl extension protein 80	RPS27A;RPS27AP5	10	1	5.15948e+08	2.63953e+08	FALSE	10	1	7.8345e+08	4.88965e+08	FALSE	0	0.658559	-0.602616	-1	0	1	1	2077.5	-1.24678	0.243949	0.46492	1454	20	0.492188	0.677338	1981.5	0.243949	1454
P83111 (gene LACTB): Serine beta-lactamase-like protein LACTB, mitochondrial	LACTB	5	0.5	7532940	1.12689e+07	FALSE	8	0.8	31094900	3.03378e+07	FALSE	-1	0.242256	-2.04539	-1	-1.40642	0.159599	0.932368	436	-2.00089	0.076443	0.360392	577	10	0.0831311	0.32481	614.5	0.076443	436
Q00688 (gene FKBP3): Peptidyl-prolyl cis-trans isomerase FKBP3	FKBP3	10	1	31816170	2.78415e+07	FALSE	10	1	44386720	2.59139e+07	FALSE	0	0.716795	-0.480368	-1	0	1	1	2077.5	-0.877545	0.403008	0.58275	1917	18	0.375	0.576427	1761	0.375	1761
Q01105;P0DME0 (gene SET;SETSIP): Protein SET; Protein SETSIP	SET;SETSIP	10	1	58245000	8.52038e+07	FALSE	10	1	63375850	5.06828e+07	FALSE	0	0.919041	-0.121799	-1	0	1	1	2077.5	-0.157043	0.878678	0.923294	2639	20	0.492188	0.677338	1981.5	0.492188	1981.5
Q01813 (gene PFKP): ATP-dependent 6-phosphofructokinase, platelet type	PFKP	10	1	11126500	6.09269e+06	FALSE	8	0.8	15055240	1.00469e+07	FALSE	1	0.739045	-0.436266	-1	1.49071	0.136037	0.889696	382.5	-1.14305	0.282513	0.499622	1568	19	0.431641	0.627985	1874.5	0.136037	382.5
Q02388;Q16478 (gene COL7A1): Collagen alpha-1(VII) chain	COL7A1	10	1	7.55026e+09	3.66776e+09	FALSE	10	1	4.61e+09	3.83517e+09	FALSE	0	1.6378	0.711758	1	0	1	1	2077.5	2.00602	0.0758137	0.360392	571	12	0.130859	0.369149	938	0.0758137	571
Q12792 (gene TWF1): Twinfilin-1	TWF1	10	1	20109500	2.25384e+07	FALSE	10	1	36654300	2.73325e+07	FALSE	0	0.548626	-0.866105	-1	0	1	1	2077.5	-1.37219	0.20323	0.438022	1285	14	0.193359	0.423527	1226	0.193359	1226
Q12931 (gene TRAP1): Heat shock protein 75 kDa, mitochondrial	TRAP1	7	0.7	5016780	4.73734e+06	FALSE	8	0.8	27480470	2.12377e+07	FALSE	-1	0.182558	-2.45357	-1	-0.516398	0.605577	1	1200	-3.24581	0.0100645	0.360392	46	2	0.0108269	0.32481	85.5	0.0100645	46
Q13131;P54646 (gene PRKAA1): 5-AMP-activated protein kinase catalytic subunit alpha-1	PRKAA1	10	1	10080870	1.2937e+07	FALSE	7	0.7	14512100	1.60104e+07	FALSE	1	0.694653	-0.525636	-1	1.87867	0.0602892	0.709024	199.5	-0.641939	0.536918	0.687702	2165	25	0.845703	0.906157	2561	0.0602892	199.5
Q13884 (gene SNTB1): Beta-1-syntrophin	SNTB1	6	0.6	9301080	1.85084e+07	FALSE	8	0.8	10394020	7.90567e+06	FALSE	-1	0.894849	-0.160284	-1	-0.9759	0.329114	0.952644	916	-0.14633	0.886886	0.928752	2648	16	0.221272	0.464676	1299.5	0.221272	916
Q14240 (gene EIF4A2): Eukaryotic initiation factor 4A-II	EIF4A2	10	1	26879450	1.96418e+07	FALSE	10	1	34400810	3.15369e+07	FALSE	0	0.781361	-0.355939	-1	0	1	1	2077.5	-0.526099	0.611536	0.743767	2280	24	0.769531	0.855275	2462.5	0.611536	2077.5
Q15369 (gene ELOC): Elongin-C	ELOC	8	0.8	24441400	4.87953e+07	FALSE	8	0.8	40348400	2.42527e+07	FALSE	0	0.605759	-0.723185	-1	0	1	1	2077.5	-0.930277	0.376506	0.563438	1853	14	0.153576	0.387872	1042	0.153576	1042
Q16585 (gene SGCB): Beta-sarcoglycan	SGCB	10	1	51738700	2.99052e+07	FALSE	10	1	95672100	7.46073e+07	FALSE	0	0.540792	-0.886854	-1	0	1	1	2077.5	-1.68487	0.126296	0.375789	931	12	0.130859	0.369149	938	0.126296	931
Q16629 (gene SRSF7): Serine/arginine-rich splicing factor 7	SRSF7	10	1	53512100	2.05334e+07	FALSE	10	1	59586000	2.84373e+07	FALSE	0	0.898065	-0.155108	-1	0	1	1	2077.5	-0.474889	0.646178	0.769365	2329	23	0.695312	0.811491	2344.5	0.646178	2077.5
Q16666 (gene IFI16): Gamma-interferon-inducible protein 16	IFI16	6	0.6	8620870	9.85729e+06	FALSE	9	0.9	15954440	1.0042e+07	FALSE	-1	0.540343	-0.888053	-1	-1.54919	0.121335	0.889696	314.5	-1.99575	0.0770791	0.360392	582	13	0.160156	0.387872	1099	0.0770791	314.5
Q16798 (gene ME3): NADP-dependent malic enzyme, mitochondrial	ME3	8	0.8	14274210	2.23724e+07	FALSE	9	0.9	65045900	6.63942e+07	FALSE	-1	0.219448	-2.18805	-1	-0.626224	0.531168	1	1127.5	-2.07192	0.068152	0.360392	504	6	0.0273438	0.32481	202	0.0273438	202
Q3LXA3 (gene TKFC): Triokinase/FMN cyclase	TKFC	9	0.9	19467330	2.27161e+07	FALSE	8	0.8	14627331	1.80543e+07	FALSE	1	1.33089	0.412388	1	0.626224	0.531168	1	1127.5	0.548535	0.596667	0.732105	2260	20	0.475533	0.677274	1942	0.475533	1127.5
Q53GQ0 (gene HSD17B12): Very-long-chain 3-oxoacyl-CoA reductase	HSD17B12	9	0.9	44249200	6.37321e+07	FALSE	9	0.9	27222740	2.48146e+07	FALSE	0	1.62545	0.700839	1	0	1	1	2077.5	0.849632	0.417557	0.593504	1950	24	0.759766	0.855275	2421.5	0.417557	1950
Q53SF7 (gene COBLL1): Cordon-bleu protein-like 1	COBLL1	5	0.5	2234760	3.5763e+06	FALSE	8	0.8	15143310	1.70347e+07	FALSE	-1	0.147574	-2.76049	-1	-1.40642	0.159599	0.932368	436	-2.29334	0.0475143	0.360392	337	10	0.0665457	0.32481	556.5	0.0475143	337
Q5T013 (gene HYI): Putative hydroxypyruvate isomerase	HYI	9	0.9	25566040	4.2114e+07	FALSE	7	0.7	36939160	4.22194e+07	FALSE	1	0.692112	-0.530922	-1	1.11803	0.263552	0.941529	558	-0.609472	0.557283	0.699212	2210	22	0.610299	0.761478	2199.5	0.263552	558
Q5T5P2 (gene KIAA1217): Sickle tail protein homolog	KIAA1217	2	0.2	3144400	6.60925e+06	FALSE	7	0.7	19172440	3.14453e+07	FALSE	-1	0.164006	-2.60818	-1	-2.24733	0.0246188	0.471732	116	-1.41604	0.190429	0.422447	1250	14	0.153576	0.387872	1042	0.0246188	116
Q6UXI7 (gene VIT): Vitrin	VIT	9	0.9	49887500	4.19764e+07	FALSE	3	0.3	11041980	2.8246e+07	FALSE	1	4.51798	2.17568	1	2.73861	0.0061699	0.388772	23	2.03532	0.0723098	0.360392	541	8	0.0414911	0.32481	324	0.0061699	23
Q7L2H7 (gene EIF3M): Eukaryotic translation initiation factor 3 subunit M	EIF3M	9	0.9	11099953	1.10364e+07	FALSE	9	0.9	25675057	3.19672e+07	FALSE	0	0.432324	-1.20981	-1	0	1	1	2077.5	-1.18818	0.265171	0.483431	1521	18	0.358951	0.576427	1711	0.265171	1521
Q7Z4W1 (gene DCXR): L-xylulose reductase	DCXR	4	0.4	14194510	3.40798e+07	FALSE	7	0.7	21715600	2.85736e+07	FALSE	-1	0.653655	-0.613399	-1	-1.3484	0.17753	0.932368	511.5	-0.477287	0.644535	0.767739	2328	12	0.102694	0.341665	739.5	0.102694	511.5
Q8IWA5 (gene SLC44A2): Choline transporter-like protein 2	SLC44A2	10	1	28669700	2.15117e+07	FALSE	10	1	41872440	2.74353e+07	FALSE	0	0.684691	-0.546474	-1	0	1	1	2077.5	-1.45502	0.179636	0.418942	1185	16	0.275391	0.501088	1477	0.179636	1185
Q8N2S1 (gene LTBP4): Latent-transforming growth factor beta-binding protein 4	LTBP4	8	0.8	7188190	6.73497e+06	FALSE	4	0.4	6285810	1.08493e+07	FALSE	1	1.14356	0.19353	1	1.82574	0.0678892	0.709024	232	0.191721	0.852216	0.908947	2599	20	0.414823	0.624487	1837	0.0678892	232
Q8N335 (gene GPD1L): Glycerol-3-phosphate dehydrogenase 1-like protein	GPD1L	8	0.8	11519156	1.64595e+07	FALSE	7	0.7	24020159	4.62359e+07	FALSE	1	0.479562	-1.06021	-1	0.516398	0.605577	1	1200	-0.716573	0.491813	0.653035	2088	24	0.759766	0.855275	2421.5	0.491813	1200
Q8N474 (gene SFRP1): Secreted frizzled-related protein 1	SFRP1	10	1	154451900	1.05578e+08	FALSE	10	1	113463300	8.06794e+07	FALSE	0	1.36125	0.444932	1	0	1	1	2077.5	0.946418	0.368651	0.557399	1834	16	0.275391	0.501088	1477	0.275391	1477
Q8N766 (gene EMC1): ER membrane protein complex subunit 1	EMC1	4	0.4	2364250	4.38205e+06	FALSE	7	0.7	17197980	1.77494e+07	FALSE	-1	0.137473	-2.86278	-1	-1.3484	0.17753	0.932368	511.5	-2.46795	0.0356898	0.360392	227	3	0.0122873	0.32481	91	0.0122873	91
Q8N8N7 (gene PTGR2): Prostaglandin reductase 2	PTGR2	8	0.8	7324490	9.38333e+06	FALSE	8	0.8	26635340	3.39735e+07	FALSE	0	0.274991	-1.86254	-1	0	1	1	2077.5	-1.59207	0.145834	0.388609	1040	18	0.375	0.576427	1761	0.145834	1040
Q8NBJ5 (gene COLGALT1): Procollagen galactosyltransferase 1	COLGALT1	6	0.6	2354980	2.59605e+06	FALSE	7	0.7	17340980	1.81467e+07	FALSE	-1	0.135804	-2.8804	-1	-0.468807	0.639207	1	1314.5	-2.44172	0.0372595	0.360392	243	6	0.0322008	0.32481	226	0.0322008	226
Q8NDH3 (gene NPEPL1): Probable aminopeptidase NPEPL1	NPEPL1	9	0.9	9428424	1.62374e+07	FALSE	8	0.8	22860770	2.44533e+07	FALSE	1	0.412428	-1.27779	-1	0.626224	0.531168	1	1127.5	-1.2137	0.25575	0.475951	1490	16	0.275391	0.501088	1477	0.25575	1127.5
Q8WWP7 (gene GIMAP1): GTPase IMAP family member 1	GIMAP1	9	0.9	18245590	2.13525e+07	FALSE	10	1	65147900	6.66061e+07	FALSE	-1	0.280064	-1.83617	-1	-1.02598	0.304902	0.941529	773.5	-1.98269	0.0787175	0.360392	597	7	0.0371094	0.32481	268.5	0.0371094	268.5
Q8WZ42 (gene TTN): Titin	TTN	10	1	315027600	1.84932e+08	FALSE	10	1	5.6705e+08	5.66034e+08	FALSE	0	0.555556	-0.847997	-1	0	1	1	2077.5	-1.28597	0.230551	0.455752	1400	23	0.695312	0.811491	2344.5	0.230551	1400
Q92947 (gene GCDH): Glutaryl-CoA dehydrogenase, mitochondrial	GCDH	8	0.8	20346650	2.8066e+07	FALSE	10	1	65965019	6.65019e+07	FALSE	-1	0.308446	-1.69691	-1	-1.49071	0.136037	0.889696	382.5	-1.98092	0.0789421	0.360392	600	10	0.0839844	0.32481	669.5	0.0789421	382.5
Q969X5 (gene ERGIC1): Endoplasmic reticulum-Golgi intermediate compartment protein 1	ERGIC1	10	1	40769240	5.01112e+07	FALSE	10	1	53974470	5.96825e+07	FALSE	0	0.755343	-0.404796	-1	0	1	1	2077.5	-0.460876	0.655822	0.774529	2348	25	0.845703	0.906157	2561	0.655822	2077.5
Q96CS3 (gene FAF2): FAS-associated factor 2	FAF2	8	0.8	15605430	1.60401e+07	FALSE	10	1	27655440	1.72071e+07	FALSE	-1	0.564281	-0.825515	-1	-1.49071	0.136037	0.889696	382.5	-2.42811	0.0381007	0.360392	253	7	0.0371094	0.32481	268.5	0.0371094	253
Q96F85 (gene CNRIP1): CB1 cannabinoid receptor-interacting protein 1	CNRIP1	10	1	74878900	4.24522e+07	FALSE	9	0.9	80199100	3.77124e+07	FALSE	1	0.933663	-0.0990268	-1	1.02598	0.304902	0.941529	773.5	-0.396196	0.70119	0.806758	2408	23	0.695312	0.811491	2344.5	0.304902	773.5
Q96GK7;Q6P2I3 (gene FAHD2A;FAHD2B): Fumarylacetoacetate hydrolase domain-containing protein 2A; Fumarylacetoacetate hydrolase domain-containing protein 2B	FAHD2A;FAHD2B	6	0.6	18033520	4.18968e+07	FALSE	7	0.7	23563540	2.28375e+07	FALSE	-1	0.765315	-0.385875	-1	-0.468807	0.639207	1	1314.5	-0.355753	0.730222	0.828521	2444	16	0.261883	0.501088	1413	0.261883	1314.5
Q96KP1 (gene EXOC2): Exocyst complex component 2	EXOC2	8	0.8	8501630	1.29778e+07	FALSE	9	0.9	17636560	1.68631e+07	FALSE	-1	0.482046	-1.05276	-1	-0.626224	0.531168	1	1127.5	-1.40118	0.194686	0.427784	1262	11	0.105469	0.341665	810.5	0.105469	810.5
Q96LJ7 (gene DHRS1): Dehydrogenase/reductase SDR family member 1	DHRS1	6	0.6	13345930	3.24581e+07	FALSE	6	0.6	7944160	1.16204e+07	FALSE	0	1.67997	0.748433	1	0	1	1	2077.5	0.501488	0.628065	0.755585	2305	26	0.91876	0.953154	2604.5	0.628065	2077.5
Q96TC7 (gene RMDN3): Regulator of microtubule dynamics protein 3	RMDN3	2	0.2	3106940	8.4606e+06	FALSE	9	0.9	19108240	1.26659e+07	FALSE	-1	0.162597	-2.62063	-1	-3.14627	0.0016537	0.254761	11	-3.3538	0.00847217	0.360392	36	6	0.0249325	0.32481	174.5	0.0016537	11
Q99442 (gene SEC62): Translocation protein SEC62	SEC62	9	0.9	123395070	1.96777e+08	FALSE	9	0.9	123939800	2.14529e+08	FALSE	0	0.995605	-0.00635479	-1	0	1	1	2077.5	-0.0053607	0.99584	0.99768	2767	26	0.918813	0.953154	2613.5	0.918813	2077.5
Q99653 (gene CHP1): Calcineurin B homologous protein 1	CHP1	6	0.6	4164105	9.30566e+06	FALSE	4	0.4	12327710	3.19476e+07	FALSE	1	0.337784	-1.56583	-1	0.894427	0.371093	0.974472	1038	-0.707765	0.497009	0.658484	2093	24	0.759614	0.855275	2410	0.371093	1038
Q9H0U4;Q92928 (gene RAB1B;RAB1C): Ras-related protein Rab-1B; Putative Ras-related protein Rab-1C	RAB1B;RAB1C	9	0.9	60355250	9.33557e+07	FALSE	10	1	95740720	1.29984e+08	FALSE	-1	0.630403	-0.665653	-1	-1.02598	0.304902	0.941529	773.5	-0.716331	0.491955	0.653035	2089	16	0.275391	0.501088	1477	0.275391	773.5
Q9H7C9 (gene AAMDC): Mth938 domain-containing protein	AAMDC	5	0.5	17625900	3.83346e+07	FALSE	5	0.5	19144040	3.42006e+07	FALSE	0	0.920699	-0.119198	-1	0	1	1	2077.5	-0.0892172	0.930863	0.955323	2702	25	0.798346	0.883053	2503	0.798346	2077.5
Q9H8H3 (gene METTL7A): Putative methyltransferase-like protein 7A	METTL7A	10	1	170110200	1.20595e+08	FALSE	10	1	189516900	1.21031e+08	FALSE	0	0.897599	-0.155857	-1	0	1	1	2077.5	-0.452274	0.661776	0.779237	2355	24	0.769531	0.855275	2462.5	0.661776	2077.5
Q9NVJ2 (gene ARL8B): ADP-ribosylation factor-like protein 8B	ARL8B	10	1	70945580	9.54076e+07	FALSE	10	1	76009170	4.85462e+07	FALSE	0	0.933382	-0.0994607	-1	0	1	1	2077.5	-0.155547	0.879823	0.924147	2640	21	0.556641	0.731894	2074.5	0.556641	2074.5
Q9NX40 (gene OCIAD1): OCIA domain-containing protein 1	OCIAD1	9	0.9	16462915	2.06004e+07	FALSE	9	0.9	27750010	1.75426e+07	FALSE	0	0.593258	-0.753268	-1	0	1	1	2077.5	-1.19717	0.261821	0.480986	1509	14	0.153576	0.387872	1042	0.153576	1042
Q9NZW5 (gene PALS2): Protein PALS2	PALS2	7	0.7	4588960	9.19894e+06	FALSE	9	0.9	14485520	1.85387e+07	FALSE	-1	0.316796	-1.65837	-1	-1.11803	0.263552	0.941529	558	-1.32739	0.217063	0.446372	1348	12	0.102918	0.341665	755.5	0.102918	558
Q9UBT2 (gene UBA2): SUMO-activating enzyme subunit 2	UBA2	10	1	15004470	1.62154e+07	FALSE	8	0.8	21863200	1.41452e+07	FALSE	1	0.686289	-0.543112	-1	1.49071	0.136037	0.889696	382.5	-0.975062	0.355007	0.548497	1794	19	0.431641	0.627985	1874.5	0.136037	382.5
Q9UBV2 (gene SEL1L): Protein sel-1 homolog 1	SEL1L	8	0.8	3.93024e+08	1.1572e+09	FALSE	8	0.8	27740250	3.31992e+07	FALSE	0	14.168	3.82456	1	0	1	1	2077.5	0.954705	0.364665	0.554394	1824	14	0.184858	0.423527	1165.5	0.184858	1165.5
Q9UD71 (gene PPP1R1B): Protein phosphatase 1 regulatory subunit 1B	PPP1R1B	1	0.1	6959800	20879400	FALSE	6	0.6	43294300	5.3012e+07	FALSE	-1	0.160756	-2.63706	-1	-2.34404	0.0190763	0.471732	84.5	-1.75701	0.112792	0.362775	859	10	0.0737088	0.32481	578	0.0190763	84.5
Q9UFN0 (gene NIPSNAP3A): Protein NipSnap homolog 3A	NIPSNAP3A	8	0.8	35589530	5.59138e+07	FALSE	9	0.9	85968920	7.02602e+07	FALSE	-1	0.413981	-1.27236	-1	-0.626224	0.531168	1	1127.5	-1.60483	0.142994	0.38856	1020	14	0.193359	0.423527	1226	0.142994	1020
Q9UKM9 (gene RALY): RNA-binding protein Raly	RALY	9	0.9	13543130	1.31441e+07	FALSE	10	1	25600100	1.49826e+07	FALSE	-1	0.529026	-0.918588	-1	-1.02598	0.304902	0.941529	773.5	-1.53043	0.160268	0.404549	1098	14	0.193359	0.423527	1226	0.160268	773.5
Q9UKU9;Q8NI99;O95841 (gene ANGPTL2): Angiopoietin-related protein 2	ANGPTL2	6	0.6	7037940	8.85481e+06	FALSE	8	0.8	18067450	1.62937e+07	FALSE	-1	0.389537	-1.36017	-1	-0.9759	0.329114	0.952644	916	-3.63944	0.00540561	0.360392	21	4	0.0144328	0.32481	117.5	0.00540561	21
Q9ULP9 (gene TBC1D24): TBC1 domain family member 24	TBC1D24	5	0.5	4666260	9.64912e+06	FALSE	9	0.9	25825000	2.08033e+07	FALSE	-1	0.180688	-2.46843	-1	-1.9518	0.0509619	0.709024	179.5	-2.63574	0.0271022	0.360392	159	5	0.0195312	0.32481	142	0.0195312	142
Q9UMS0 (gene NFU1): NFU1 iron-sulfur cluster scaffold homolog, mitochondrial	NFU1	4	0.4	6652690	1.57906e+07	FALSE	9	0.9	29512430	2.46179e+07	FALSE	-1	0.22542	-2.14931	-1	-2.34404	0.0190763	0.471732	84.5	-2.18916	0.056327	0.360392	411	11	0.105469	0.341665	810.5	0.0190763	84.5
Q9UNS2 (gene COPS3): COP9 signalosome complex subunit 3	COPS3	10	1	47267500	3.23592e+07	FALSE	10	1	61510390	4.32126e+07	FALSE	0	0.768447	-0.379982	-1	0	1	1	2077.5	-0.880272	0.401606	0.582455	1912	23	0.695312	0.811491	2344.5	0.401606	1912
Q9Y285 (gene FARSA): Phenylalanine--tRNA ligase alpha subunit	FARSA	10	1	52264400	2.13997e+07	FALSE	9	0.9	59502400	3.68223e+07	FALSE	1	0.878358	-0.187119	-1	1.02598	0.304902	0.941529	773.5	-0.526734	0.611112	0.743578	2279	23	0.695312	0.811491	2344.5	0.304902	773.5
Q9Y512 (gene SAMM50): Sorting and assembly machinery component 50 homolog	SAMM50	10	1	21532950	2.98797e+07	FALSE	10	1	53018220	3.46524e+07	FALSE	0	0.406142	-1.29994	-1	0	1	1	2077.5	-2.04026	0.071735	0.360392	534	11	0.105469	0.341665	810.5	0.071735	534
CON__Q04695;Q04695;CON__Q9QWL7;CON__Q99PS0 (gene KRT17): Keratin, type I cytoskeletal 17	KRT17	3	0.3	3185650	5.14969e+06	FALSE	4	0.4	12212960	2.4167e+07	FALSE	-1	0.260842	-1.93875	-1	-0.468807	0.639207	1	1275	-1.08652	0.305491	0.521552	1624	16	0.215214	0.464066	1280.5	0.215214	1275
CON__Q14525;CON__Q9UE12;CON__Q15323;Q14525;Q15323;CON__Q6NTB9;CON__O76009;O76009;CON__Q497I4;CON__Q9D646;CON__A2A5Y0;CON__Q92764;CON__Q14532;CON__REFSEQ:XP_986630;Q14532;Q92764 (gene KRT33B;KRT31): Keratin, type I cuticular Ha3-II; Keratin, type I cuticular Ha1; Keratin, type I cuticular Ha3-I	KRT33B;KRT31	1	0.1	1841400	5524200	FALSE	2	0.2	6543300	1.3291e+07	FALSE	-1	0.281418	-1.82922	-1	-0.626224	0.531168	1	1071	-1.47338	0.174742	0.416289	1164	18	0.304937	0.534246	1562	0.174742	1071
O00161 (gene SNAP23): Synaptosomal-associated protein 23	SNAP23	9	0.9	27974860	3.65991e+07	FALSE	10	1	22614030	1.40749e+07	FALSE	-1	1.23706	0.306913	1	-1.02598	0.304902	0.941529	773.5	0.381077	0.711986	0.813824	2426	26	0.921875	0.953154	2651	0.304902	773.5
O00244 (gene ATOX1): Copper transport protein ATOX1	ATOX1	6	0.6	20002270	4.58432e+07	FALSE	7	0.7	30522220	3.9737e+07	FALSE	-1	0.655335	-0.609696	-1	-0.468807	0.639207	1	1314.5	-0.529023	0.609587	0.743003	2274	14	0.184858	0.423527	1165.5	0.184858	1165.5
O00625 (gene PIR): Pirin	PIR	4	0.4	14700900	2.41243e+07	FALSE	6	0.6	13160200	1.27011e+07	FALSE	-1	1.11707	0.159723	1	-0.894427	0.371093	0.974472	1038	0.161097	0.875575	0.920383	2638	25	0.798346	0.883053	2503	0.371093	1038
O14579 (gene COPE): Coatomer subunit epsilon	COPE	10	1	18808620	3.02196e+07	FALSE	8	0.8	30863450	2.73392e+07	FALSE	1	0.609414	-0.714505	-1	1.49071	0.136037	0.889696	382.5	-0.844374	0.420338	0.595909	1956	19	0.431641	0.627985	1874.5	0.136037	382.5
O14745 (gene SLC9A3R1): Na(+)/H(+) exchange regulatory cofactor NHE-RF1	SLC9A3R1	6	0.6	6309250	1.12673e+07	FALSE	7	0.7	16013180	1.73836e+07	FALSE	-1	0.394004	-1.34372	-1	-0.468807	0.639207	1	1314.5	-1.37953	0.201037	0.43692	1275	14	0.153576	0.387872	1042	0.153576	1042
O14880 (gene MGST3): Microsomal glutathione S-transferase 3	MGST3	10	1	107094600	1.38803e+08	FALSE	10	1	298994200	2.204e+08	FALSE	0	0.358183	-1.48123	-1	0	1	1	2077.5	-2.30804	0.0463849	0.360392	322	8	0.0488281	0.32481	373	0.0463849	322
O14974 (gene PPP1R12A): Protein phosphatase 1 regulatory subunit 12A	PPP1R12A	7	0.7	17508720	2.21871e+07	FALSE	9	0.9	155443850	2.48236e+08	FALSE	-1	0.112637	-3.15025	-1	-1.11803	0.263552	0.941529	558	-1.68248	0.126768	0.376369	934	12	0.126279	0.369149	886	0.126279	558
O43169 (gene CYB5B): Cytochrome b5 type B	CYB5B	10	1	164621800	1.5496e+08	FALSE	10	1	321123600	2.25998e+08	FALSE	0	0.512643	-0.963973	-1	0	1	1	2077.5	-2.09159	0.0660131	0.360392	493	9	0.0644531	0.32481	489.5	0.0644531	489.5
O43294 (gene TGFB1I1): Transforming growth factor beta-1-induced transcript 1 protein	TGFB1I1	10	1	40848700	3.68746e+07	FALSE	10	1	65676400	3.3746e+07	FALSE	0	0.621969	-0.685085	-1	0	1	1	2077.5	-1.43556	0.184956	0.420135	1220	16	0.275391	0.501088	1477	0.184956	1220
O43615 (gene TIMM44): Mitochondrial import inner membrane translocase subunit TIM44	TIMM44	5	0.5	5074200	5.78655e+06	FALSE	8	0.8	17636460	1.89205e+07	FALSE	-1	0.287711	-1.79731	-1	-1.40642	0.159599	0.932368	436	-1.66822	0.129617	0.379432	946	13	0.160156	0.387872	1099	0.129617	436
O43772 (gene SLC25A20): Mitochondrial carnitine/acylcarnitine carrier protein	SLC25A20	2	0.2	4387980	1.22566e+07	FALSE	7	0.7	8298970	8.85825e+06	FALSE	-1	0.528738	-0.919375	-1	-2.24733	0.0246188	0.471732	116	-1.22825	0.250503	0.471585	1473	12	0.113188	0.35953	867.5	0.0246188	116
O60684;O15131 (gene KPNA6;KPNA5): Importin subunit alpha-7; Importin subunit alpha-6	KPNA6;KPNA5	4	0.4	9347140	1.56803e+07	FALSE	7	0.7	41956370	4.51071e+07	FALSE	-1	0.222782	-2.16629	-1	-1.3484	0.17753	0.932368	511.5	-2.08041	0.0672203	0.360392	501	10	0.0829311	0.32481	601.5	0.0672203	501
O75223 (gene GGCT): Gamma-glutamylcyclotransferase	GGCT	10	1	9325830	1.21154e+07	FALSE	9	0.9	18188720	1.9417e+07	FALSE	1	0.512726	-0.96374	-1	1.02598	0.304902	0.941529	773.5	-1.10398	0.298244	0.515723	1602	22	0.625	0.761478	2241	0.298244	773.5
O75347 (gene TBCA): Tubulin-specific chaperone A	TBCA	10	1	71844500	6.59464e+07	FALSE	10	1	134662900	8.04834e+07	FALSE	0	0.533514	-0.906403	-1	0	1	1	2077.5	-1.60266	0.143473	0.388609	1023	13	0.160156	0.387872	1099	0.143473	1023
O75531 (gene BANF1): Barrier-to-autointegration factor	BANF1	10	1	273948100	1.93882e+08	FALSE	10	1	232146800	1.40255e+08	FALSE	0	1.18006	0.238865	1	0	1	1	2077.5	0.646614	0.534023	0.68653	2157	21	0.556641	0.731894	2074.5	0.534023	2074.5
O75821 (gene EIF3G): Eukaryotic translation initiation factor 3 subunit G	EIF3G	10	1	47527630	3.92044e+07	FALSE	10	1	46440500	2.64747e+07	FALSE	0	1.02341	0.033383	1	0	1	1	2077.5	0.0956283	0.925911	0.953974	2691	26	0.921875	0.953154	2651	0.921875	2077.5
O76076 (gene CCN5): CCN family member 5	CCN5	6	0.6	8385270	1.04617e+07	FALSE	8	0.8	16198450	1.14963e+07	FALSE	-1	0.517659	-0.949927	-1	-0.9759	0.329114	0.952644	916	-1.88542	0.0920069	0.360392	694	12	0.102918	0.341665	755.5	0.0920069	694
O94874 (gene UFL1): E3 UFM1-protein ligase 1	UFL1	10	1	10805025	1.70833e+07	FALSE	9	0.9	17742220	1.60944e+07	FALSE	1	0.609001	-0.715484	-1	1.02598	0.304902	0.941529	773.5	-0.865191	0.409403	0.588225	1930	18	0.375	0.576427	1761	0.304902	773.5
P02144 (gene MB): Myoglobin	MB	8	0.8	74576872	9.58652e+07	FALSE	2	0.2	723679	1.86252e+06	FALSE	1	103.052	6.68723	1	2.68328	0.00729036	0.388772	45.5	2.29953	0.0470356	0.360392	330	6	0.0248385	0.32481	169	0.00729036	45.5
P02747 (gene C1QC): Complement C1q subcomponent subunit C	C1QC	10	1	85219700	3.27402e+07	FALSE	10	1	127521400	6.3202e+07	FALSE	0	0.668278	-0.58148	-1	0	1	1	2077.5	-1.66346	0.130581	0.380822	950	14	0.193359	0.423527	1226	0.130581	950
P03973 (gene SLPI): Antileukoproteinase	SLPI	9	0.9	153173030	2.45181e+08	FALSE	6	0.6	33647190	8.96513e+07	FALSE	1	4.55233	2.1866	1	1.54919	0.121335	0.889696	314.5	1.29537	0.22743	0.455352	1385	9	0.0644531	0.32481	489.5	0.0644531	314.5
P05543;CON__Q9TT36 (gene SERPINA7): Thyroxine-binding globulin	SERPINA7	10	1	47585982	4.46414e+07	FALSE	8	0.8	18751080	1.38278e+07	FALSE	1	2.53777	1.34356	1	1.49071	0.136037	0.889696	382.5	2.22845	0.0528307	0.360392	384	8	0.0488281	0.32481	373	0.0488281	373
P06310;A0A075B6S6 (gene IGKV2-30): Immunoglobulin kappa variable 2-30	IGKV2-30	10	1	132668800	5.65776e+07	FALSE	10	1	184078900	1.06462e+08	FALSE	0	0.720717	-0.472495	-1	0	1	1	2077.5	-1.29411	0.227846	0.455527	1387	17	0.322266	0.535115	1635	0.227846	1387
P06312 (gene IGKV4-1): Immunoglobulin kappa variable 4-1	IGKV4-1	10	1	207531900	7.88487e+07	FALSE	10	1	187929400	1.06925e+08	FALSE	0	1.10431	0.143142	1	0	1	1	2077.5	0.591153	0.568965	0.708274	2227	20	0.492188	0.677338	1981.5	0.492188	1981.5
P06865 (gene HEXA): Beta-hexosaminidase subunit alpha	HEXA	10	1	49745500	3.86725e+07	FALSE	10	1	145368900	1.03399e+08	FALSE	0	0.342202	-1.54708	-1	0	1	1	2077.5	-2.70259	0.0242904	0.360392	136	4	0.0136719	0.32481	105	0.0136719	105
P07437;A6NNZ2 (gene TUBB): Tubulin beta chain	TUBB	10	1	2.11223e+09	1.32842e+09	FALSE	10	1	2.54906e+09	1.05342e+09	FALSE	0	0.828632	-0.271197	-1	0	1	1	2077.5	-1.24342	0.245127	0.466532	1457	18	0.375	0.576427	1761	0.245127	1457
P08397 (gene HMBS): Porphobilinogen deaminase	HMBS	7	0.7	9369720	1.33058e+07	FALSE	8	0.8	69523200	9.52168e+07	FALSE	-1	0.134771	-2.89142	-1	-0.516398	0.605577	1	1200	-1.86159	0.0955716	0.360392	729	8	0.052787	0.32481	431	0.052787	431
P09619 (gene PDGFRB): Platelet-derived growth factor receptor beta	PDGFRB	10	1	68797600	4.61963e+07	FALSE	10	1	88864700	4.6917e+07	FALSE	0	0.774184	-0.369252	-1	0	1	1	2077.5	-0.825828	0.430248	0.603277	1977	24	0.769531	0.855275	2462.5	0.430248	1977
P0DJI8;P0DJI9 (gene SAA1;SAA2): Serum amyloid A-1 protein; Serum amyloid A-2 protein	SAA1;SAA2	3	0.3	20063870	5.35041e+07	FALSE	9	0.9	213870509	1.61952e+08	FALSE	-1	0.0938132	-3.41407	-1	-2.73861	0.0061699	0.388772	23	-3.64965	0.00532043	0.360392	19	0	0.00592154	0.32481	48.5	0.00532043	19
P0DOY3;P0DOY2;P0CF74 (gene IGLC3;IGLC2): Immunoglobulin lambda constant 3; Immunoglobulin lambda constant 2	IGLC3;IGLC2	10	1	2.56644e+09	1.01846e+09	FALSE	10	1	2.48668e+09	1.12476e+09	FALSE	0	1.03207	0.045546	1	0	1	1	2077.5	0.202105	0.84433	0.905385	2586	22	0.625	0.761478	2241	0.625	2077.5
P10253 (gene GAA): Lysosomal alpha-glucosidase	GAA	8	0.8	10835660	1.31088e+07	FALSE	7	0.7	15831370	1.88595e+07	FALSE	1	0.684442	-0.546999	-1	0.516398	0.605577	1	1200	-0.674368	0.517023	0.673101	2130	27	1	1	2740.5	0.517023	1200
P10321;P30511 (gene HLA-C): HLA class I histocompatibility antigen, C alpha chain	HLA-C	10	1	40136470	2.50758e+07	FALSE	10	1	79425700	5.58077e+07	FALSE	0	0.505334	-0.984692	-1	0	1	1	2077.5	-1.98497	0.0784292	0.360392	591	12	0.130859	0.369149	938	0.0784292	591
P10586 (gene PTPRF): Receptor-type tyrosine-protein phosphatase F	PTPRF	4	0.4	5432620	1.0229e+07	FALSE	7	0.7	9054230	8.6128e+06	FALSE	-1	0.600009	-0.736944	-1	-1.3484	0.17753	0.932368	511.5	-0.805533	0.441274	0.611756	2000	13	0.138385	0.384512	993.5	0.138385	511.5
P11182 (gene DBT): Lipoamide acyltransferase component of branched-chain alpha-keto acid dehydrogenase complex, mitochondrial	DBT	8	0.8	9259060	1.65954e+07	FALSE	9	0.9	30349029	3.1506e+07	FALSE	-1	0.305086	-1.71271	-1	-0.626224	0.531168	1	1127.5	-1.76708	0.111017	0.362229	849	12	0.130859	0.369149	938	0.111017	849
P11279 (gene LAMP1): Lysosome-associated membrane glycoprotein 1	LAMP1	10	1	73891700	3.46843e+07	FALSE	10	1	202973900	1.47824e+08	FALSE	0	0.364045	-1.45781	-1	0	1	1	2077.5	-2.60752	0.0283861	0.360392	166	7	0.0371094	0.32481	268.5	0.0283861	166
P13987 (gene CD59): CD59 glycoprotein	CD59	10	1	3.22936e+08	2.49614e+08	FALSE	10	1	6.36093e+08	3.77092e+08	FALSE	0	0.507687	-0.977989	-1	0	1	1	2077.5	-2.01922	0.0742154	0.360392	558	11	0.105469	0.341665	810.5	0.0742154	558
P14672 (gene SLC2A4): Solute carrier family 2, facilitated glucose transporter member 4	SLC2A4	4	0.4	2801160	5.82505e+06	FALSE	7	0.7	35617000	4.0712e+07	FALSE	-1	0.0786467	-3.66847	-1	-1.3484	0.17753	0.932368	511.5	-2.4229	0.0384277	0.360392	257	3	0.0122873	0.32481	91	0.0122873	91
P16144 (gene ITGB4): Integrin beta-4	ITGB4	8	0.8	23019640	2.58316e+07	FALSE	8	0.8	17158140	1.95618e+07	FALSE	0	1.34162	0.423972	1	0	1	1	2077.5	0.644892	0.535088	0.686944	2160	18	0.375	0.576427	1761	0.375	1761
P18859 (gene ATP5PF): ATP synthase-coupling factor 6, mitochondrial	ATP5PF	9	0.9	59598140	9.32734e+07	FALSE	9	0.9	80063320	8.06419e+07	FALSE	0	0.744388	-0.425874	-1	0	1	1	2077.5	-0.46813	0.650821	0.772241	2337	20	0.492188	0.677338	1981.5	0.492188	1981.5
P19652 (gene ORM2): Alpha-1-acid glycoprotein 2	ORM2	10	1	381490700	2.71933e+08	FALSE	10	1	5.72417e+08	4.92149e+08	FALSE	0	0.666456	-0.585419	-1	0	1	1	2077.5	-1.59388	0.145427	0.388609	1035	12	0.130859	0.369149	938	0.130859	938
P22102 (gene GART): Trifunctional purine biosynthetic protein adenosine-3	GART	9	0.9	18553170	2.68879e+07	FALSE	10	1	40917955	2.72262e+07	FALSE	-1	0.453424	-1.14107	-1	-1.02598	0.304902	0.941529	773.5	-1.80625	0.104353	0.361999	797	12	0.130859	0.369149	938	0.104353	773.5
P22830 (gene FECH): Ferrochelatase, mitochondrial	FECH	6	0.6	5603320	9.56346e+06	FALSE	6	0.6	10334060	1.21246e+07	FALSE	0	0.542219	-0.883053	-1	0	1	1	2077.5	-1.42354	0.188309	0.42082	1238	18	0.307749	0.534246	1579	0.188309	1238
P23368 (gene ME2): NAD-dependent malic enzyme, mitochondrial	ME2	7	0.7	3031472	4.21404e+06	FALSE	7	0.7	31266610	6.29307e+07	FALSE	0	0.0969556	-3.36653	-1	0	1	1	2077.5	-1.33041	0.216106	0.446211	1343	14	0.185144	0.423527	1179.5	0.185144	1179.5
P27658 (gene COL8A1): Collagen alpha-1(VIII) chain	COL8A1	8	0.8	43230050	4.16172e+07	FALSE	9	0.9	50769300	4.55767e+07	FALSE	-1	0.8515	-0.231922	-1	-0.626224	0.531168	1	1127.5	-0.335841	0.744688	0.83422	2475	25	0.845703	0.906157	2561	0.531168	1127.5
P28072 (gene PSMB6): Proteasome subunit beta type-6	PSMB6	10	1	93039880	1.29969e+08	FALSE	10	1	131139360	8.24844e+07	FALSE	0	0.709473	-0.49518	-1	0	1	1	2077.5	-0.69944	0.501953	0.661226	2105	16	0.275391	0.501088	1477	0.275391	1477
P28799 (gene GRN): Progranulin	GRN	9	0.9	114410600	7.30439e+07	FALSE	10	1	186694600	1.16173e+08	FALSE	-1	0.612822	-0.706459	-1	-1.02598	0.304902	0.941529	773.5	-2.01304	0.0749595	0.360392	564	14	0.193359	0.423527	1226	0.0749595	564
P29536 (gene LMOD1): Leiomodin-1	LMOD1	9	0.9	13525190	1.2198e+07	FALSE	7	0.7	9382210	1.02392e+07	FALSE	1	1.44158	0.527649	1	1.11803	0.263552	0.941529	558	0.900878	0.391122	0.574766	1887	20	0.492188	0.677338	1981.5	0.263552	558
P30046;A6NHG4 (gene DDT;DDTL): D-dopachrome decarboxylase; D-dopachrome decarboxylase-like protein	DDT;DDTL	8	0.8	15434220	3.08505e+07	FALSE	9	0.9	34762110	3.5834e+07	FALSE	-1	0.443995	-1.17138	-1	-0.626224	0.531168	1	1127.5	-1.29619	0.22716	0.455352	1381	13	0.160156	0.387872	1099	0.160156	1099
P31151 (gene S100A7): Protein S100-A7	S100A7	7	0.7	17187240	2.26336e+07	FALSE	4	0.4	8200000	1.05403e+07	FALSE	1	2.096	1.06764	1	1.3484	0.17753	0.932368	511.5	1.7775	0.109206	0.361999	834	8	0.0413589	0.32481	317	0.0413589	317
P32456 (gene GBP2): Guanylate-binding protein 2	GBP2	9	0.9	24064573	4.10308e+07	FALSE	9	0.9	21997590	1.76699e+07	FALSE	0	1.09396	0.129565	1	0	1	1	2077.5	0.135523	0.895181	0.934967	2655	18	0.375	0.576427	1761	0.375	1761
P33151 (gene CDH5): Cadherin-5	CDH5	3	0.3	8346820	1.79751e+07	FALSE	7	0.7	32231757	3.27862e+07	FALSE	-1	0.258963	-1.94918	-1	-1.78885	0.0736383	0.709024	276	-1.70498	0.12239	0.37377	905	10	0.0663691	0.32481	542.5	0.0663691	276
P34949 (gene MPI): Mannose-6-phosphate isomerase	MPI	10	1	15985770	1.68083e+07	FALSE	6	0.6	19005990	2.58074e+07	FALSE	1	0.841091	-0.249666	-1	2.23607	0.0253473	0.471732	134.5	-0.265131	0.796881	0.873996	2527	26	0.921875	0.953154	2651	0.0253473	134.5
P35542 (gene SAA4): Serum amyloid A-4 protein	SAA4	9	0.9	54020200	3.31787e+07	FALSE	8	0.8	48705300	3.8868e+07	FALSE	1	1.10912	0.14942	1	0.626224	0.531168	1	1127.5	0.273656	0.790525	0.869892	2520	25	0.845703	0.906157	2561	0.531168	1127.5
P35609 (gene ACTN2): Alpha-actinin-2	ACTN2	1	0.1	5497700	16493100	FALSE	1	0.1	192890	578670	FALSE	0	28.5017	4.83298	1	0	1	1	2077.5	0.960588	0.361854	0.552328	1814	27	0.956939	0.982635	2691	0.361854	1814
P35754 (gene GLRX): Glutaredoxin-1	GLRX	8	0.8	43876950	9.36523e+07	FALSE	8	0.8	35484470	6.01864e+07	FALSE	0	1.23651	0.306275	1	0	1	1	2077.5	0.229618	0.823522	0.892739	2558	24	0.759766	0.855275	2421.5	0.759766	2077.5
P38919 (gene EIF4A3): Eukaryotic initiation factor 4A-III	EIF4A3	9	0.9	39992600	3.97781e+07	FALSE	8	0.8	28360760	3.11349e+07	FALSE	1	1.41014	0.495837	1	0.626224	0.531168	1	1127.5	0.647328	0.533581	0.686281	2156	22	0.540818	0.731894	2033.5	0.531168	1127.5
P40261 (gene NNMT): Nicotinamide N-methyltransferase	NNMT	2	0.2	10744200	2.82948e+07	FALSE	9	0.9	22508370	2.85238e+07	FALSE	-1	0.477342	-1.0669	-1	-3.14627	0.0016537	0.254761	11	-0.937938	0.372762	0.5608	1842	10	0.0665457	0.32481	556.5	0.0016537	11
P40429;Q6NVV1 (gene RPL13A;RPL13AP3): 60S ribosomal protein L13a; Putative 60S ribosomal protein L13a protein RPL13AP3	RPL13A;RPL13AP3	7	0.7	27411568	4.69782e+07	FALSE	7	0.7	21723800	1.8122e+07	FALSE	0	1.26182	0.335508	1	0	1	1	2077.5	0.345579	0.737599	0.830436	2463	24	0.769531	0.855275	2462.5	0.737599	2077.5
P43487 (gene RANBP1): Ran-specific GTPase-activating protein	RANBP1	9	0.9	55559800	4.31728e+07	FALSE	10	1	92158600	4.88915e+07	FALSE	-1	0.602872	-0.730077	-1	-1.02598	0.304902	0.941529	773.5	-1.53114	0.160094	0.404549	1097	15	0.232422	0.464676	1347.5	0.160094	773.5
P45954 (gene ACADSB): Short/branched chain specific acyl-CoA dehydrogenase, mitochondrial	ACADSB	7	0.7	12476157	2.33734e+07	FALSE	6	0.6	45085400	5.86228e+07	FALSE	1	0.276723	-1.85349	-1	0.468807	0.639207	1	1314.5	-1.57941	0.148698	0.391025	1054	14	0.167699	0.403671	1151	0.148698	1054
P46779 (gene RPL28): 60S ribosomal protein L28	RPL28	10	1	27857590	1.87532e+07	FALSE	9	0.9	23960010	1.75608e+07	FALSE	1	1.16267	0.217442	1	1.02598	0.304902	0.941529	773.5	0.458665	0.65735	0.775013	2352	21	0.556641	0.731894	2074.5	0.304902	773.5
P49720 (gene PSMB3): Proteasome subunit beta type-3	PSMB3	10	1	45665830	6.09696e+07	FALSE	10	1	59528790	4.05126e+07	FALSE	0	0.767122	-0.382473	-1	0	1	1	2077.5	-0.588615	0.570595	0.709597	2229	16	0.275391	0.501088	1477	0.275391	1477
P50238 (gene CRIP1): Cysteine-rich protein 1	CRIP1	10	1	384977000	2.0449e+08	FALSE	10	1	4.82166e+08	3.39333e+08	FALSE	0	0.798432	-0.324759	-1	0	1	1	2077.5	-0.619915	0.550684	0.696328	2193	24	0.769531	0.855275	2462.5	0.550684	2077.5
P51649 (gene ALDH5A1): Succinate-semialdehyde dehydrogenase, mitochondrial	ALDH5A1	3	0.3	8526740	2.31673e+07	FALSE	7	0.7	26961320	3.17481e+07	FALSE	-1	0.316258	-1.66082	-1	-1.78885	0.0736383	0.709024	276	-1.26787	0.23666	0.459446	1428	14	0.184858	0.423527	1165.5	0.0736383	276
P52895 (gene AKR1C2): Aldo-keto reductase family 1 member C2	AKR1C2	10	1	3.09451e+08	4.42804e+08	FALSE	10	1	1.02939e+09	1.1193e+09	FALSE	0	0.300615	-1.73401	-1	0	1	1	2077.5	-1.65575	0.132156	0.380822	960	16	0.275391	0.501088	1477	0.132156	960
P53634 (gene CTSC): Dipeptidyl peptidase 1	CTSC	10	1	60087150	2.93308e+07	FALSE	10	1	42917320	3.36023e+07	FALSE	0	1.40007	0.485497	1	0	1	1	2077.5	0.964458	0.360014	0.552241	1807	16	0.275391	0.501088	1477	0.275391	1477
P53990 (gene IST1): IST1 homolog	IST1	3	0.3	5084690	9.43476e+06	FALSE	8	0.8	9991910	8.07139e+06	FALSE	-1	0.508881	-0.974601	-1	-2.24733	0.0246188	0.471732	116	-1.234	0.248454	0.469605	1467	14	0.153576	0.387872	1042	0.0246188	116
P61026 (gene RAB10): Ras-related protein Rab-10	RAB10	10	1	87197070	1.16939e+08	FALSE	10	1	208776590	1.1398e+08	FALSE	0	0.417657	-1.25961	-1	0	1	1	2077.5	-2.37394	0.041639	0.360392	286	8	0.0488281	0.32481	373	0.041639	286
P61221 (gene ABCE1): ATP-binding cassette sub-family E member 1	ABCE1	4	0.4	2839375	4.54806e+06	FALSE	6	0.6	7919888	1.2739e+07	FALSE	-1	0.358512	-1.47991	-1	-0.894427	0.371093	0.974472	1038	-1.03474	0.327792	0.536535	1682	22	0.610067	0.761478	2188.5	0.327792	1038
P62888 (gene RPL30): 60S ribosomal protein L30	RPL30	10	1	75506700	8.30587e+07	FALSE	9	0.9	55305500	3.5746e+07	FALSE	1	1.36527	0.449182	1	1.02598	0.304902	0.941529	773.5	0.700527	0.501305	0.660703	2104	26	0.921875	0.953154	2651	0.304902	773.5
P62906 (gene RPL10A): 60S ribosomal protein L10a	RPL10A	9	0.9	75593900	5.51565e+07	FALSE	9	0.9	61191530	4.29779e+07	FALSE	0	1.23537	0.304938	1	0	1	1	2077.5	0.845261	0.419868	0.595547	1955	22	0.625	0.761478	2241	0.419868	1955
P62910 (gene RPL32): 60S ribosomal protein L32	RPL32	7	0.7	24697890	2.74541e+07	FALSE	10	1	59819500	4.94426e+07	FALSE	-1	0.412874	-1.27623	-1	-1.87867	0.0602892	0.709024	199.5	-1.79508	0.106214	0.361999	812	12	0.130859	0.369149	938	0.0602892	199.5
P67809;P16989;Q9Y2T7 (gene YBX1;YBX3): Y-box-binding protein 1; Y-box-binding protein 3	YBX1;YBX3	9	0.9	31919040	3.23495e+07	FALSE	10	1	61321220	4.7587e+07	FALSE	-1	0.520522	-0.941969	-1	-1.02598	0.304902	0.941529	773.5	-1.53574	0.158976	0.402593	1095	14	0.193359	0.423527	1226	0.158976	773.5
P68402 (gene PAFAH1B2): Platelet-activating factor acetylhydrolase IB subunit alpha2	PAFAH1B2	10	1	119741200	8.85292e+07	FALSE	10	1	148564900	8.55082e+07	FALSE	0	0.805986	-0.311174	-1	0	1	1	2077.5	-0.638406	0.539113	0.689557	2168	18	0.375	0.576427	1761	0.375	1761
P84095 (gene RHOG): Rho-related GTP-binding protein RhoG	RHOG	6	0.6	18005580	3.42879e+07	FALSE	7	0.7	25363670	2.77189e+07	FALSE	-1	0.709896	-0.494319	-1	-0.468807	0.639207	1	1314.5	-0.709792	0.49581	0.657209	2092	18	0.331621	0.5451	1683.5	0.331621	1314.5
P98172 (gene EFNB1): Ephrin-B1	EFNB1	8	0.8	10114190	1.38579e+07	FALSE	8	0.8	44438100	2.75817e+07	FALSE	0	0.227602	-2.13542	-1	0	1	1	2077.5	-3.21859	0.0105132	0.360392	49	5	0.0195312	0.32481	142	0.0105132	49
Q00059 (gene TFAM): Transcription factor A, mitochondrial	TFAM	10	1	17130480	1.2681e+07	FALSE	9	0.9	30567470	2.21786e+07	FALSE	1	0.560415	-0.835432	-1	1.02598	0.304902	0.941529	773.5	-1.49027	0.17034	0.412357	1145	18	0.375	0.576427	1761	0.17034	773.5
Q00169 (gene PITPNA): Phosphatidylinositol transfer protein alpha isoform	PITPNA	8	0.8	9026345	1.12675e+07	FALSE	9	0.9	30080830	3.36094e+07	FALSE	-1	0.30007	-1.73663	-1	-0.626224	0.531168	1	1127.5	-2.20637	0.0547684	0.360392	398	8	0.052787	0.32481	431	0.052787	398
Q00765 (gene REEP5): Receptor expression-enhancing protein 5	REEP5	8	0.8	37343540	5.21115e+07	FALSE	10	1	29595270	2.39573e+07	FALSE	-1	1.26181	0.335492	1	-1.49071	0.136037	0.889696	382.5	0.510052	0.622288	0.750778	2298	27	1	1	2740.5	0.136037	382.5
Q01081;Q8WU68 (gene U2AF1;U2AF1L4): Splicing factor U2AF 35 kDa subunit; Splicing factor U2AF 26 kDa subunit	U2AF1;U2AF1L4	10	1	42754300	3.46442e+07	FALSE	10	1	50534700	3.12946e+07	FALSE	0	0.846038	-0.241205	-1	0	1	1	2077.5	-0.436365	0.672853	0.78667	2371	23	0.695312	0.811491	2344.5	0.672853	2077.5
Q02978 (gene SLC25A11): Mitochondrial 2-oxoglutarate/malate carrier protein	SLC25A11	5	0.5	12772900	3.01505e+07	FALSE	7	0.7	12550780	1.31072e+07	FALSE	-1	1.0177	0.0253091	1	-0.912871	0.36131	0.974472	1000.5	0.0215639	0.983266	0.991851	2749	14	0.184858	0.423527	1165.5	0.184858	1000.5
Q07020 (gene RPL18): 60S ribosomal protein L18	RPL18	10	1	143416800	5.70031e+07	FALSE	10	1	144454900	1.07711e+08	FALSE	0	0.992814	-0.0104051	-1	0	1	1	2077.5	-0.0217409	0.983129	0.991851	2748	17	0.322266	0.535115	1635	0.322266	1635
Q08397 (gene LOXL1): Lysyl oxidase homolog 1	LOXL1	1	0.1	3065200	9195600	FALSE	6	0.6	22901470	5.53075e+07	FALSE	-1	0.133843	-2.90139	-1	-2.34404	0.0190763	0.471732	84.5	-1.03846	0.326151	0.536535	1678	12	0.113188	0.35953	867.5	0.0190763	84.5
Q12765 (gene SCRN1): Secernin-1	SCRN1	10	1	41265900	2.38308e+07	FALSE	6	0.6	14296870	1.86746e+07	FALSE	1	2.88636	1.52925	1	2.23607	0.0253473	0.471732	134.5	2.71425	0.0238312	0.360392	131	5	0.0195312	0.32481	142	0.0195312	131
Q12841 (gene FSTL1): Follistatin-related protein 1	FSTL1	7	0.7	8872200	1.23573e+07	FALSE	8	0.8	15584930	1.78154e+07	FALSE	-1	0.569281	-0.812788	-1	-0.516398	0.605577	1	1200	-0.808859	0.439454	0.61083	1995	23	0.695312	0.811491	2344.5	0.439454	1200
Q12846 (gene STX4): Syntaxin-4	STX4	9	0.9	14180580	1.99187e+07	FALSE	7	0.7	30710300	3.46765e+07	FALSE	1	0.461753	-1.11481	-1	1.11803	0.263552	0.941529	558	-1.09794	0.300735	0.517011	1613	18	0.375	0.576427	1761	0.263552	558
Q12904 (gene AIMP1): Aminoacyl tRNA synthase complex-interacting multifunctional protein 1	AIMP1	9	0.9	18529880	2.57394e+07	FALSE	8	0.8	41001000	2.99482e+07	FALSE	1	0.451937	-1.14581	-1	0.626224	0.531168	1	1127.5	-1.64438	0.13451	0.381067	978	13	0.160156	0.387872	1099	0.13451	978
Q13098 (gene GPS1): COP9 signalosome complex subunit 1	GPS1	8	0.8	9495450	1.5457e+07	FALSE	8	0.8	21695400	2.36432e+07	FALSE	0	0.437671	-1.19208	-1	0	1	1	2077.5	-1.17281	0.270977	0.491123	1530	17	0.322266	0.535115	1635	0.270977	1530
Q13217 (gene DNAJC3): DnaJ homolog subfamily C member 3	DNAJC3	9	0.9	24721800	1.49266e+07	FALSE	9	0.9	31825300	2.71661e+07	FALSE	0	0.776797	-0.36439	-1	0	1	1	2077.5	-0.637134	0.539904	0.689845	2170	27	1	1	2740.5	0.539904	2077.5
Q13283 (gene G3BP1): Ras GTPase-activating protein-binding protein 1	G3BP1	9	0.9	12400130	1.30394e+07	FALSE	9	0.9	35902080	2.87737e+07	FALSE	0	0.345388	-1.53371	-1	0	1	1	2077.5	-1.98358	0.0786051	0.360392	595	15	0.232422	0.464676	1347.5	0.0786051	595
Q13526 (gene PIN1): Peptidyl-prolyl cis-trans isomerase NIMA-interacting 1	PIN1	8	0.8	14666920	1.71345e+07	FALSE	10	1	40204560	2.65056e+07	FALSE	-1	0.364807	-1.45479	-1	-1.49071	0.136037	0.889696	382.5	-2.26688	0.0496158	0.360392	357	8	0.0488281	0.32481	373	0.0488281	357
Q13564 (gene NAE1): NEDD8-activating enzyme E1 regulatory subunit	NAE1	6	0.6	10926880	1.36442e+07	FALSE	9	0.9	27831890	2.92487e+07	FALSE	-1	0.392603	-1.34886	-1	-1.54919	0.121335	0.889696	314.5	-1.50342	0.166983	0.411311	1125	15	0.232422	0.464676	1347.5	0.121335	314.5
Q13630 (gene GFUS): GDP-L-fucose synthase	GFUS	10	1	15052700	1.44017e+07	FALSE	10	1	50117260	5.13611e+07	FALSE	0	0.30035	-1.73529	-1	0	1	1	2077.5	-1.90631	0.0889861	0.360392	674	11	0.105469	0.341665	810.5	0.0889861	674
Q14166 (gene TTLL12): Tubulin--tyrosine ligase-like protein 12	TTLL12	8	0.8	4793562	5.19181e+06	FALSE	8	0.8	28558760	4.28989e+07	FALSE	0	0.167849	-2.57476	-1	0	1	1	2077.5	-1.59356	0.145498	0.388609	1037	12	0.126279	0.369149	886	0.126279	886
Q14515 (gene SPARCL1): SPARC-like protein 1	SPARCL1	6	0.6	10259920	2.47135e+07	FALSE	8	0.8	19902050	1.87728e+07	FALSE	-1	0.515521	-0.955898	-1	-0.9759	0.329114	0.952644	916	-0.874448	0.404605	0.583848	1921	12	0.102694	0.341665	739.5	0.102694	739.5
Q14739 (gene LBR): Delta(14)-sterol reductase LBR	LBR	7	0.7	5704420	6.7877e+06	FALSE	8	0.8	14410630	1.72327e+07	FALSE	-1	0.395848	-1.33698	-1	-0.516398	0.605577	1	1200	-1.39698	0.195907	0.429786	1264	17	0.322266	0.535115	1635	0.195907	1200
Q15052 (gene ARHGEF6): Rho guanine nucleotide exchange factor 6	ARHGEF6	4	0.4	1718900	2.41341e+06	FALSE	8	0.8	9939520	1.27159e+07	FALSE	-1	0.172936	-2.53169	-1	-1.82574	0.0678892	0.709024	232	-1.79316	0.106537	0.361999	813	10	0.0831311	0.32481	614.5	0.0678892	232
Q15185 (gene PTGES3): Prostaglandin E synthase 3	PTGES3	10	1	61925900	5.76485e+07	FALSE	10	1	101755300	5.84026e+07	FALSE	0	0.608577	-0.716489	-1	0	1	1	2077.5	-1.40954	0.192281	0.424439	1256	13	0.160156	0.387872	1099	0.160156	1099
Q15366;P57721 (gene PCBP2;PCBP3): Poly(rC)-binding protein 2; Poly(rC)-binding protein 3	PCBP2;PCBP3	10	1	119287600	1.25291e+08	FALSE	10	1	109813050	7.77989e+07	FALSE	0	1.08628	0.119395	1	0	1	1	2077.5	0.193946	0.850525	0.908947	2594	27	1	1	2740.5	0.850525	2077.5
Q15370 (gene ELOB): Elongin-B	ELOB	6	0.6	11825450	2.18718e+07	FALSE	8	0.8	19502140	1.62823e+07	FALSE	-1	0.606367	-0.721737	-1	-0.9759	0.329114	0.952644	916	-0.96268	0.360859	0.552241	1812	16	0.221272	0.464676	1299.5	0.221272	916
Q15393 (gene SF3B3): Splicing factor 3B subunit 3	SF3B3	6	0.6	10068590	1.20461e+07	FALSE	9	0.9	19354670	1.60396e+07	FALSE	-1	0.520215	-0.94282	-1	-1.54919	0.121335	0.889696	314.5	-1.50772	0.165898	0.40965	1123	12	0.102918	0.341665	755.5	0.102918	314.5
Q2TAA2 (gene IAH1): Isoamyl acetate-hydrolyzing esterase 1 homolog	IAH1	7	0.7	25056580	4.88084e+07	FALSE	8	0.8	19689470	2.22517e+07	FALSE	-1	1.27259	0.347765	1	-0.516398	0.605577	1	1200	0.264354	0.797462	0.874056	2530	24	0.769531	0.855275	2462.5	0.605577	1200
Q3KQU3 (gene MAP7D1): MAP7 domain-containing protein 1	MAP7D1	9	0.9	9778150	1.98135e+07	FALSE	9	0.9	31693020	3.51707e+07	FALSE	0	0.308527	-1.69653	-1	0	1	1	2077.5	-1.62196	0.139261	0.385628	1001	10	0.0839844	0.32481	669.5	0.0839844	669.5
Q53EU6 (gene GPAT3): Glycerol-3-phosphate acyltransferase 3	GPAT3	0	0	0	0	FALSE	2	0.2	9601900	2.18198e+07	TRUE	-1	0	-19.9316	-1	-1.49071	0.136037	0.889696	382.5	-1.32016	0.219369	0.447615	1359	18	0.304937	0.534246	1562	0.136037	382.5
Q5VWZ2 (gene LYPLAL1): Lysophospholipase-like protein 1	LYPLAL1	2	0.2	10712056	3.19896e+07	FALSE	6	0.6	17833790	2.32217e+07	FALSE	-1	0.600661	-0.735378	-1	-1.82574	0.0678892	0.709024	253.5	-0.520706	0.615138	0.747493	2282	15	0.199677	0.435987	1268.5	0.0678892	253.5
Q5VYK3 (gene ECPAS): Proteasome adapter and scaffold protein ECM29	ECPAS	6	0.6	6440806	1.17823e+07	FALSE	9	0.9	18331890	1.43348e+07	FALSE	-1	0.351344	-1.50904	-1	-1.54919	0.121335	0.889696	314.5	-2.22723	0.0529359	0.360392	386	9	0.0644531	0.32481	489.5	0.0529359	314.5
Q6IAA8 (gene LAMTOR1): Ragulator complex protein LAMTOR1	LAMTOR1	7	0.7	29006734	6.21458e+07	FALSE	7	0.7	19242960	1.98452e+07	FALSE	0	1.50739	0.592057	1	0	1	1	2077.5	0.434699	0.674017	0.787631	2373	24	0.759614	0.855275	2410	0.674017	2077.5
Q6NY19 (gene KANK3): KN motif and ankyrin repeat domain-containing protein 3	KANK3	1	0.1	2237300	6711900	FALSE	6	0.6	15823300	1.54066e+07	FALSE	-1	0.141393	-2.82222	-1	-2.34404	0.0190763	0.471732	84.5	-2.56321	0.0305259	0.360392	188	5	0.020974	0.32481	161	0.0190763	84.5
Q6PI48 (gene DARS2): Aspartate--tRNA ligase, mitochondrial	DARS2	5	0.5	3870725	9.17781e+06	FALSE	8	0.8	20868120	2.12399e+07	FALSE	-1	0.185485	-2.43062	-1	-1.40642	0.159599	0.932368	436	-2.11299	0.063759	0.360392	474	8	0.052787	0.32481	431	0.052787	431
Q6UX71 (gene PLXDC2): Plexin domain-containing protein 2	PLXDC2	5	0.5	4355080	5.78611e+06	FALSE	8	0.8	32850660	3.88957e+07	FALSE	-1	0.132572	-2.91515	-1	-1.40642	0.159599	0.932368	436	-2.18884	0.0563567	0.360392	412	4	0.0144328	0.32481	117.5	0.0144328	117.5
Q86UE4 (gene MTDH): Protein LYRIC	MTDH	8	0.8	12595240	1.54016e+07	FALSE	10	1	32920710	2.57086e+07	FALSE	-1	0.382593	-1.38612	-1	-1.49071	0.136037	0.889696	382.5	-1.89015	0.091315	0.360392	691	11	0.105469	0.341665	810.5	0.091315	382.5
Q86WA6 (gene BPHL): Valacyclovir hydrolase	BPHL	5	0.5	11191999	2.68295e+07	FALSE	9	0.9	50600960	4.60524e+07	FALSE	-1	0.221182	-2.1767	-1	-1.9518	0.0509619	0.709024	179.5	-2.05505	0.0700392	0.360392	517	10	0.0665457	0.32481	556.5	0.0509619	179.5
Q8IXJ6 (gene SIRT2): NAD-dependent protein deacetylase sirtuin-2	SIRT2	6	0.6	1698373	1.95401e+06	FALSE	8	0.8	18481660	2.03875e+07	FALSE	-1	0.091895	-3.44387	-1	-0.9759	0.329114	0.952644	916	-2.39989	0.0399054	0.360392	272	8	0.0414911	0.32481	324	0.0399054	272
Q8NBJ7 (gene SUMF2): Inactive C-alpha-formylglycine-generating enzyme 2	SUMF2	10	1	17011160	1.35172e+07	FALSE	10	1	18242720	1.01686e+07	FALSE	0	0.93249	-0.100839	-1	0	1	1	2077.5	-0.202783	0.843815	0.905385	2584	27	1	1	2740.5	0.843815	2077.5
Q8NCW5 (gene NAXE): NAD(P)H-hydrate epimerase	NAXE	10	1	29074150	4.39809e+07	FALSE	9	0.9	18790140	1.57153e+07	FALSE	1	1.54731	0.629761	1	1.02598	0.304902	0.941529	773.5	0.619263	0.551095	0.69653	2194	25	0.845703	0.906157	2561	0.304902	773.5
Q8NFU3 (gene TSTD1): Thiosulfate:glutathione sulfurtransferase	TSTD1	2	0.2	15910140	4.72717e+07	FALSE	1	0.1	915680	2747040	FALSE	1	17.3752	4.11896	1	0.626224	0.531168	1	1071	0.943875	0.36988	0.558352	1836	23	0.633839	0.769206	2281	0.36988	1071
Q8TCD5 (gene NT5C): 5(3)-deoxyribonucleotidase, cytosolic type	NT5C	9	0.9	27873830	2.49667e+07	FALSE	9	0.9	26388130	2.73549e+07	FALSE	0	1.0563	0.0790221	1	0	1	1	2077.5	0.113098	0.912436	0.946571	2673	25	0.845703	0.906157	2561	0.845703	2077.5
Q8TDX7 (gene NEK7): Serine/threonine-protein kinase Nek7	NEK7	8	0.8	11414560	1.99382e+07	FALSE	8	0.8	23816900	2.03023e+07	FALSE	0	0.479263	-1.06111	-1	0	1	1	2077.5	-1.24008	0.246302	0.467164	1462	15	0.232422	0.464676	1347.5	0.232422	1347.5
Q8WXH0 (gene SYNE2): Nesprin-2	SYNE2	4	0.4	12820900	2.06742e+07	FALSE	8	0.8	48260600	4.55515e+07	FALSE	-1	0.26566	-1.91235	-1	-1.82574	0.0678892	0.709024	232	-1.85475	0.0966176	0.360392	739	12	0.102918	0.341665	755.5	0.0678892	232
Q92575 (gene UBXN4): UBX domain-containing protein 4	UBXN4	8	0.8	62226180	1.30781e+08	FALSE	8	0.8	85463760	1.29987e+08	FALSE	0	0.7281	-0.457791	-1	0	1	1	2077.5	-0.500934	0.628439	0.755625	2306	26	0.921875	0.953154	2651	0.628439	2077.5
Q92599 (gene SEPTIN8): Septin-8	SEPTIN8	10	1	16417950	8.31318e+06	FALSE	8	0.8	12855660	1.01758e+07	FALSE	1	1.2771	0.35287	1	1.49071	0.136037	0.889696	382.5	0.684468	0.510919	0.668467	2118	23	0.695312	0.811491	2344.5	0.136037	382.5
Q92626 (gene PXDN): Peroxidasin homolog	PXDN	3	0.3	867470	1.47605e+06	FALSE	8	0.8	10409170	1.30886e+07	FALSE	-1	0.0833371	-3.5849	-1	-2.24733	0.0246188	0.471732	116	-2.11924	0.0631159	0.360392	467	8	0.0526332	0.32481	418	0.0246188	116
Q92743 (gene HTRA1): Serine protease HTRA1	HTRA1	4	0.4	1841960	3.0524e+06	FALSE	3	0.3	9670400	1.68866e+07	FALSE	1	0.190474	-2.39233	-1	0.468807	0.639207	1	1275	-1.29263	0.228336	0.455752	1388	25	0.798346	0.883053	2503	0.228336	1275
Q92747 (gene ARPC1A): Actin-related protein 2/3 complex subunit 1A	ARPC1A	10	1	72003700	6.21483e+07	FALSE	10	1	62343090	3.51247e+07	FALSE	0	1.15496	0.207841	1	0	1	1	2077.5	0.469114	0.650144	0.771768	2336	27	1	1	2740.5	0.650144	2077.5
Q96AE4 (gene FUBP1): Far upstream element-binding protein 1	FUBP1	7	0.7	13805790	1.26191e+07	FALSE	8	0.8	27542200	2.03694e+07	FALSE	-1	0.50126	-0.99637	-1	-0.516398	0.605577	1	1200	-1.53818	0.158386	0.40257	1091	12	0.102918	0.341665	755.5	0.102918	755.5
Q96BW5 (gene PTER): Phosphotriesterase-related protein	PTER	2	0.2	1958490	5.43607e+06	FALSE	6	0.6	12748890	1.53648e+07	FALSE	-1	0.15362	-2.70256	-1	-1.82574	0.0678892	0.709024	253.5	-1.97871	0.0792245	0.360392	605	11	0.0904813	0.341665	722.5	0.0678892	253.5
Q96D15 (gene RCN3): Reticulocalbin-3	RCN3	10	1	17049370	1.99376e+07	FALSE	8	0.8	16825440	1.92829e+07	FALSE	1	1.01331	0.0190742	1	1.49071	0.136037	0.889696	382.5	0.0318528	0.975285	0.987031	2740	21	0.556641	0.731894	2074.5	0.136037	382.5
Q96HD1 (gene CRELD1): Protein disulfide isomerase CRELD1	CRELD1	8	0.8	17904810	2.08759e+07	FALSE	8	0.8	39764300	3.98558e+07	FALSE	0	0.450273	-1.15113	-1	0	1	1	2077.5	-1.28924	0.229462	0.455752	1394	19	0.431641	0.627985	1874.5	0.229462	1394
Q96HY6 (gene DDRGK1): DDRGK domain-containing protein 1	DDRGK1	8	0.8	19351910	2.19319e+07	FALSE	9	0.9	37416900	3.0871e+07	FALSE	-1	0.517197	-0.951214	-1	-0.626224	0.531168	1	1127.5	-1.34136	0.212669	0.444744	1326	19	0.431641	0.627985	1874.5	0.212669	1127.5
Q99439 (gene CNN2): Calponin-2	CNN2	9	0.9	29972960	4.8325e+07	FALSE	9	0.9	49089440	3.9818e+07	FALSE	0	0.610579	-0.711751	-1	0	1	1	2077.5	-1.02782	0.330865	0.536535	1697	18	0.375	0.576427	1761	0.330865	1697
Q99538 (gene LGMN): Legumain	LGMN	10	1	90220400	8.39428e+07	FALSE	9	0.9	132316000	1.50202e+08	FALSE	1	0.681856	-0.552462	-1	1.02598	0.304902	0.941529	773.5	-0.678323	0.514627	0.670611	2128	26	0.921875	0.953154	2651	0.304902	773.5
Q99747 (gene NAPG): Gamma-soluble NSF attachment protein	NAPG	3	0.3	3712680	8.16049e+06	FALSE	8	0.8	13192370	1.35108e+07	FALSE	-1	0.281426	-1.82917	-1	-2.24733	0.0246188	0.471732	116	-1.63776	0.135897	0.381418	988	14	0.153309	0.387872	1027	0.0246188	116
Q9BTZ2;Q6PKH6;P0CG22 (gene DHRS4): Dehydrogenase/reductase SDR family member 4	DHRS4	8	0.8	16287360	2.93868e+07	FALSE	7	0.7	10309680	9.66542e+06	FALSE	1	1.57981	0.659753	1	0.516398	0.605577	1	1200	0.596277	0.565683	0.705886	2221	26	0.918813	0.953154	2613.5	0.565683	1200
Q9H0E2 (gene TOLLIP): Toll-interacting protein	TOLLIP	10	1	63145790	6.85619e+07	FALSE	10	1	116025500	9.66916e+07	FALSE	0	0.544241	-0.877683	-1	0	1	1	2077.5	-1.25154	0.242288	0.46492	1443	15	0.232422	0.464676	1347.5	0.232422	1347.5
Q9H0W9 (gene C11orf54): Ester hydrolase C11orf54	C11orf54	10	1	70536700	5.09119e+07	FALSE	10	1	83752700	4.54276e+07	FALSE	0	0.842202	-0.247762	-1	0	1	1	2077.5	-0.702217	0.5003	0.66032	2101	18	0.375	0.576427	1761	0.375	1761
Q9H2G2 (gene SLK): STE20-like serine/threonine-protein kinase	SLK	2	0.2	379712	878843	FALSE	7	0.7	12287110	1.23937e+07	FALSE	-1	0.0309033	-5.0161	-1	-2.24733	0.0246188	0.471732	116	-2.92024	0.0170251	0.360392	85	4	0.0189812	0.32481	123	0.0170251	85
Q9H7Z7 (gene PTGES2): Prostaglandin E synthase 2	PTGES2	8	0.8	11318719	2.2414e+07	FALSE	6	0.6	16462440	1.79407e+07	FALSE	1	0.687548	-0.540467	-1	0.9759	0.329114	0.952644	916	-0.469439	0.649921	0.771768	2335	20	0.41452	0.624487	1826	0.329114	916
Q9HA64 (gene FN3KRP): Ketosamine-3-kinase	FN3KRP	9	0.9	19864938	2.41906e+07	FALSE	9	0.9	37943600	2.66322e+07	FALSE	0	0.523539	-0.933632	-1	0	1	1	2077.5	-1.45617	0.179327	0.418942	1183	10	0.0839844	0.32481	669.5	0.0839844	669.5
Q9HB90 (gene RRAGC): Ras-related GTP-binding protein C	RRAGC	6	0.6	5177100	7.22035e+06	FALSE	9	0.9	21507020	2.33333e+07	FALSE	-1	0.240717	-2.05459	-1	-1.54919	0.121335	0.889696	314.5	-1.87302	0.0938461	0.360392	710	8	0.052787	0.32481	431	0.052787	314.5
Q9HCU5 (gene PREB): Prolactin regulatory element-binding protein	PREB	5	0.5	5379780	1.17071e+07	FALSE	9	0.9	19336720	1.60798e+07	FALSE	-1	0.278216	-1.84572	-1	-1.9518	0.0509619	0.709024	179.5	-2.16792	0.0583108	0.360392	427	8	0.0414911	0.32481	324	0.0414911	179.5
Q9NQE9 (gene HINT3): Adenosine 5-monophosphoramidase HINT3	HINT3	5	0.5	11979230	2.42772e+07	FALSE	6	0.6	20847000	2.15706e+07	FALSE	-1	0.574626	-0.799305	-1	-0.449467	0.653095	1	1360	-0.809408	0.439155	0.61072	1994	20	0.41452	0.624487	1826	0.41452	1360
Q9NQW7 (gene XPNPEP1): Xaa-Pro aminopeptidase 1	XPNPEP1	8	0.8	12918790	1.66174e+07	FALSE	9	0.9	33831980	3.57223e+07	FALSE	-1	0.381851	-1.38892	-1	-0.626224	0.531168	1	1127.5	-1.52491	0.161621	0.404824	1106	18	0.308063	0.534246	1591	0.161621	1106
Q9NUV9 (gene GIMAP4): GTPase IMAP family member 4	GIMAP4	9	0.9	19550830	4.38019e+07	FALSE	9	0.9	21268250	2.2296e+07	FALSE	0	0.91925	-0.121471	-1	0	1	1	2077.5	-0.100225	0.922363	0.95153	2688	14	0.193359	0.423527	1226	0.193359	1226
Q9NWV4 (gene CZIB): CXXC motif containing zinc binding protein	CZIB	10	1	73212200	3.92898e+07	FALSE	10	1	107731800	4.32857e+07	FALSE	0	0.679578	-0.557288	-1	0	1	1	2077.5	-1.5535	0.154723	0.397895	1078	13	0.160156	0.387872	1099	0.154723	1078
Q9P035 (gene HACD3): Very-long-chain (3R)-3-hydroxyacyl-CoA dehydratase 3	HACD3	9	0.9	28964500	2.13622e+07	FALSE	9	0.9	49273810	5.37552e+07	FALSE	0	0.587827	-0.766535	-1	0	1	1	2077.5	-0.934013	0.374677	0.562523	1847	23	0.695312	0.811491	2344.5	0.374677	1847
Q9P121 (gene NTM): Neurotrimin	NTM	7	0.7	3812050	3.71427e+06	FALSE	6	0.6	33397900	3.91443e+07	FALSE	1	0.11414	-3.13112	-1	0.468807	0.639207	1	1314.5	-2.26356	0.0498851	0.360392	360	10	0.0829311	0.32481	601.5	0.0498851	360
Q9P2T1 (gene GMPR2): GMP reductase 2	GMPR2	1	0.1	1867700	5603100	FALSE	6	0.6	22382080	3.04541e+07	FALSE	-1	0.0834462	-3.58301	-1	-2.34404	0.0190763	0.471732	84.5	-1.98096	0.0789373	0.360392	599	5	0.020974	0.32481	161	0.0190763	84.5
Q9UBC2 (gene EPS15L1): Epidermal growth factor receptor substrate 15-like 1	EPS15L1	5	0.5	7234100	1.07355e+07	FALSE	7	0.7	8329200	1.26523e+07	FALSE	-1	0.868523	-0.203364	-1	-0.912871	0.36131	0.974472	1000.5	-0.185459	0.856981	0.910153	2611	26	0.91876	0.953154	2604.5	0.36131	1000.5
Q9UBQ0 (gene VPS29): Vacuolar protein sorting-associated protein 29	VPS29	8	0.8	72935900	9.69044e+07	FALSE	9	0.9	121386310	1.08753e+08	FALSE	-1	0.600858	-0.734905	-1	-0.626224	0.531168	1	1127.5	-0.916558	0.383277	0.568661	1869	14	0.193359	0.423527	1226	0.193359	1127.5
Q9UBR2 (gene CTSZ): Cathepsin Z	CTSZ	10	1	26938510	2.70106e+07	FALSE	10	1	90318800	6.0796e+07	FALSE	0	0.29826	-1.74536	-1	0	1	1	2077.5	-3.08131	0.0131121	0.360392	65	1	0.00390625	0.32481	21	0.00390625	21
Q9UDR5 (gene AASS): Alpha-aminoadipic semialdehyde synthase, mitochondrial	AASS	5	0.5	4400150	6.58874e+06	FALSE	6	0.6	7895600	1.54907e+07	FALSE	-1	0.557291	-0.843496	-1	-0.449467	0.653095	1	1360	-0.813548	0.436897	0.609414	1988	24	0.759766	0.855275	2421.5	0.436897	1360
Q9UHB9 (gene SRP68): Signal recognition particle subunit SRP68	SRP68	8	0.8	12944120	1.76463e+07	FALSE	9	0.9	27430050	2.48541e+07	FALSE	-1	0.471896	-1.08346	-1	-0.626224	0.531168	1	1127.5	-1.29013	0.229167	0.455752	1392	18	0.375	0.576427	1761	0.229167	1127.5
Q9UIA9 (gene XPO7): Exportin-7	XPO7	7	0.7	7414280	7.86194e+06	FALSE	9	0.9	14074010	1.37786e+07	FALSE	-1	0.526807	-0.924655	-1	-1.11803	0.263552	0.941529	558	-1.52632	0.161274	0.404824	1102	10	0.0831311	0.32481	614.5	0.0831311	558
Q9UII2 (gene ATP5IF1): ATPase inhibitor, mitochondrial	ATP5IF1	10	1	115308100	1.00457e+08	FALSE	10	1	234590900	2.02176e+08	FALSE	0	0.491528	-1.02465	-1	0	1	1	2077.5	-1.66007	0.131271	0.380822	955	10	0.0839844	0.32481	669.5	0.0839844	669.5
Q9UKY7 (gene CDV3): Protein CDV3 homolog	CDV3	8	0.8	41847550	5.54071e+07	FALSE	10	1	79906810	6.14493e+07	FALSE	-1	0.523704	-0.933175	-1	-1.49071	0.136037	0.889696	382.5	-1.42223	0.188677	0.42082	1241	12	0.130859	0.369149	938	0.130859	382.5
Q9UMR2 (gene DDX19B): ATP-dependent RNA helicase DDX19B	DDX19B	6	0.6	10117720	1.70818e+07	FALSE	6	0.6	17810090	2.40211e+07	FALSE	0	0.568089	-0.815811	-1	0	1	1	2077.5	-0.744034	0.475832	0.638974	2065	22	0.610299	0.761478	2199.5	0.475832	2065
Q9UPN3 (gene MACF1): Microtubule-actin cross-linking factor 1, isoforms 1/2/3/5	MACF1	4	0.4	1626050	2.26183e+06	FALSE	5	0.5	4799422	8.47221e+06	FALSE	-1	0.338801	-1.56149	-1	-0.449467	0.653095	1	1360	-0.995201	0.345641	0.539015	1778	25	0.798346	0.883053	2503	0.345641	1360
Q9Y394 (gene DHRS7): Dehydrogenase/reductase SDR family member 7	DHRS7	8	0.8	41384290	3.58217e+07	FALSE	9	0.9	31162270	3.83531e+07	FALSE	-1	1.32803	0.409283	1	-0.626224	0.531168	1	1127.5	0.655541	0.528519	0.682301	2148	22	0.625	0.761478	2241	0.528519	1127.5
Q9Y3I1 (gene FBXO7): F-box only protein 7	FBXO7	9	0.9	3870430	3.24206e+06	FALSE	10	1	23104682	3.25616e+07	FALSE	-1	0.167517	-2.57762	-1	-1.02598	0.304902	0.941529	773.5	-1.90449	0.0892446	0.360392	677	6	0.0273438	0.32481	202	0.0273438	202
Q9Y4E8;Q13107 (gene USP15): Ubiquitin carboxyl-terminal hydrolase 15	USP15	3	0.3	2182320	4.97749e+06	FALSE	7	0.7	9072060	1.43031e+07	FALSE	-1	0.240554	-2.05557	-1	-1.78885	0.0736383	0.709024	276	-1.3284	0.216744	0.446372	1346	15	0.201447	0.438471	1272.5	0.0736383	276
Q9Y4P3 (gene TBL2): Transducin beta-like protein 2	TBL2	7	0.7	5681120	9.22103e+06	FALSE	6	0.6	10147380	1.3705e+07	FALSE	1	0.559861	-0.83686	-1	0.468807	0.639207	1	1314.5	-0.757805	0.467945	0.633908	2047	20	0.475246	0.677274	1934	0.467945	1314.5
Q9Y5K5 (gene UCHL5): Ubiquitin carboxyl-terminal hydrolase isozyme L5	UCHL5	8	0.8	5110590	1.04515e+07	FALSE	8	0.8	11539890	1.08358e+07	FALSE	0	0.442863	-1.17507	-1	0	1	1	2077.5	-1.20291	0.259699	0.479823	1499	12	0.102918	0.341665	755.5	0.102918	755.5
Q9Y617 (gene PSAT1): Phosphoserine aminotransferase	PSAT1	0	0	0	0	FALSE	2	0.2	4378740	1.21908e+07	TRUE	-1	0	-19.9316	-1	-1.49071	0.136037	0.889696	382.5	-1.07755	0.309266	0.524522	1635	18	0.304937	0.534246	1562	0.136037	382.5
Q9Y6E0;Q9P289;O00506 (gene STK24): Serine/threonine-protein kinase 24	STK24	10	1	15856635	1.63401e+07	FALSE	10	1	23097128	2.04381e+07	FALSE	0	0.68652	-0.542627	-1	0	1	1	2077.5	-0.75833	0.467646	0.633814	2046	16	0.275391	0.501088	1477	0.275391	1477
A0A075B6K4;P01715 (gene IGLV3-10): Immunoglobulin lambda variable 3-10	IGLV3-10	10	1	114925400	5.53066e+07	FALSE	10	1	134118200	9.3685e+07	FALSE	0	0.856896	-0.222807	-1	0	1	1	2077.5	-0.626113	0.54679	0.692984	2188	22	0.625	0.761478	2241	0.54679	2077.5
A0A0B4J1Y9 (gene IGHV3-72): Immunoglobulin heavy variable 3-72	IGHV3-72	10	1	75993000	4.29098e+07	FALSE	10	1	76054200	4.58859e+07	FALSE	0	0.999195	-0.00116139	-1	0	1	1	2077.5	-0.00311551	0.997582	0.997983	2771	21	0.556641	0.731894	2074.5	0.556641	2074.5
A0A0J9YY99;P0DP03;P01768 (gene IGHV3-30-5): Ig-like domain-containing protein (Fragment); Immunoglobulin heavy variable 3-30-5	IGHV3-30-5	10	1	167657800	6.69766e+07	FALSE	10	1	168736300	1.09376e+08	FALSE	0	0.993608	-0.00925077	-1	0	1	1	2077.5	-0.0285808	0.977823	0.988878	2742	27	1	1	2740.5	0.977823	2077.5
E9PAV3;Q9BZK3 (gene NACA): Nascent polypeptide-associated complex subunit alpha, muscle-specific form	NACA	10	1	54531700	2.79684e+07	FALSE	10	1	79831400	4.23673e+07	FALSE	0	0.683086	-0.549861	-1	0	1	1	2077.5	-1.42726	0.187266	0.420135	1236	16	0.275391	0.501088	1477	0.187266	1236
O00330 (gene PDHX): Pyruvate dehydrogenase protein X component, mitochondrial	PDHX	4	0.4	8772410	2.3887e+07	FALSE	8	0.8	19444360	2.6041e+07	FALSE	-1	0.451154	-1.14831	-1	-1.82574	0.0678892	0.709024	232	-0.863674	0.410193	0.588409	1933	10	0.0829311	0.32481	601.5	0.0678892	232
O00471 (gene EXOC5): Exocyst complex component 5	EXOC5	6	0.6	2930069	4.63139e+06	FALSE	7	0.7	6548570	6.91576e+06	FALSE	-1	0.447436	-1.16025	-1	-0.468807	0.639207	1	1314.5	-1.29604	0.22721	0.455352	1382	14	0.185144	0.423527	1179.5	0.185144	1179.5
O00479 (gene HMGN4): High mobility group nucleosome-binding domain-containing protein 4	HMGN4	10	1	9.43637e+08	3.9662e+08	FALSE	10	1	1.16849e+09	4.70342e+08	FALSE	0	0.807572	-0.308337	-1	0	1	1	2077.5	-1.27756	0.233375	0.456059	1419	14	0.193359	0.423527	1226	0.193359	1226
O00483 (gene NDUFA4): Cytochrome c oxidase subunit NDUFA4	NDUFA4	4	0.4	23786560	4.76363e+07	FALSE	9	0.9	30802062	3.48395e+07	FALSE	-1	0.772239	-0.37288	-1	-2.34404	0.0190763	0.471732	84.5	-0.35929	0.727664	0.826592	2439	18	0.375	0.576427	1761	0.0190763	84.5
[truncated: 1,140 more rows]
