# Supplementary material for: Proteome Expression Signatures: Differences between Orbital and Subcutaneous Abdominal Adipose Tissues
Source: Life (Basel). 2024 Oct 15;14(10):1308. doi: 10.3390/life14101308 (PMC11509502; doi:10.3390/life14101308)
Supplement: Supplementary file 1 [file life-14-01308-s001.zip › life-3154073-supplementary/TableS3.GOrilla inputs.csv]

CYP1B1
RETREG3
PTGDS
TMOD1
GCLM
HSPG2
SPTB
EPB41
SLC4A1
THBS1
ADD3
CA2
CA1
APEH
MMRN2
PLVAP
H2BU1
IGFBP6
ITIH5
FKBP9
CTNNA1
HK2
GLYAT
RDH5
PGM3
TJP2
ABLIM3
LEPR
RMDN3
NNMT
BPNT2
ATP1B1
CD300LG
NFS1
HAAO
RIMOC1
OLFML1
POSTN
COL21A1
ANPEP
OGN
CLIC5
COL4A2
COL4A1
SAA1
SAA2
ACADL
DHTKD1
HLA-DPB1
APOB
SPTA1
ANK1
MCAM
ADD1
ASAH1
MPO
EPB42
CD36
IDH2
AOX1
CA3
PRDX2
ACOX1
SLC2A1
CTSZ
ANGPTL2
VWA1
GNAI1
COQ8A
VIT
SERPINH1
ISLR
PDE2A
NT5E
OLFML3
TMOD2
RASIP1
PKLR
PMPCB
PTN
PPIF
PLOD1
ITIH3
SLC25A10
FGF2
NDP
RBM39
GFM1
RGCC
SLC1A3
UFSP2
PC
TMX3
NDUFV1
PTPRS
LAMC1
A2M
CAT
FGG
HP
C4BPA
BPGM
MPP1
DDI2
PBXIP1
IARS1
DAG1
COL15A1
YARS1
PODN
NDUFS1
CORO2B
XPNPEP2
COQ9
MB
TPP2
RAB9A
PCDH1
CPNE2
ACAD8
PPP3CB
BCAT1
SLC19A3
SLC38A10
VKORC1L1
TRAP1
SOD3
EFNB1
LAMA4
GSPT1
UGDH
LAMB2
PPBP
MSRB3
SDCBP
ASPN
CFD
CSPG4
GPT
GLUL
PLA2G4A
ADHFE1
PMPCA
PDAP1
ALDH1A2
LAIR1
SNTA1
NT5DC1
MRPS27
DCUN1D1
BSG
ITGA1
PECAM1
HSPA9
FN1
FGA
PCYOX1
HBA2
LRPAP1
CPN2
GRPEL1
ENPP6
RPS28
LPA
LONP1
GPD2
ANP32A
DPYSL3
SCD
FGL2
PDE3B
PNPLA2
PI16
S100A1
PPP1R1B
NFU1
LOXL1
KANK3
GMPR2
NDUFA4
ACAD11
MTX2
SNRNP70
NFIX
DHRS11
TUBB1
ABCD2
SLC16A7
AZU1
VPS35L
MFN1
ADSS1
PAIP1
SMOC1
RBBP9
FUCA1
COA6
EMSY
NUDCD2
ESAM
FAM114A2
SNX12
SLK
COBL
ALDH1A1
PLAT
UQCRH
ETFDH
EMC1
SLC2A4
CLIP1
PLD3
C17orf58
PLIN4
LETM1
MYH9
SUN2
ASPH
THBS4
FLNC
ITGB1
SEC63
CD44
TUFM
SPARC
C4B_2
COL14A1
ABCA8
KLKB1
USO1
ACAA1
PFAS
TMED10
HEXA
HNRNPH2
CLPTM1L
PRR12
OGDH
CLMP
NID2
LPL
OXCT1
SYNCRIP
PLOD3
CRAT
MFN2
PEX19
KIAA1217
SLC25A20
IST1
PXDN
NAPG
JAK1
TANGO2
CCDC124
M6PR
CADM3
LIN7C
DCAF8
CHMP6
MGP
CD9
NUDT2
HSPB2
MAL2
STK39
ADD2
PLXDC2
UTRN
CPT2
WARS1
NDUFA10
CORO1A
PDIA6
CPM
RBP4
PSMD9
CYGB
NDUFB10
NHLRC2
SCRN1
TMEM245
IGHM
LAMB1
SLC9A3R2
MPI
PPP5C
CUL3
CCS
RNASE4
PRKRA
COL4A3
LRPPRC
HEPACAM
FGB
SH3GLB1
ECM1
DMTN
TBC1D24
GYG1
F11R
HLA-DRB1
NCSTN
CKAP5
PDE12
CTSA
CFP
NLN
GLS
PRB2
PTMA
MELTF
ALCAM
S100A9
BDH2
SNX18
BZW2
CON__Q3ZBD7
P4HB
APMAP
VWF
EMC7
MYLPF
CILP
SGTA
TRA2B
NDUFAF2
PLAA
ATP9A
LPGAT1
RABGGTA
BDH1
IGFBP7
FAM98A
ARFIP1
ENAH
TACO1
RAB31
RAB22A
KANK1
CBX1
TMEM120A
STK31
CKMT2
MX1
C4BPB
CUL4A
CUL4B
MYADM
BRCA2
PCOLCE
PALMD
SORBS1
LAMP1
VASP
ACO2
CPQ
MGLL
FBLN1
MATN2
GLB1
SNX17
H2AC1
RIPK1
HK1
DDAH2
SH3BGRL2
PREB
SHMT2
FN3K
CKM
ENPP1
IGF2R
EHHADH
TARS1
OPTN
BPHL
ADIPOQ
AP3B1
SCO1
FTO
GNG12
HADHA
GPAM
CTSG
ACSL1
CIRBP
ACAA2
EEF1G
SNTB2
CTSD
MYO1C
VPS26B
GDF6
GPI
RPA1
SUOX
MCCC2
NOL3
HSD11B1
TRIP6
PRKAA1
RPL32
DCLK1
SRP72
PROCR
CSAD
CON__P02662
DFFA
FCN3
CD63
PFDN4
VILL
THY1
APBB1IP
GSN
LTF
NES
DDX1
VPS13C
ECHS1
PNP
CTNNB1
GARS1
SCARB2
SYNE3
HAGH
ME3
FBXO7
C1QBP
VTA1
GYPA
AGK
CELSR2
TLN2
DDX3X
DDX3Y
ACSF2
CON__Q2UVX4
ELANE
PLOD2
STAMBP
SEC11A
IGLV2-18
PGP
CLYBL
ZNF764
UQCC2
LIMS2
PLEK
ACADM
MRC2
CTNND1
COLGALT1
H2BC13
H2BC1
SLC1A5
MTARC1
SCCPDH
LNPEP
MME
MTHFD1
PLEC
ACTN4
SCARA5
L3HYPDH
PPM1B
LTBP4
ARHGEF6
SYNE2
PDHX
PI4KA
UBE2M
CAMK1
PPP2R5A
RTN1
ADPRS
CELF2
DNAJB2
ARL3
GLRX5
GBF1
ERC1
PML
SLC3A2
EHD2
ARHGEF1
IGHV3-15
STK38L
PCCB
ACADVL
SLC25A6
UGP2
COL1A2
MYO1B
LRRC59
HNRNPUL1
CALB2
ATG3
FAF2
NTRK2
ECHDC3
ENO3
LYPLAL1
PTER
SFRP4
TRIOBP
FLAD1
SLC29A1
EIF2B3
VWA8
TIMM50
NOSTRIN
LGI4
LMF2
SPTBN4
PLIN1
IARS2
NNT
RPL37A
DNAJA3
PDHA1
HSPA5
HLA-A
HIBCH
ALDH2
SND1
ERAP1
LAMA2
COL5A1
POR
COL18A1
ACSL4
ARCN1
TJP1
H4-16
LRRC47
CTSB
HLA-DRA
HNRNPF
HPRT1
HSPA2
GIMAP1
MYL9
RBM3
UBXN1
ADRM1
PPP1CC
TSPAN14
GCSH
CAMK2D
SIRT2
AGPAT2
MAP2K2
PCK1
CDH5
EIF4G2
TTC38
ADK
ALDH5A1
USP15
STBD1
RPL35A
UBR4
MAVS
HIP1
ADAM10
BCAP29
APOL1
PDLIM3
IPO9
PLPP1
CCDC50
DPP7
GATM
HM13
PSMC3
NID1
EIF2S1
RAB10
STIP1
ITGB2
RAB8B
RRBP1
PSMA3
BAG6
NPTN
CANX
OSBP
POLR2I
HSPD1
NDRG1
AIFM1
RETSAT
AKT1
RRAGC
TMEM109
ECPAS
SLPI
ITGB3
MNDA
IFI16
LDHD
SF3B3
EIF4B
DPYD
CON__Q3SX09
YOD1
DES
MYH1
MYH2
MYH8
CCDC22
PCYT2
TPR
NDUFS8
AGRN
NAE1
DERA
CDKN2C
SF1
PAPSS2
CRABP2
ANTXR2
CLIC6
RUFY1
TTC1
CON__Q28107
EEF1E1
COX6A1
ITPRID2
PTPRM
CASP1
ARL6IP1
WNK1
ADH4
SMARCA1
BAX
RBBP7
MRGPRF
ESYT1
S100A7
NPAS3
PPME1
MFAP2
CCT8
PSMD12
MGST3
USP9X
ATP6V1G1
MAOB
FAH
ANK2
TPSAB1
TPSB2
C1QB
EEF1A1
EEF1A1P5
COBLL1
KATNAL2
IMMT
PITRM1
MYH14
LAP3
NDUFS6
IL6ST
RAB18
CD5L
SDHA
PIN1
ACAD9
SQSTM1
NTM
GBE1
EPB41L1
ITGB5
MARS1
FERMT3
LGALS3BP
OPA1
COL1A1
CES1
ACTN1
HSPA12A
ENO1
ACTG1
ATP1A1
PCCA
PCK2
YWHAE
HBB
ABLIM1
GCLC
NUCB1
PAICS
CAPZA2
GCN1
CBR3
UBE2L3
UBE2L5
CDH13
CSDE1
CD34
TUBB2A
ACE
TIMP3
GNS
SERPINA7
MSRA
CCAR2
NDUFS2
KPNA4
MSN
ABHD15
F13B
SZT2
NDUFB8
CARHSP1
CHCHD3
GPC4
IGLV3-19
GCDH
SRPX
HSP90AB2P
MTDH
AEBP1
STRAP
DNAJB1
ZNF780B
IDH3G
GYPC
C8B
CDV3
PEF1
SPON1
PGM5
CON__P02754
PARP1
SNRNP200
SUN1
PFKP
UBA2
COPE
REEP5
GPAT3
SEPTIN8
RCN3
PSAT1
SURF4
TSNAX
MAN2C1
KRT86
KRT81
AQP1
RPL29
VLDLR
MZB1
CDC42EP4
GNB4
YKT6
EIF6
ADPGK
GOLPH3
EPDR1
STX8
TMED5
CON__Q9Z2K1
CON__Q3ZAW8
PFDN6
MMP9
HSPA6
RAB6A
RAB6B
TNNI2
SSR4
RPS15
GPNMB
TRAPPC6B
PNPT1
KLHL31
SDR39U1
CHORDC1
CON__P35908
SPTBN2
BPI
H3C12
MMRN1
EHBP1
TRIM4
NRBP2
PYGL
HNRNPUL2
NDUFS7
ADH1C
RBP7
ABCF1
FERMT2
SAE1
PITPNA
FBLN5
H1-3
FABP5
PLS3
CUL1
UBE4A
ISOC1
PALM2AKAP2
PALM2
LIPE
INF2
PON2
ESYT2
U2AF2
POGLUT3
CARS1
YES1
SRC
HMBS
DARS2
LHPP
RALA
VCP
NMT2
CON__ENSEMBL:ENSBTAP00000031900
LACTB
FKBP5
UFD1
IDH3B
TIMM44
PECR
NDUFS5
CDC42BPB
EMC2
CAMK2G
IGLV1-51
IGFBP5
CD99L2
RALGAPA2
SERBP1
VDAC3
EHD1
ATP2A2
YWHAB
CCDC93
CMPK1
CCT3
SELENBP1
GLIPR2
HPR
NDRG2
MAOA
GLUD1
GLUD2
BUB3
DDAH1
MRPS9
TNNC2
ARHGEF2
LARP1
CUL2
BCAT2
VWA5A
CGNL1
KLC4
HOOK3
PDPR
SNRPC
ACSF3
CAB39
CAB39L
RTCA
GATD1
YWHAG
UQCRC1
FNTA
PRPF8
CORO1C
NDUFB9
NADK2
PPA1
IGHV3OR16-9
VMP1
LCN2
KPNA3
LANCL2
IQGAP3
CD93
PCYT1A
PCYT1B
ABHD12
TRAPPC3
MTX1
ISOC2
NUP155
SF3B2
DCTN5
SMAP
UMPS
WDR77
CISD1
POMZP3
CENPV
CAVIN2
BTNL9
CCDC47
LDHB
ACADS
VCL
CLTC
COL5A2
ACO1
GDI2
PGD
TUBB4B
ATL3
PHLDB1
ALDH9A1
EFEMP1
TUBB6
DLAT
ANXA3
RARS1
STAT5B
USP14
COPB1
LGALS1
ATP6V1A
CSE1L
MCCC1
PSMA4
PRDX3
LMCD1
MPST
ARHGDIB
SCRN2
PGLYRP2
MECP2
RMDN1
H1-5
CRYL1
UBE2V2
STX12
CLTA
CRIP2
HGS
NCKAP1
CD55
CYB5B
STAM
CTSL
AKR1C3
KPNA6
KPNA5
TNS1
USP5
FOXM1
C1QA
OPLAH
RFTN1
MMP2
SORT1
SBSPON
VAMP3
VAMP2
DCXR
COL11A2
SARNP
DSP
PTPRF
TK2
NUP133
DYSF
UACA
MMAB
HSPB7
PSMD10
ARL6IP5
SH3D19
MPRIP
ZZEF1
ATP5MF
SIGLEC1
CAPN5
ABRACL
DDR2
UGGT1
NAMPT
HSP90B1
TFG
NAP1L1
FABP4
ATP2B4
SAMM50
DPT
DCN
TNPO1
ITSN1
GBP3
EIF4G1
SOD2
LIMCH1
NDUFB5
AOC3
KANK4
BCL2L13
RRAS2
CD59
REXO2
GFPT1
XPO7
GLRX3
PALS2
KYAT3
EIF3H
PPP1R12A
COX5B
ARMT1
SORBS2
PPP1R14A
EIF3L
VBP1
IGLV1-40
WHAMM
HMGCL
HLA-DPA1
PALLD
HDHD2
FBL
TBCB
PHB2
RPS13
CFHR1
UBQLN1
HYI
LMOD1
STX4
NCK1
DUSP3
RPS15A
BASP1
NDUFA12
TXNDC12
NMT1
PPP3R1
COL16A1
MAT2B
CHID1
CUTA
MIF
CD46
IGFALS
PIGS
CD19
APOOL
TUBA1C
SUB1
GRN
SEC31A
AKAP2
CAPRIN1
MTCH2
COL7A1
CCT4
KIF5B
CON__ENSEMBL:ENSBTAP00000038253
BST2
ANXA2
ANXA2P2
ALDH1B1
CTNNA2
DTNB
DTNA
FLG2
ILK
HLA-C
KPNB1
VIM
G3BP1
TLN1
SYNPO2
PLSCR1
KRT27
NBAS
L2HGDH
KRT19
COQ6
CTIF
EXOC4
SLIRP
MYG1
CXCL12
DAP3
ARF5
COQ5
RILP
APOO
HACL1
ADAMTS5
TAX1BP3
NUDT21
LAMTOR3
ACACA
PFKL
CES2
GYS1
ITIH4
PTPN11
FH
VAPB
ARRB1
ACOT2
TPD52L3
ACSL3
GNAS
MYL6
PHPT1
COX5A
VPS35
HSPA4
TM9SF3
HSP90AB1
HAPLN1
DHRS7B
PPP1R12B
MBP
PRPH
IGSF8
ACAN
HPCAL1
PCP4
RANBP2
SNU13
ALDH1L2
TNN
IGHV4-4
IGHV3-20
CON__ENSEMBL:ENSBTAP00000025008
CON__Q6IFX2
DCDC1
SLC27A2
TSPAN9
HBQ1
RNASE2
ARSA
CLTCL1
SNRPF
ACTG2
ACTA1
FCN2
HNRNPA1L2
RALGAPA1
DCUN1D3
ZBTB8OS
AFAP1L2
ARFGAP2
PUS7
TUBB2B
YIPF2
PRX
MTRES1
SPCS1
LRP1
ADSL
FLNA
EEF1D
IGKV1-13
IGKV1D-13
ITGA7
CCT5
NOMO3
NOMO1
NOMO2
RPLP1
TXNDC5
EIF3D
HOOK2
GNB1
UBE2O
GYG2
NIBAN1
ITGA6
CCT6A
COL6A3
CD47
HSD17B4
PRKAR2A
SEPTIN7
PSMD2
KLC1
ATP5F1A
ITGAV
HABP2
FASN
ANXA6
PGM1
TUBA1B
CAST
COPA
PRELP
PSMD1
CNDP2
ACLY
PEPD
SUCLA2
SCFD1
PARVA
BLVRA
BLVRB
OLA1
ELN
EIF2S3
EIF2S3B
HEBP2
DOCK11
BAG3
HBD
PSMD6
SEC23A
GLG1
APCS
CYCS
HBG2
STUB1
RPL11
PLA2G2A
PITHD1
POFUT1
MAP7D1
FN3KRP
ATP5IF1
PRKACB
ZGRF1
GFUS
ALDH4A1
LMNB1
UBA1
CA4
STAT5A
DNM2
CCN5
HSDL2
CLPTM1
ACP1
PA2G4
PDXK
TGM2
SETD7
PABPC1
CYB5R1
SPAG9
MYOF
PRPS1
PRPS2
EHD4
DLD
BROX
DDB1
DDX5
ILVBL
CERT1
SPARCL1
ERO1A
KDSR
DNAJA2
CS
IQGAP2
EIF5A
EIF5AL1
DECR1
RDX
ELOVL5
AGO2
FUBP1
UCHL5
ENO2
GSTM4
SAFB
MACROD1
HARS1
RAD23A
CAPZA1
TST
TM9SF2
MGMT
KARS1
AARS1
GART
JUP
NSF
DPP3
TOMM70
PSMA1
NME1
CD163
NONO
IPO7
CD248
SUCLG1
SCP2
NUMA1
PSMB5
ALDH16A1
CYRIB
UCHL3
HMGB2
NUCB2
TMED9
MAPRE1
GNAI3
ETF1
VPS26A
YBX1
YBX3
RANBP1
ACOT1
DNM1L
IVD
OXSR1
RALY
TFAM
OSTF1
PFDN2
PRPF19
STAT3
LNPK
PSMD13
NIPSNAP2
ACTR1B
EPN1
LMAN1
ECHDC1
FBP1
ANKFY1
SKP1
SNCA
CLIC2
MTURN
UQCRB
NAPRT
DYNC1LI2
VAPA
PXN
PSMD7
MAT2A
TMPO
H2AC6
CPPED1
PAK2
IGKV2-24
IGKV2D-24
DDX6
LIMA1
PITPNB
RAB1B
RAB1C
HNRNPAB
PID1
COPS2
EIF3I
STT3B
YAP1
GGCT
LSS
ILF3
AP2A1
PREP
C7
RAB2A
NIT2
RPS19
TRIM25
SEC22B
WFS1
SAR1A
STXBP3
EGFR
IMPDH2
COX4I1
HNMT
HDLBP
CRYZ
HSD17B10
RPS11
AP1B1
GSTM1
MAPK3
RAB5C
RPS18
PPP3CA
PLXNB2
APEX1
SPR
FLII
TRIM28
DCTN4
SNX3
C8A
RPL12
KHDRBS1
NANS
CON__P04258
PLPBP
SERPINA6
SERPINA4
GMFB
RPL18A
PTPA
CMBL
CFL2
SGCE
ETHE1
MT-CO2
ASPA
SEC13
CNRIP1
FARSA
SNAP23
UFL1
RPL28
RPL30
NAXE
LGMN
DNPH1
IGHA2
C4A
FDPS
LBP
PSMB9
CNBP
ERH
CBX3
MESD
UBA3
IGKV1-8
IGKV1-9
RAB8A
DYNLL2
TNRC18
LAMTOR5
CDS2
EIF2AK2
EIF1
PLTP
RAB5B
NPC2
ALYREF
GPC6
KRT73
KRT74
PRNP
SYPL1
ZNF713
EEF1B2
QARS1
AKT2
AKR1B1
IGLV2-14
TYMP
LMAN2
ITIH2
COPB2
ALDOA
ITIH1
NDUFAB1
PRKCD
VDAC2
FKBP8
HADHB
DYNC1I2
ST13
ST13P5
ALDH1L1
PYGB
ANXA1
CAND1
CCT2
HNRNPA2B1
YWHAZ
ALDOC
BGN
ANXA11
ACSS2
ETFA
IDH3A
EIF4A1
ERP44
CALM3
CALM2
CALM1
SDHB
GPX4
NQO2
TXN
SEC24C
EXOC2
BTD
EIF1AX
EIF1AY
TRARG1
SFN
HYOU1
SRSF1
HNRNPH3
ATP6V1H
ECH1
MYL12A
MYL12B
NAPA
MVP
EXOC1
IFITM3
BZW1
DBT
SYNPO
TUBA1A
TUBA3D
TUBA3C
PSMA6
DARS1
TKT
PPP2R1A
SUCLG2
HNRNPL
GNAI2
CYBB
TCP1
BAG5
CAPN1
HSPA8
GPC1
RANGAP1
ANP32B
LYPLA2
EXOC6B
RAB21
MAP2K1
ARPC2
STX11
TTLL12
TNS3
GTF2I
PSMC4
ARHGAP17
DDOST
WDR1
PDCD6IP
PSAP
PRKAR2B
ACAT1
APOA4
RPL10
SRSF3
KRT9
RPL38
CFI
EPRS1
HSP90AA1
UBA6
HMOX2
TTC37
SNTB1
ELOB
ARF6
FCGR2B
FCGR2C
GSTT1
PTGES2
RPS21
MBNL1
MBNL2
RPL36
STMN1
NUDT4B
NUDT4
NIBAN2
SWAP70
HSD17B11
CLU
PROS1
SEPTIN2
ALDH6A1
TBC1D4
SUMO2
RBM8A
SGCB
PSMA7
NPM1
KCTD12
CAVIN1
ACACB
ANXA5
IDH1
HNRNPU
ASS1
GAPDH
APOE
SHMT1
PRKACA
TINAGL1
PALM
TOM1
SACM1L
ETFB
SH3KBP1
ABHD5
STX7
GRB2
PPA2
BCKDHA
ORM2
PSMC2
CLCC1
ADAMTSL4
CRTAC1
DGLUCY
ITGA2B
POTEE
POTEF
NIPSNAP3B
PRG2
MRPS22
GLYR1
AP3S1
TUBAL3
HTATIP2
MAST1
NDUFA13
IGHV3-13
HMOX1
TMEM263
VPS28
CLTB
C1QC
STAT1
TPT1
CACNA2D1
C3
EIF2S2
C5
AKR1C2
MDH2
ALB
MEST
UNC45A
EPS8
BCKDHB
PRG4
UBAC1
NAA15
VPS36
CDC42EP1
DRG1
VPS45
FAM162A
MRPS36
PRSS3
CYP2U1
CHCHD2
IGHV3-64D
FHL1
TOM1L2
NDUFA9
FYN
AIMP1
MAP4
PRKDC
RPL4
MCU
SGCG
FIS1
IGHV3-74
IGHV3OR16-13
CCT6B
EMD
APOA1
NDUFA8
TBCD
SPCS3
SLC25A11
DDX42
ATAD3C
UBE2V1
IGKV1-16
EIF3J
HSPA1L
DYNC1LI1
PSMD8
KRT8
SNRPD2
EPS15L1
TUBG1
TUBG2
SEH1L
ISYNA1
SKIV2L
APOC2
PTPRC
QKI
SFXN3
NECAP2
COPS7A
TIMM13
IGHV3-30-3
TRIM21
GAR1
ALDH3A2
IGLV1-36
PF4
PF4V1
CAP2
EIF3C
EIF3CL
SFPQ
TXNL1
MATR3
CEPT1
AP1G1
NIPSNAP3A
TBCA
RPL17
C2CD2
WASHC5
RIC8A
GMFG
ATP5F1C
SNX2
RBMX
RBMXL1
CD109
FAM120A
WASHC4
CLMN
UBA5
FNTB
TXN2
SUGT1
ABCE1
UBE2K
NUDC
COL4A4
CHP1
PIR
SRM
RAE1
EPHX2
RAB35
ARPC5L
MAGT1
SEC61B
RHOB
IFIT5
MAP1S
IGHV3OR15-7
PTGR2
TMED7
ELOC
OCIAD1
SLC9A3R1
PPP1R1A
RACK1
EMILIN2
COL6A1
RPN1
ACADSB
CAPZB
H3C13
EXOC7
COL6A6
EML2
EEF2
RPL3
PTGIS
PURB
NUTF2
ACTR3
SERPINB6
MAN2B1
KRT33B
KRT31
RER1
SIRPA
SIRPB1
NCF1C
NCF1
NUP205
MMP7
CPN1
UBE2H
FYCO1
IGLL1
TSTD1
FGD1
KRT4
IGLV5-45
GDA
RELL1
ARMCX2
TRMT112
PTP4A2
BCL2
RIDA
FAM177A1
TBC1D31
DHCR7
SAR1B
MAPK1IP1L
SNRNP40
NAPB
PLG
MYL1
BST1
CZIB
DMD
CFH
LYVE1
PON1
EIF3B
S100A8
GSTM5
GPD1
EIF3A
NCL
ME1
H1-4
ACSS3
PDLIM1
PRXL2A
SNX6
RTCB
RAP1B
SNCG
SLC25A1
PPP2CA
SERPINF2
MMUT
RTN4
CYC1
AK4
OTUB1
PDCD4
DDT
DDTL
PTGES3
S100A16
UFM1
LXN
AKR1D1
NDUFV2
XPNPEP1
ACAP1
LTA4H
ERLEC1
ALAD
NUP93
CORO7
EIF4E
VPS29
STAB1
EML3
DDRGK1
PSMF1
DIAPH2
TMX1
SRP68
AFG3L2
SPCS2
NPEPL1
RPL36AL
RPL36A
TMX4
PSIP1
PRKACG
SLC25A24
IGHV1OR15-1
SLC25A5
PPP2R5D
CPSF6
RPL34
COASY
PABPN1
TKFC
DHRS7
GSS
PSMD14
STOML2
ARF4
COL8A1
SAA4
EIF4A3
NPR1
TARDBP
RPL35
ELAVL1
ADAR
MXRA7
EWSR1
TAF15
DCPS
PACSIN3
IGLV3-16
PIGT
NAP1L4
COPG1
HLA-DRB3
ARHGEF7
HNRNPC
GANAB
PDIA4
TFRC
XPO1
LUM
LARS1
LAMP2
CSRP1
HNRNPH1
RO60
PPIB
SEL1L
ATOX1
CON__P01966
HDDC2
VTN
YWHAQ
IGHV2-70D
RPS9
ME2
EXOC5
GMPPB
THEM6
NRP1
RPL21
SLC44A2
RAD23B
PDHB
SPTBN1
SEPTIN10
EFTUD2
CUL5
LBR
STIM1
RRAGA
RRAGB
SERPINA5
NT5C2
PIP4K2A
RPA2
C20orf27
DNAJC11
IGLV2-8
IGLV2-11
ATP5F1D
ADI1
RPS29
DPM1
PHYKPL
FSTL1
GUSB
S100A13
RPA3
GPD1L
SELENOF
GAA
AP3D1
RAB2B
UROD
ATP6V1E1
DHRS4
KRT16
PSMB4
GALK1
IAH1
GCHFR
AGFG1
COPS5
WDR61
IGHV1-18
ABI1
AP1M1
TES
GNPDA2
MACROH2A1
RECQL
STEAP4
ACY1
ECI2
BLMH
RPL6
ORM1
TGFB1I1
PSME1
XRCC6
AKAP12
MYH10
EEA1
HADH
LASP1
HMGB1
HMGB1P1
ANO6
VDAC1
[truncated: 880 more rows]
