# Supplementary material for: Proteome Expression Signatures: Differences between Orbital and Subcutaneous Abdominal Adipose Tissues
Source: Life (Basel). 2024 Oct 15;14(10):1308. doi: 10.3390/life14101308 (PMC11509502; doi:10.3390/life14101308)
Supplement: Supplementary file 1 [file life-14-01308-s001.zip › life-3154073-supplementary/TableS4.GOrilla outputs.xlsx]

## Sheet: MostChanged.GO PROCESS
GO Term	Description	P-value	FDR q-value	Enrichment	N	B	n.1	b.1	Genes
GO:0043062	extracellular structure organization	6.39e-08	0.000616	2.54	2710	145	309	42	[CYP1B1 - cytochrome p450, family 1, subfamily b, polypeptide 1, A2M - alpha-2-macroglobulin, MPO - myeloperoxidase, PLOD3 - procollagen-lysine, 2-oxoglutarate 5-dioxygenase 3, VWF - von willebrand factor, P4HB - prolyl 4-hydroxylase, beta polypeptide, F11R - f11 receptor, COL14A1 - collagen, type xiv, alpha 1, SERPINH1 - serpin peptidase inhibitor, clade h (heat shock protein 47), member 1, (col…
GO:0030198	extracellular matrix organization	1.28e-07	0.000617	2.73	2710	123	291	36	[CYP1B1 - cytochrome p450, family 1, subfamily b, polypeptide 1, A2M - alpha-2-macroglobulin, PLOD3 - procollagen-lysine, 2-oxoglutarate 5-dioxygenase 3, F11R - f11 receptor, COL14A1 - collagen, type xiv, alpha 1, SERPINH1 - serpin peptidase inhibitor, clade h (heat shock protein 47), member 1, (collagen binding protein 1), HSPG2 - heparan sulfate proteoglycan 2, VWA1 - von willebrand factor a do…

## Sheet: MostChanged.GO FUNCTION
GO Term	Description	P-value	FDR q-value	Enrichment	N	B	n.1	b.1	Genes
GO:0005201	extracellular matrix structural constituent	1.27e-07	0.000315	2.71	2710	96	364	35	[MMRN2 - multimerin 2, PCOLCE - procollagen c-endopeptidase enhancer, VWF - von willebrand factor, COL14A1 - collagen, type xiv, alpha 1, IGFBP7 - insulin-like growth factor binding protein 7, ECM1 - extracellular matrix protein 1, OGN - osteoglycin, COL21A1 - collagen, type xxi, alpha 1, HSPG2 - heparan sulfate proteoglycan 2, VWA1 - von willebrand factor a domain containing 1, PODN - podocan, C…

## Sheet: MostChanged.GO COMPONENT
GO Term	Description	P-value	FDR q-value	Enrichment	N	B	n.1	b.1	Genes
GO:0005604	basement membrane	2.83e-07	0.000376	4.54	2710	36	282	17	[COL4A3 - collagen, type iv, alpha 3 (goodpasture antigen), NID2 - nidogen 2 (osteonidogen), MMRN2 - multimerin 2, SPARC - secreted protein, acidic, cysteine-rich (osteonectin), PTN - pleiotrophin, LAMA4 - laminin, alpha 4, LAMB1 - laminin, beta 1, LAMB2 - laminin, beta 2 (laminin s), LAMC1 - laminin, gamma 1 (formerly lamb2), DAG1 - dystroglycan 1 (dystrophin-associated glycoprotein 1), THBS4 - …
GO:0031224	intrinsic component of membrane	2.96e-07	0.000197	1.43	2710	406	743	159	[LRRC59 - leucine rich repeat containing 59, AGRN - agrin, STBD1 - starch binding domain 1, ESAM - endothelial cell adhesion molecule, NDUFB8 - nadh dehydrogenase (ubiquinone) 1 beta subcomplex, 8, 19kda, LPGAT1 - lysophosphatidylglycerol acyltransferase 1, MFN2 - mitofusin 2, CD34 - cd34 molecule, CD36 - cd36 molecule (thrombospondin receptor), REEP5 - receptor accessory protein 5, PLVAP - plasm…
GO:0016021	integral component of membrane	5.8e-07	0.000257	1.5	2710	378	623	130	[LRRC59 - leucine rich repeat containing 59, AGRN - agrin, STBD1 - starch binding domain 1, ESAM - endothelial cell adhesion molecule, LPGAT1 - lysophosphatidylglycerol acyltransferase 1, MFN2 - mitofusin 2, CD36 - cd36 molecule (thrombospondin receptor), PLVAP - plasmalemma vesicle associated protein, SCARB2 - scavenger receptor class b, member 2, HLA-A - major histocompatibility complex, class …
